# Supplementary material for: Testing the potential of a ribosomal 16S marker for DNA metabarcoding of insects
Source: PeerJ. 2016 Apr 19;4:e1966. doi: 10.7717/peerj.1966 (PMC4841222; doi:10.7717/peerj.1966)
Supplement: Table S1 [file peerj-04-1966-s003.xls]

## Sheet: legend
		Data on second page!
	ID	OTU number (ID). Low abundance OTUs were removed (Below0.003). Thus the OTUs are not numbered with running numbers.
	N5_F0.N7_R4 B	Individual samples. number of reads from each sample assigned to each OTU
	N5_F1.N7_R3 A
	N5_F2.N7_R2 J
	N5_F3.N7_R1 C
	N5_F4.N7_R0 G
	N5_R0.N7_F4 F
	N5_R1.N7_F3 H
	N5_R2.N7_F2 E
	N5_R3.N7_F1 i
	N5_R4.N7_F0 D
	above	Number of samples with sequence abundance above 0.003%
	sequ	OTU sequence
	NCBI_accession	NCBI accession number of best hit
	NCBI_order	Order of best hit
	NCBI_Fam	Family of best hit
	NCBI_sp	Species of best hit
	NCBI_Ident	% identity to best NCBI hit
	ID	Morphotaxon ID - used to track which morphotaxon was assigned to this OTU, for data processing in R scripts
	Taxon	Morphotaxon name (as what the taxon ot of the 52 was identified based on morphology)
	local_sequID	Match to local (Sanger) reference database
	pident_local	% identity to local reference database
	length	Length of OTU
	comment	Comments

## Sheet: 151009_hit_incsequ_SUB
ID	N5_F0.N7_R4 B	N5_F1.N7_R3 A	N5_F2.N7_R2 J	N5_F3.N7_R1 C	N5_F4.N7_R0 G	N5_R0.N7_F4 F	N5_R1.N7_F3 H	N5_R2.N7_F2 E	N5_R3.N7_F1 i	N5_R4.N7_F0 D	above	sequ	NCBI_accession	NCBI_order	NCBI_Fam	NCBI_sp	NCBI_Ident	ID	Taxon	local_sequID	pident_local	length	comment
OTU_1	1420440	531712	1983030	543066	858236	619343	1098277	749365	2496219	891650	10	ACTTAATCTTTTAATCATAAATAATGGATCCAATTTTCACTCATCCGTGTTTTTATTAAAGAAAGTTAATTTATTTCCTTGTCGCCCCAACAAAATAGGTTCAACCTCCTAACTGACCACTTCTAAAATTAGCAAATTATACCTATAAAGC	GQ118289	Ephemeroptera	NA	Habroleptoides confusa	100	21	Leptophlebiidae	fw88_Leptophlebiidae	100	151
OTU_2	1078301	2324241	463528	51	1	1002752	1582301	1659674	335984	2	7	ACTTAGTCTTATAATCGATAATAAAGGATCAACAATTCATATATCAATGTAAATAAACTAAAAAGAGTTTTTTATATCTTCTTGTCACCCCAACAAAATATTTTTACAATTATTATAAAAATTAACCTAAATAAATAATAAAATTCAAATATAAAGC	EF623192	Plecoptera	Nemouridae	Nemurella pictetii	100	29	Nemouridae	fw39_Nemurella_pictetii_(reversed)	100	157
OTU_3	803624	180308	696607	552076	848651	454441	1282789	873149	773945	588914	10	ACTTAGTCTTATAATCACTAATAATGGATCAATTATTCATAAATTAATGTTTAAACTTAAGAAGAGTTAATCTTATCTTCCTGTCACCCCAACAAAATATTTTACTAACTATTACCAAAATTTATCTAAATTAGAAATAGTTATTTAATATAAAGC	EF623221	Plecoptera	Perlodidae	Isoperla oxylepis	96.79	45	Isoperla	fw38_Isoperla_goertzi	100	156
OTU_4	1580150	98550	1916595	1401442	102019	776161	194423	148465	517503	815457	10	GCTTAATAATGTAATTAATATGAAATTTAGTATAGTTTTTATTATTAATCAAATTATTTTGTTGGGGTGACAGGAAAATAAATGAACTTTTCTATAAAAGTTACATTAATGAGTGAGAGTAGGATCCATTTTTAATGATTATAAGAAAAAGT	KF855860	Ephemeroptera	Ephemeridae	Ephemera danica	100	16	Ephemeridae	fw84_Ephemeridae	100	152
OTU_5	0	0	1710247	816631	76001	425766	0	3	5	27	4	GCTTGACATTAAATATATTTAACTTGTTTGGTTTGGGCTTGGTTTTATATAATAAATGTTTCGTTGGGGTGACGGGAAGATAAAAGAAACTCTTTCTAATCTACTACACGAATGAGTGAGTAATTGATCCATAAATAATGATTATAAGACCAAGT	AY749775	Ephemeroptera	Heptageniidae	Ecdyonurus dispar	91.61	19	Ecdyonurus	fw86_Ecdyonurus	89.03	155
OTU_6	329327	236163	349194	480774	0	1127266	462148	296944	139120	656992	9	ACTTAGTCTTATAATCATTAATAACGGATCAATAATTCATACATCAATGATTTAAATTCTAAAAAGAGTTTTTTTTATCTTCCTGTCACCCCAACAAAATATTCTTACCAGTCTTATTCAATTACTCCCACATAAATAAAAATAATAACAATATAAAGC	EF623176	Plecoptera	Leuctridae	Leuctra inermis	89.31	25	Leuctra	fw40_Leuctra_nigra_(reversed)	100	159
OTU_7	65594	180958	426365	1873307	176508	107541	88415	110791	136025	75194	10	TCTTTATATTTAAATTGTTTAATCATTTTAGTAGGATTTGGATTTAATGAGGTTAATATTTTGTTGGGGTGACAGGAAGATAATAAAAACTATTTTTATAAGAGTAACATTGATATATGAATAAGTGATCCGTGATAGCGATTAAAAGACTAAGT	AY749757	Ephemeroptera	Heptageniidae	Epeorus longimanus	87.1	14	Epeorus	fw82_Epeorus	100	155
OTU_8	159563	576027	664835	267053	1394094	619075	408852	461741	836684	247897	10	TCTTTATAATATTTTTTATAGTTTTATTTCAGATTTTTTTATTAATTATAAATAATATTATTTTATTGGGGTAATAAAAAGATTAAAATAATTCTTTTTAAAATTTAACAAAAATAATTGGTTATATGATCCTTTTTTATTGATTATAAGATTAAGT	HF931524	Coleoptera	Dytiscidae	Oreodytes sanmarkii	98.73	37	Hydroporinae	fw55_Agabus_cf_paludosus	81.53	157
OTU_9	1004444	158713	129262	516431	323394	52895	37965	671786	259565	353457	10	TCTTTATGATTTATTTATAATTTTTAAAAAGAATAATTAAAATTTTATAAATAAAATTATTTTATTGGGGTGATAATAAGATTTAATAAACTCTTAGTATTTTTTAACATTGATTTATGAATTATTGATCCAGTTTTATTGATTAAAAGTTTAAGT	EU005435	Diptera	Pediciidae	Pedicia albivitta	87.82	4	Blephariceridae	fw74_Blephariceridae_(reversed)	99.36	156
OTU_10	155620	244188	379194	530572	409450	225666	192945	208799	236415	285559	10	GCTTTATAATATTTTTATATAATTTATTTAGAAAATTTTAAATTTAATAATTTTATATTATTTTATTGGGGTGATAATAAGATTTAATAAACTCTTATACATGAATATACATTGATTTATGAATAATTGATCCAATTTTATTGATTAAAAATTTAAGT	JN861744	Diptera	Ptychopteridae	Ptychoptera sp. ATB-2011	91.14	30	Ptychoptera	fw96_Ptychoptera_Pal__Assembly	100	158
OTU_11	3	16	11	258286	3	0	4	13	1	1880155	2	ACTTAGTCTTATAATCAATAATAATGGATCAACAATTCATACATCAATGTAATTAAACTAAAAAGAGTTTTTCTTATCTTCTTGTCACCCCAACAAAATATTTTTTTTAATATTATAATAATTTCCCCAAACAAATAATAAAATAAAAATATAAAGC	EF623193	Plecoptera	Nemouridae	Protonemura meyeri	95.54	29	Nemouridae	fw71_Nemouridae	100	157
OTU_12	1028378	420964	0	95	3	0	6284	845462	347055	389306	6	ACTTGGTCTTATAATCATTATTTATGGATCAATTACTCACGCATTTGTGTAGAAAATTAGAAAGAGTTTCTCTTATCTTCCCGTCACCCCAACGAAACACTTACTATATAAAACTAAAATCTAACCAAACCAATTAAATATATCCAGTGTCAAGC	AY749775	Ephemeroptera	Heptageniidae	Ecdyonurus dispar	89.68	19	Ecdyonurus	fw86_Ecdyonurus	100	155
OTU_13	104441	615027	45416	117715	665623	170399	410898	115472	141815	122180	10	AATTTACTTTCTATATATAGGTTTATTTTTTGGTTTTATAATAATTTTATTTATTAGATAGTTTTGTTGGGGCGACAGTGAAATTTATTTAACTTTCATTAATTTTTAACATTAATTTATGTTTTGATCCAGTTATATTGATTATAAGATTAATT	EU871185	Hemiptera	Veliidae	Velia caprai	100	34	Gerroidea	fw28_Gerroidea	100	155
OTU_14	142001	611442	186637	198354	379111	203293	113904	153651	258832	107371	10	TCTTTATATTTGCTTGGTTAAAATTTTTAATTAGGGAGTATTTTATTGGGGTGATAAAAAAATTTAAAAAACTTTTATAAATTTTATTCATTGATAAATGATTTATTTATATTTATGATCTATAAATTTGTAAATTAAGATTAAGA	KP455290	Trichoptera	Sericostomatidae	Sericostoma personatum	81.94	22	Oecismus monedula	fw89_Oecismus_monedula	100	146
OTU_15	490978	93869	598722	790364	571399	105312	91910	535436	413880	476424	10	ACTTAGTCTTTTAATCACTCTCACTGGATCATTTAATTCATGTATTTATGGTCTACTAAAAGAAGAGTTTCTTATATCTTCCTGTCACCCCAACAAAATATCTCCCATATTAAGCTAAACTCCGTCAAAACAAGCTACATATTTGTGATATAAAGC	LN868672	Ephemeroptera	Heptageniidae	Rhithrogena sp. 13 LV-2015	100	18	Rhithrogena	fw85_Rhithrogena	100	156
OTU_16	326120	39925	189133	313567	1017158	57600	576398	212130	276825	286018	10	ACTTAATTTTTTAATCATTATATATGGTTCATAGTTTCACCTATCAGTGTAGAGTAAAAAGCAAGTTATATTATTGCCCTGTCACCCCAACAAAATAAGGCCCTTATTATATCTTCAACCTTTCCTAAAAGATTTATAAGTTTCTTATAAAGT	FJ443047	Ephemeroptera	Ephemerellidae	Torleya major	100	27	Ephemerella (Torleya) major	fw94_Ephemerella_major	100	153
OTU_17	444432	43439	107928	263042	379081	243293	452900	279288	117951	99928	10	ACTTTATAAAACTATGTTAAGTTTCCAGAATATTACATAACTTAGACTAAAATTTTATTTCGTTGGGGTGATGGGGTAATAATTAAACTTATCTTAAAAATAACATAATAGATGATTGAAGGATCCATAAATAATGATTAAAAAATTAAGT	FJ443029	Ephemeroptera	Ephemerellidae	Cincticostella insolta	80.65	28	Ephemerella mucronata	fw95_Ephemerella_mucronata	100	151
OTU_18	191968	513217	106919	313148	270633	422116	282471	2	217894	17	8	TCTTGACATTAATTTTTTTTATATTTATTTGGATGTGGGGTTTTATAAATTTAATTTAGTGTTTTATTGGGGTGATAGGAAGATAAAATAAACTCTTTTTAGTTTTTGCATATGCCATTGATTTTTGAATTTTTGATCCGTTATTAACGATTATAAGACTAAGT	KF484757	Plecoptera	Perlidae	Dinocras cephalotes	100	13	Perlidae	fw81_Dinocras_(reversed)	100	164
OTU_19	39252	181481	172188	93066	206949	273258	280041	244828	259261	113056	10	ACTTATTCTAATAATCAGTAAAACTGGATCTATTTTTCATATATCAATGTTATATAAATAAAAAAGTTAATTATATATTTTTGTCACCCCAACAAAATATTTTATTAAATAATAAATAATAATTTATCAAAAATTTATTAAATAATCAAATATAAAGC	EU477688	Odonata	Cordulegastridae	Cordulegaster boltonii	99.37	46	Cordulegaster boltonii	fw104_Cordulegaster_boltonii_(reversed)	100	158
OTU_20	3771	661300	229026	236078	15213	334789	214932	372333	217399	16	9	GCTTTACAATTATAATCTATTATTTATGAAGAATTATTTAAATTTTATTTTGATAATTGTTTTGTTGGGGTGACAATAAGATTTAAAAAACTCTTAAATTTTTTATACATTAATTTATGATTTATTGATCCGATTTTATCGATTAAAAATTTAAGT	KT003702	Diptera	Chironomidae	Parochlus steinenii	88.46	17	Chironomidae	fw15_Chironomidae	100	156
OTU_21	7	2	1	4	1092283	5	6	0	3	0	1	GCTTTATATTTCTATTCTATTATTTGTTTAGTGTACTTATTATAATATTAAAAAAAATATTTTGTTGGGGTGACAGGAAGATAAGAAAAACTCTTTTTAGTTTAATTACATTGATTTATGAATTGTTGATCCATTATTATTGATTATAAGACTAAGT	EF623193	Plecoptera	Nemouridae	Protonemura meyeri	91.72	29	Nemouridae	fw42_Protonemura_auberti	100	157
OTU_22	0	0	0	0	0	0	0	401152	2	594463	2	ACTTAGTCTTATAATCGCTTTTAACGGATCAAAAATTCATAAATCAATGTAAATACACCAAAAAGAGTTACTCTTATCTTCCTATCACCCCAATAAAACACCAGCTTCATTAACATATTTGCCGTAATCACCTAAACTAATGCTAAATAACTGCAGTAAAGA	EF623249	Plecoptera	Perlidae	Hansonoperla appalachia	88.35	13	Perlidae	fw70_Perla_marginata	100	162
OTU_23	61058	34240	404116	123113	117994	254183	113927	159788	231119	141801	10	ACTTAATCTTTTAATCAATAAAATTGGATCATTTATTCATAAATTAATGTTAAAAAAAATAAAAAGTTAAATAAATTTTTATATCACCCCAATAAAATAATTTAAATAATAATAAATATTATTATTCTAATAATTTTTTAATATATAAAATATAAAGA	EU734902	Megaloptera	Sialidae	Sialis californica	94.3	48	Sialis	fw55_Agabus_cf_paludosus	83.12	160
OTU_24	170356	326419	32125	67585	89321	90041	69439	80330	77165	75488	10	GCTTTATAATTTAGTTTTTATAATTTATAAAGAATATTTAAAATTTTATTAATTTAATTATTTTGTTGGGGTGACAATAAAATTTATAAAACTTTTATTATTTATTTACATTTATTTATGAATAATTGATCCATTATTATTGATTAAAAAATTAAGT	NA	NA	NA	NA	NA	42	Limoniidae	fw102_Limoniidae	100	157
OTU_25	403508	53216	75686	45153	105870	173691	115991	60272	12	93244	9	TCTTTATATTGTCCACTTTACATACCCTTAGAAGCTAGCCCCGTAAAGTCTTACCATATTTAGTTGGGGTGACACGAAGTCGTAAACACTTCTTTAAAAACAAAAATTTAAGGTTATATGACCCGGCTCGCCGATCAAAAAATCAAGT	KF438121	Ephemeroptera	Baetidae	Baetis pseudorhodani	90.83	24	Baetis	fw91_Baetis	100	148
OTU_26	93939	149706	65422	132851	159749	122556	69253	116152	38586	38767	10	TTTTTATAAAATTAACAAAAATTTTTGTTAATTTTATTTTGTTGGGGTGATTTAAAAATTAATTAAACTTTTTAAATTTAATTTATTCAATAATTATTGTTTTAATGAAAGTAAATTATCTATTATTTATATAATTAGTTTAAAA	NA	NA	NA	NA	NA	39	Odontocerum albicorne	fw101_Odontocerum_albicorne_(reversed)	100	145
OTU_27	25463	156567	31711	177525	256903	19866	17491	73909	57628	98046	10	TCTTTATAATTTTAAAAATTTTTTATTTTTATTTAATTAATAAAATTTAAATTATTTAAATTATTTTATTGGGGCGATAAAAAAATTTCTGAAACTTTTTAAATAAAAAATCTAAAATTTAAGAATTAAATTAAAATTGATCTATTATTAATAATTAAAAGAAAAAGA	KP455291	Trichoptera	Thremmatidae	Thremma gallicum	100	50	Thremma gallicum	fw64_Apatania_fimbriata	80.14	146
OTU_28	25254	328272	51321	46180	151503	134528	74534	36532	27809	92272	10	GTTTAATATTATTAATTTGTTACAAATTTAGGTATTTAAGTTTTCTCTGGTTATTAATATTTTATTGGGGTGATAAAAGGATTGAGTTAACTCCTTTTTAATTAATACATTAATTTATGATTATTTGATCCAATTTTTTTGATTATAAGAATAAAT	DQ198627	Coleoptera	Elmidae	Limnius volckmari	100	38	Limnius	fw30_Limnius_(reversed)	100	156
OTU_29	23504	90037	0	5	1	148104	8326	144962	223710	58532	7	TTTTATTCTTATAATTATAATATTATAGATCATTAAATAAATTTATATTTCTTAAATAAAAGTAATTTATAATAAAAAGTTTATTAAATTTTTATATCACCCCAATAAAATATAAAATTTATTATTTTCCAACCATTAAAATAATAAATATTTATAAATTTTATATTAAAA	NA	NA	NA	NA	NA	15	Silo	fw100_Halesus	80	110	Matched to pattern in Elbrecht & Leese 2015
OTU_30	107413	128018	76114	119507	175150	78294	75632	42410	108535	112874	10	TGTTTATATTTTTTTTATAGAAATATTTGTAAAAAAAGTATTTTATTGGGGTGATAAAAAAATTTAAAAAACTTTTATTATTATAATCATTAATTAATGAATTATATGTATTTATGATCTATAAGTTGTAAATTAAGATAAAGA	KP455290	Trichoptera	Sericostomatidae	Sericostoma personatum	98.61	23	Sericostoma personatum	fw90_Sericostoma_personatum	100	144
OTU_31	72364	141381	84007	161055	113737	29797	59675	43427	103513	85008	10	TCTTTATAATAAATTTATTTTTATAGATTATTTTATTTAAATTAATTATTTAAATATATAAATTATTTTATTGGGGTGATATAAAAATTTAACAAACTTTTTAAAATTTATTTCTTAAATTAAAGATTTTTAAAATAGTGATCTATTATTAATAATTCAAAGAATAAGA	FJ002820	Trichoptera	Limnephilidae	Chaetopteryx fusca	97.63	47	Chaetopteryx villosa	fw100_Halesus	92.9	169
OTU_32	43687	177423	113608	68754	111857	114712	95845	106207	58667	100083	10	TTTTTATAATTATTATTTAAAATTTTATTTAATATATTTATTTAAATAATAATTATTTAATTGGGGTGATTGAAAAATTAAAATAATTTTTTTAAAAATTTAATCAATAATTTTTGAATAAAATATCTATTATTAATAAATATATAATAAGT	NA	NA	NA	NA	NA	11	Philopotamidae	fw79_Philopotamidae	100	152
OTU_33	47986	126320	81647	82099	127491	41643	62020	86926	103740	64199	10	TCTTTATAATAAATTTATTTTAATAAATTATTTTATTTAAATTAATAATTTTAATATTAAATTATTTTATTGGGGTGATACAAAAATTTAATTAACTTTTTTACACAAATTTCTTTAATTAAAGATTTATAAAAATATGATCTGTTATTAATAATTCAAAGAATAAGA	EU215174	Trichoptera	Limnephilidae	Anomalopterygella chauviniana	100	26	Anomalopterygella chauvinia	fw93_Anomalopterygella_chauvinia	100	168
OTU_34	15413	113211	51955	50121	197696	82323	54290	221	125380	64018	9	ACTTTACTAACAACTTATATTGTTATTGAACTAGTAGCAGGTTGTTGGTTAAGCTGGGGCGGCAAATATATAAACAATATTAATATTAAATATTTAAAATAGAAAATTAGAACTTAAGTTAAAAATTTAAACAAGT	KC610270	Isopoda	Asellidae	Asellus aquaticus	100	49	Asellus aquaticus	fw67_Asellus_aquaticus_Pal__Assembly	99.26	136
OTU_35	8395	124710	89231	177513	119251	64231	69612	68385	144267	134100	10	TCTTTATAATAAATTTATTTTAATAAATTCTTTTATTTAAATTAATTATTTTAATATTAAGTTATTTTATTGGGGTGATATAAAAATTTAATTAACTTTTTAAAGTAAATTTCTTAAATTAAAGATTTTAAAATAATGATCTATTATTAATAATTCAAAGAATAAGA	FJ002819	Trichoptera	Limnephilidae	Annitella apfelbecki	93.41	36	Halesus	fw100_Halesus	99.4	167
OTU_36	102409	35424	49933	53581	133803	100250	69503	45556	108812	26833	10	TCTTTATAATAAAGTTATTTTAATAGGTTATTTTATATAAATTAATTATTTTACTAACTAGTTATTTTATTGGGGTGATAAAAAAATTTAATTAACTTTTTTAATTAATTTACTTAAATTAAAGATTTCTAATTTATGATCTATTAATAATAATTCAAAGAATAAGA	KM001840	Trichoptera	Limnephilidae	Allogamus uncatus	89.82	20	Potamophylax	fw87_Potamophylax	100	167
OTU_37	71	9952	135127	218122	6197	14587	18	11052	61	5754	7	TCTTTATATTATAGATATTAATTTTAATTAAGAATATTTTATTTTTTATTATTTATATTATTTTATTGGGGTAATAGGAAGATTAATCAAATTCTTTTTTTTATTTTTACATTAATAAATGATTATATGATCCAATTTTATTGATTAAAAGATTAAGT	LM654777	Coleoptera	Dytiscidae	Agabus guttatus	100	33	Agabus	fw99_Agabus_(reversed)	100	158
OTU_38	42328	103046	48344	65994	108463	48285	40334	72064	59166	20045	10	TCTTTATAATAAATTTATTTTAATAAATTATTTTATTTAAATTAATAGTTTTAATATTAAATTATTTTATTGGGGTGATACAAAAATTTAATTAACTTTTTTATTAAAATTTCTTAAATTAAAGATTTATAAAAATATGATCTATTATTAATAATTCAGAGAATAAGA	EU215182	Trichoptera	Limnephilidae	Drusus annulatus	100	31	Drusus annulatus	fw97_Drusus_annulatus	100	168
OTU_39	40252	172762	64289	78021	42615	105030	40860	93331	51584	51542	10	ACTTAATCTATTAATCTATAATATAGGATCAATTAATCAAAAATTTTTGTTTAATAAAATAAAAAGTTATTTTAATTTTTAAATCACCCCAATTAAATAATTATTAATATAAAATAAAAATATTAAGAATTATAAAGA	FJ002822	Trichoptera	Rhyacophilidae	Rhyacophila balcanica	90.58	2	Rhyacophila	fw73_Rhyacophila	100	138
OTU_40	38397	78149	35911	117299	54128	83053	44110	47021	64918	99285	10	TCTTTATTAATTTTATTTTATAATATATTTTAGATGTATAATTTTATTATATTTTAATTTAATTTTATTGGGGTGATATAAAAATTAAATAAACTTTTTATTATATTTATATATTAATTTATAATTTTTTGATCCATTAATGATGATTATAAGTTTAAGT	NA	NA	NA	NA	NA	3	Scirtidae	fw3_Scirtidae_(reversed)	100	160
OTU_41	0	0	0	0	287053	1	1	0	0	0	1	GCTTTATATTGTTACTAGTTTTATTTATGTAGTAGTAATTAAATAAGGCTATAAACAGTATTTTGTTGGGGTGACAGGAAGATATAAAAAACTCTTTTTAGAAGTTTATCATTGATGTGTGAATTATTGATCCGTTATTGACGATTATAAGACTAAGT	EF623176	Plecoptera	Leuctridae	Leuctra inermis	88.68	25	Leuctra	fw40_Leuctra_nigra_(reversed)	88.68	159
OTU_42	18683	97933	15316	50787	41818	40504	37863	23781	26452	18864	10	GCTTTATAATTTTTATTTTATAATTTATAAAGAATAATTAAAATTTTATTTTAAAAATTATTTTGTTGGGGTGACAATAAGATTTAAAAAACTCTTATTATTTTTTTACATTGATTTATGAATTATTGATCCATTTTTAATGATTAAAAAATTAAGT	EU005435	Diptera	Pediciidae	Pedicia albivitta	94.9	43	Dicranota	fw37_Dicranota	100	157
OTU_43	11939	5140	19199	31871	72424	33011	38286	11173	13729	29127	10	TTTTAATAATTAATTATAAATTTAATATAAATTTAATATAAATTATTTGATTGGGGTGATAAAAAAATTTAATTAACTTTTTTAAAAATTAAACAAATATTTTTGAATATATTTTTAATAATTTAATTTTATTTAAAATTAAAT	NA	NA	NA	NA	NA	12	Polycentropodidae	fw12_Polycentropodidae	100	144
OTU_44	0	0	0	0	0	0	0	9	0	128361	1	ACTTAAATTTTTAATCAATAATATTGGATCAATAAATCATAAATCAATGTAAAAAAATTATAAGAGTTTTTTAAATCTTATTATCACCCCAACAAAATAATTAAATAAATAAAATTTAAATAATTCTTAATAAATAATAATATTAAATTATAAAGC	KJ136713	Diptera	Mycetophilidae	Bolitophila occlusa	88.96			fw37_Dicranota	88.54	157
OTU_45	49886	0	14489	5	42715	45863	42350	0	0	35928	6	ACTTAATTTTATAATCAAAAAAATTGGATCAATAATTTAAAAATCATTATTTAAATAATTAAAAGTTTATTAAATTTTAAATTCACCCCAAACTAATAATTTTATAAATTTATATATTAATATAACCATAAAAAATTTATAAATTATAAAAA	NA	NA	NA	NA	NA	35	Agapetinae	fw29_Agapetinae	100	152
OTU_46	15069	345	222	37445	0	77880	45672	37	20	56	4	ACTTAATTTTTTAATCATTATTTATGGATCATTAAATTATTTATATATAATTTAAAAAAATAAAAGTTTTTTAAATTTCACTATCACCCCAATAAAATTATTAAAATATTTTAAAAAATATATACTTAAATCTTAAAAAATTTTAAATAATAAAGA	NA	NA	NA	NA	NA	41	Ceratopogonidae	fw58_Crypteria_limnophiloides	77.56	156
OTU_47	2	117076	0	2	0	0	0	21633	27419	1	3	TTTTTATAATTTTACTGATTTAAAATGACTATATTAATTAATAAATCTTAAAAATTATTAGTTTGGGGTGAATTTAAAATTTATAAAACTTTTAATTATTTAAATAATAATTTTTAATTTATTGATCCAAATTTTTTGATTATAAAATTAAGT	JQ671100	Diptera	Tephritidae	Bactrocera abdopallescens	74.36	35	Agapetinae	fw29_Agapetinae	87.58	153
OTU_48	14	16	67982	0	8	105700	6	16	2	2	2	ACTTAAATTTATAATCAATAAAACTGGATCATATAAACATAAATAAATGGTTAATAAAAATAAAAGTTTTATAAATTTTATTGTCACCCCAACAAAATATAATAAAATAATTAAATTTAAAAAATCTTAATAATTTAAATATAAATTATATAAAGC	NA	NA	NA	NA	NA	7	Simuliidae	fw7_Simuliidae	92.31	156
OTU_49	0	0	0	0	0	1	1	88424	0	0	1	ACTTGTTTAAAATTTTAACTTAAGTTCTAATTTTCTATTTTAAATATTTAAATTAATATTGTTTATATATTTGCCGCCCCAGCTTAACCAACAACCTGCTACTAATTCAACAACAATATAAGTTGTTAGTGAAGT	KC610270	Isopoda	Asellidae	Asellus aquaticus	96.32	49	Asellus aquaticus	fw67_Asellus_aquaticus_Pal__Assembly	95.59	136
OTU_50	11	88458	307	10	1	1	1770	51958	49807	0	4	GCTTTATATAATTTATATTTAAATTATTTAGATTTTTAAAGTTTAATTATTACTTTATATTTTGTTGGGGTGACAATAAAATTAATAAAACTTTTATTTTTAATTAACATTGATTTATGTGTAAATGATCCAGTTTTATTGATTATAAATTTAAGT	GU073059	Diptera	Simuliidae	Simulium vernum	96.15	7	Simuliidae	fw7_Simuliidae	96.15	156
OTU_51	31800	0	16910	27	1	27484	12301	0	1	40752	5	ACTTAATCTTACGTTCTATTTGTTCTTTTAATGATATATAAATCTATGGTTATATAGGTTGTTCTACTAATTCCTAGGTCGCCCCAACCGAATATATAATTGCCTAAAGCATTTTATATATAAAGC	JQ821464	Arhynchobdellida	Erpobdellidae	Erpobdella obscura	86.3	51	Hirudinea	fw107_Hirudinea_(reversed)	81.08	74
OTU_52	83431	9	34	47	2	8	14547	12	15260	14	3	TCTTTATATTATAAATATTAATTTTAATTAAGAATATTTTATTTTTTATTATTTATATTATTTTATTGGGGTAATAGGAAGATTAATTAAATTCTTTTTTTTTATTTTTACATTAATAAATGATTATGTGATCCAATTATATTGATTAAAAGATTAAGT	AY039260	Coleoptera	Dytiscidae	Agabus binotatus	99.37	33	Agabus	fw99_Agabus_(reversed)	96.86	159
OTU_53	3	0	45	2	1	5	5	1	63742	0	1	ACTTGATTTTTTGATCGGCGAACCGGGTCATTTAACCTTAAATTTTTGTTTTTAAAGAAGTGTTTACGACTTCGTGTCACCCCAACTAAATATGGTAAAACTTTACGGGGTTAGCTTCTAAGGGTATGTAAAGTGGGCTATATAAAGA	KF438121	Ephemeroptera	Baetidae	Baetis pseudorhodani	83.78	24	Baetis	fw69_Baetis_sp	100	148
OTU_54	0	0	0	0	58109	0	0	0	0	0	1	TCTTTATTTTTTTATTAATTTAATAATTTTAGTATATAATTTATTATTTTTTAAAAAAATTTTATTGGGGTGATAGTGAAATTTATAAAACTTTTATTTATAAAATTTATATATAAATAATTTAATGATCCATTAATAATGATTATAAATTTAAGT	NA	NA	NA	NA	NA			fw3_Scirtidae_(reversed)	79.88	164
OTU_55	54230	0	0	11	7	1	0	0	0	0	1	GCTTTATATTTGAAAATTATTATTTATTTAGGTTAATTTTTTTAATAGTTAAAAAAATATTTTGTTGGGGTGACAGGAAGATACAAAAAACTCTTTTTAGTTTATTTACATTGATATATGAATTGTTGATCCATTATTATTGATTATAAGACTAAGT	EF623187	Plecoptera	Nemouridae	Nemoura trispinosa	95.54	29	Nemouridae	fw39_Nemurella_pictetii_(reversed)	93.63	157
OTU_56	1	13377	1	0	7	20202	4397	15848	0	18592	5	ATTTAATTTATTAAAATTTAAATTTAGTCATATTACATTTATATAAATTCAATAATAAATTGATTAAATTAAAAAAAAGTTTTATAAATTTTTTTATCACCCCAATAAAATAAACTAAAAAATTAATTTTAATTTAATTAATCTATTAAAATATTAAAA	NA	NA	NA	NA	NA			fw64_Apatania_fimbriata	93.75	16
OTU_57	4	34279	0	1	0	0	0	0	0	0	1	GCTTTACCTTTAAACTTAAAAAAGAAAGAAAAACGGTTCGGTTGGGGCGACCAAGGAATATAAAACATCCTATATAAACTTAGATTCACACATCTCTAAAAAGATCCTTAATCAAGATCACAGAATCCAGC	AY885612	Haplotaxida	Naididae	Limnodrilus udekemianus	93.13			fw107_Hirudinea_(reversed)	89.74	39
OTU_58	2	3102	0	26971	5025	0	0	5223	9959	1	5	GCTTTTATAAACAACATAAATTTATTATGAGATATATTCGGTTGGGGCGACCTAGGTATAATAAAACAACCTATAAATAAATAGAAATATAATTCATAAATAGATCCGTAAAGCTAAAAAATTAAGC	JQ821464	Arhynchobdellida	Erpobdellidae	Erpobdella obscura	89.52	51	Hirudinea	fw107_Hirudinea_(reversed)	99.21	127
OTU_59	700	2	1	2	5	0	3154	1027	24950	1	4	ACTTAAATTTTTAATCATTAATAATGGATCAAAAAAACATTTATAATGAAAAATTCTAATTAAGAGTTAAATAAATCTTAATATCACCCCAATAAAATAAATATAATTATATAAAATAAATAAATTTTAAATTCTTTATATTTTATATTATAATAAATTTATAAAGA	DQ317406	Diptera	Diopsidae	Cladodiopsis seyrigi	81.66			fw59_Chelifera_diversicauda	79.29	169
OTU_60	0	28002	0	0	0	0	0	0	0	0	1	GTTTTATAAAATTATATTATAATTTATAAAGAATATTTTAAATTTTATTAAAAATTTTATTTTATTGGGGTGATATTAAGATTTATTAAACTCTTATTAATTAAACCCATTAATTTATGAATAATTGATCCATTTTTATGATTATAAATTTAAAT	EU005435	Diptera	Pediciidae	Pedicia albivitta	84.97			fw37_Dicranota	83.01	153
OTU_61	3340	10932	4232	10244	9095	4197	2393	3356	11052	2545	10	TCTTAATATTTGTTTGGTTATATATAAAAAAAATATTGGGGTGATAAAATTTTTTTAATAATATTTAAAAATTTAATTCATTGATAAATGATTTATTTATATTTATGATACGTAAATTTGTAAATTAAGATTAAGA	EF394993	Trichoptera	Sericostomatidae	Notidobiella chacayana	77.78			fw89_Oecismus_monedula	88.35	103
OTU_62	6451	2518	7080	1653	2302	1	3908	3573	15650	8131	9	ACTTAATCTTTTAATCATAAATAATGGATCCAATTTTCACTCATCCGTGTTTCTATTAAAGAAAGTTAATTTATTTCCTTGTCGCCCCAACAAAATAGGTTCAATCTCCTAACTCACCACTTCTAAAATTAGTAAATTATACCTATCAAGC	GQ118289	Ephemeroptera	NA	Habroleptoides confusa	96.69	21	Leptophlebiidae	fw88_Leptophlebiidae	96.69	151
OTU_63	0	21824	0	0	73	0	0	0	0	0	1	ACTTTACTAATTTTTATTAATAATTGGTTTTTAGTTTTTAAACAATTTTTTAACATTAGTTTTATTGGGGTGATAATTAAATTAAACTTTAAATATTAATTTCATTAATTTATGTTTTTATTGAATTAATTTATTTTTTTAAAAGAAAAAGT	NA	NA	NA	NA	NA			fw59_Chelifera_diversicauda	80.26	76
OTU_64	710	5249	1917	4	0	9816	2	2	2315	3516	6	ACTTAATCTTATAATCAATAAAAAAGGATCATATGACCAATTATTTTTGTTAAATTTTAAAAAGAATTATTTTAATCTTTTTATTACCCCAATAAAATAATATAATTTGTAATTAATAAAAAAATCTAAAATAAAATTATAAAAAATATTATAAAGA	HF931524	Coleoptera	Dytiscidae	Oreodytes sanmarkii	96.82	37	Hydroporinae	fw55_Agabus_cf_paludosus	81.53	157
OTU_65	0	0	10755	4892	2424	3347	0	0	0	0	4	GCTTGACATTAATTATATTTAACTTGTTTGGTTTGGGTTTGGTTTTATATAATAAATGTTTCGTTGGGTTGACGGGAAGATAAAAGAAACTCTTTCTAATCTACTACACGGATGAGTGAGTAATTGATCCATAAATAATGATTATAAGTTCAAGT	AY749775	Ephemeroptera	Heptageniidae	Ecdyonurus dispar	90.54	19	Ecdyonurus	fw86_Ecdyonurus	86.45	155
OTU_66	0	0	0	0	0	0	0	0	12447	0	1	ACTTAATTTTATAATCAATAAAACTGGATCATTTAATCATAAATTAATGTTTAATAAAAATAAAAGTTTAATAAATTTTATTGTCACCCCAACAAAATATAAATTAAAAATTAAACTTAAAAAATCTAAATAAATTAAATTTTAATTATATAAAGC	NA	NA	NA	NA	NA	7	Simuliidae	fw61_Simulium_velutinum	93.59	156
OTU_67	0	0	2368	5623	4684	0	4679	0	0	3556	5	TTTTAATTATTTAAAAATAAAATTTGATTTAAAATATATATAATTTTTAATTTTATAAATAATTTAATTGGGGTGATTAATAAATTTAATTAACTTTATTTTAAGAAAATATTTAATTTTGATTAAAGGATTTTGAAAAGAAATTGATTTAGTTTTATGGATTATATGATTAAAT	AB265414	Lepidoptera	Geometridae	Comostola subtiliaria	68	6	Hydropsyche	fw44_Hydropsyche_instabilis	100	175
OTU_68	10009	170	327	60	0	19	2	9	0	8787	2	TCTTTATATTTATTTATTTTTAATTTATAAAGAATTTTATTATTTATTAAAATTAAATATAGATTAAATATTTTATTGGGGTGATATTAAAATTTAATTAACTTTTATTAAAAATTATCATAAATAAATGAGTTAAAATTGATCCAAAAATTTTGATTAAAAAATTAAGT	NA	NA	NA	NA	NA			fw59_Chelifera_diversicauda	79.58	142
OTU_69	0	4681	0	0	5014	0	1300	0	0	1	3	GTTTTATAGGTTTTCTGTTTATAATATATGGGGGTATTTTATAAACAGCGGACTTATTTGATTGGGGCAATGAATGAATAAATAAAACTTCTTTTTACACTATCAAACAATGATTTTAGTCTTAAATTTTAAAGTTAGGAAAAAAT	KM978386	NA	Paronellidae	Salina sp. BXW-2014	90.48	53	Others	fw83_Silo	82.35	34	Collembola
OTU_70	0	0	0	0	258	1	7687	0	0	1316	2	ACTTATTTTAAAAATTTATTATTAAAATCTAATATCCATAAATTAATGTAATCAATCAATAAAAGTTAATTCAATTTTATAATCACCCCAATCAAATATTTTATTTAATTTTTTATCAAATAAAATATAAAAA	NA	NA	NA	NA	NA			fw62_Tinodes_rostocki	76.56	128
OTU_71	371	0	0	1169	8844	0	1	0	0	6144	4	GCTTTATATTAAATAACTATTTCTAATTTAGATAAATTTTGGTAATAGTTAGTAAAATATTTTGTTGGGGTGACAGGAAGATAAGAAAAACTCTTTTTAGTTTAATTACATTGATTTATGAATTGTTGATCCATTATTATTGATTATAAGACTAAGT	EF623221	Plecoptera	Perlodidae	Isoperla oxylepis	93.04	45	Isoperla	fw38_Isoperla_goertzi	93.67	158
OTU_72	777	3112	577	1617	1683	2093	1363	0	1273	0	8	TCTTGACATTAATTTTTTTTATATTTATTTGGATGTGGGGTTTTATAAATTTAATTTAGTGTTTTATTGGGGTGATAGGAAGATAAAATAAACTCTTTTTGTATGTTTTGTACATGCCATTGATCTTTGAATTTTTGATCCGTTATTAACGATTATAAGACTAAGT	KF484757	Plecoptera	Perlidae	Dinocras cephalotes	95.78	13	Perlidae	fw81_Dinocras_(reversed)	95.78	166
OTU_73	0	0	0	0	6772	0	13	0	0	0	1	TCTTTATATAAAAAATATTAAAAATTTTTTAGAATAAAGTTTTTTTTAAATATTTAAAATATTTTATTGGGGTGATAATAAAATTTAATAAACTTTTATTTTTATTTTCATTTTTAATTGTTTAAATTGATCCATTGTTTTTGATTAAAAATTTAAGT	NA	NA	NA	NA	NA			fw102_Limoniidae	81.74	115
OTU_74	1871	106	1615	1723	1558	1089	2880	2007	1219	1330	9	GCTTTATATTAAATAACTATTTCTAATTTAGATAAATTTTGGTAATAGTTAGTAAAATATTTTGTTGGGGTGACAGGAAGATATAAGAAACTCTTCTTTTAGTAGACCATAAATACATGAATTAAATGATCCAGTGAGAGTGATTAAAAGACTAAGT	EF623221	Plecoptera	Perlodidae	Isoperla oxylepis	87.34	45	Isoperla	fw38_Isoperla_goertzi	86.62	157
OTU_75	2168	1878	554	3289	1233	1093	830	1819	585	1501	10	ACTTAAATTTTTAATCAATAAAATTGGATCAATTATTCATAAATCAATGTATATTCATGTATAAGAGTTTATTAAATCTTATTATCACCCCAATAAAATAATTTTATTTATAAAATTTTAATTATTCTTTTTAAAAATTATAAATAAATCATAAAGA	GU947379	Diptera	Stratiomyidae	Chorisops tunisiae	85.35	4	Blephariceridae	fw74_Blephariceridae_(reversed)	92.99	157
OTU_76	2055	234	1681	1772	0	3527	4312	1742	691	2576	8	GCTTTATATTGTTATTATTTTTATTTATGTGGGAGTAATTGAATAAGACTGGTAAGAATATTTTGTTGGGGTGACAGGAAGATAAGATTAACTCTTCTTAAGTTTAAACATTAATTTATGAATAATTGATCCATTATTAGTGATTATAAGACTAAGT	EF623225	Plecoptera	Perlodidae	Cascadoperla trictura	85.35	25	Leuctra	fw40_Leuctra_nigra_(reversed)	92.45	159
OTU_77	1	4235	3	0	1133	1	66	0	0	77	2	GCTTTATATTATAGATTAATTAAAATTATTAGTATTTTAAAATTTTAATTAATCTAATTATTTTATTGGGGTGATAATAAAATTAAAAAACTTTTATTTATAAAATTTATATATAAATAAAATTTAATTTAAAATTAATTGATCCAATATTTGATTTTTAGATTAAGT	NA	NA	NA	NA	NA			fw102_Limoniidae	74.14	174
OTU_78	237	89	1303	4899	373	321	296	388	298	235	6	GCTTTATATCACAAATATGTAGCTTGTTTAGACGGAGTTTAGCTTAATATGGGAGATATTTTGTTGGGGTGACAGGAAGATAATAAAAACTATTTTTATAAGAGTAACATTGATATATGAATAAGTGATCCGTGATAGCGATTAAAAGACTAAGT	LN868657	Ephemeroptera	Heptageniidae	Rhithrogena alpestris	87.82	18	Rhithrogena	fw85_Rhithrogena	87.9	157
OTU_79	3907	0	0	4	0	0	0	0	0	0	1	GCTTTACCATAATATATATTAAATGTTATTTGGTTTGGTTGGGGCGACTAAGGAATTAATCATCCTAATAAATAAAGATTAACAAATCATTATTATGACCCTATAAAGATCAAAGAATTAAGC	AY885577	Lumbriculida	Lumbriculidae	Stylodrilus heringianus	95.16	53	Others	fw107_Hirudinea_(reversed)	72.63	95	Stylodrilus heringianus
OTU_80	725	2280	2	1393	1556	1891	697	0	1324	0	7	TCTTGATATTAATTTTTTTATATTTATTTGGTTGTAGGATTTTATTAGTTTAATTTTATATTTTATTGGGGTGATAGGAAGTTAAAGTTAACTCCTTTTGGTTTTTGATCATACATTGATTTTGGGATTCTTGATCCGTTATTTAACGATTATAAGACTAAGT	KF484757	Plecoptera	Perlidae	Dinocras cephalotes	85.63	13	Perlidae	fw81_Dinocras_(reversed)	85.63	167
OTU_81	230	1572	330	426	4622	730	109	261	498	651	6	AATTTACTATTTTTATATAGGTTTATTTTTTGGTTTTATAATAATTTTATTTACTAGATAGTTTTGTTGGGGCGACAGTGAAATTTATTTTTAACTTTCATTAATTTTTAACATTAATTTATGTTTTGATCCAGTTATATTGATTATAAGATTAATT	EU871185	Hemiptera	Veliidae	Velia caprai	96.18	34	Gerroidea	fw28_Gerroidea	96.18	157
OTU_82	381	1215	391	1102	911	438	209	346	1297	271	8	TCTTAATATTTGTTTGGTTAAAATTTTTAACTGGGGAGTATTTTATTAGGGTGATAATTTTTTTTTAAATATATTTATAAATTTAATTAATTGATAAATGATTTATTTATATTTATGATCTATAAATTTGTAAATTAAGACTAGGA	KP455290	Trichoptera	Sericostomatidae	Sericostoma personatum	77.88			fw89_Oecismus_monedula	87.67	146
OTU_83	0	23	2	0	0	317	917	232	1937	0	3	ACTTAATTTTTTAATCAAAATTATTGGATCAATTTTAATAAATCATAAATTTATGATTTTTTATTAAATTAAAAGTTTCGTAAATTTTAAAATCACCCCAATAAAATAATTTAATATTTTAAATTTAATTAAAAATTCTTTTTAAATTTAAAAAAATTTAATTATAAAGA	NA	NA	NA	NA	NA			fw102_Limoniidae	76.02	171
OTU_84	0	0	0	0	3587	0	0	0	0	0	1	GCTTTATATTGTTATTGATTTTATTTATGTGGTAGTAATTGAATAAGGTTGTAAACAGTATTTTGTTGGGGTGACAGGAAGATATAAAAAAACTCTTTTTAGAAGTTTATCATTGATGTGTGAATTATTGATCCGTTATTGACGATTAGAAGACCAAGT	EF623176	Plecoptera	Leuctridae	Leuctra inermis	87.5	25	Leuctra	fw40_Leuctra_nigra_(reversed)	88.75	160
OTU_85	274	981	297	1014	668	355	200	0	1140	244	5	TCTTAATATTTGTTTGGTTATATATAAAAAAATAATGGGGTGATAAAATTTTTTTAATAATATTTTTTAATAATATTTAATTCATTTTTAAATGATTTATTATATTTATGATATGTAAATTTGTAAATTAAGATTAAGA	FO818637	Enterobacteriales	Enterobacteriaceae	Xenorhabdus bovienii	76.39			fw89_Oecismus_monedula	82.41	108
OTU_86	0	0	0	0	0	0	0	3495	0	2749	2	ACTAAGTCTTATAATCGCTTCTAACGGATCAAAAATTCATAAATCAATGTAGATACACTAAAAAGAGTTACTCTTATCTTCCTATCACCCCAATAAAACACCAGCTTCATTAACATATTTTATAATACATCCAAATTCATGCTAAATAACTGCAGTAAAGA	EF623249	Plecoptera	Perlidae	Hansonoperla appalachia	88.35	13	Perlidae	fw70_Perla_marginata	92.02	163
OTU_87	1	3010	0	1	0	0	0	0	0	0	1	TTTTAATTATTTTTTTGATTTGATTGTATTTATATATAAAATTTTTAATTAAATAAATAATTTGATTGGGGTGATTTATAAATTTGAATAACTTTATTTTGGTAAACTTAATAATTTTGATTGAAGAATTAATTATTTTTCAAAAATTGATTTAGTTTTATGGATTATATGATTAAAT	KF736157	Hymenoptera	Apidae	Apis andreniformis	72.19	6	Hydropsyche	fw76_Hydropsyche_(reversed)	100	178
OTU_88	1771	1633	564	3024	1041	1045	792	1506	452	1365	10	ACTTAAACTTTTAATCAATAAAACTGGATCAATAATTCATAAATCAATGTTAAAAAATACTAAGAGTTTATTAAATCTTATTATCACCCCAATAAAATAATATAAAATTATTAAATTTAAAATTTTCTAAATAAATTATATAAAAATATTATAAAGC	JN861744	Diptera	Ptychopteridae	Ptychoptera sp. ATB-2011	91.14	30	Ptychoptera	fw96_Ptychoptera_Pal__Assembly	93.04	158
OTU_89	0	0	0	0	2767	0	0	0	0	0	1	GTTTTATAATTTAAATATTAATTTTAAAAAAGATTAAATTTAATTTTATTAATTAAATTATTTTATTGGGGTGATAGTATAATTTAATTAACTTATATTTTTATTGTACATTAATATATGAAAAATTGATCCAATAGTATTGATTAAAAATTTAAAT	JQ613909	Diptera	Sciaridae	Zygoneura sciarina	97.45	53	Others	fw102_Limoniidae	81.53	157	Sciaridae
OTU_90	1587	698	665	0	0	1087	3760	2381	482	0	7	GCTTTATATTTGAATTTTATTATTTATTTAGGTTAATTTTTATAATAATTGTAAAAATATTTTGTTGGGGTGACAGGAAGATAAGATTAACTCTTCTTAAGTTTAAACATTAATTTATGAATAATTGATCCATTATTAGTGATTATAAGACTAAGT	EF623198	Plecoptera	Nemouridae	Nanonemoura wahkeena	89.87	29	Nemouridae	fw38_Isoperla_goertzi	89.1	156
OTU_91	849	27	906	1094	0	1563	234	112	124	901	5	ACTTTTTCTTATAATCATTAAAAATGGATCCTACTCTCACTCATTAATGTAACTTTTATAGAAAAGTTCATTTATTTTCCTGTCACCCCAACAAAATATTCTTACCAGTCTTATTCAATTACTCCCACATAAATAAAAATAATAACAATATAAAGC	KF855860	Ephemeroptera	Ephemeridae	Ephemera danica	100	16	Ephemeridae	fw84_Ephemeridae	100	98
OTU_92	0	0	0	0	0	0	0	1637	0	762	2	ACTTAGTCTTATAATCGCTTTTAACGGATCAAAAATTCACAAATCAATGTAAGTACACTAAAAAGAGTTACTCTTATCTTCCTATCACCCCAATAAAACACCAGCTTCATTAACATATCTTATAATCCATCTAAATTAATGCTAAATAACTGCAGTAAAGA	EF623251	Plecoptera	Perlidae	Acroneuria lycorias	87.5	13	Perlidae	fw70_Perla_marginata	93.25	163
OTU_93	1561	18	1506	1007	86	610	442	223	494	621	7	ACTTAGTCTTATAATCACTAATAATGGATCAATTATTCATAAATTAATGTTTAAACTTAAGAAGAGTTAATCTTATCTTCCTGTCACCCCAACAAAATAATTTGATTAATAATAAAAACTATACTAAATTTCATATTAATTACATTATTAAGC	KF855860	Ephemeroptera	Ephemeridae	Ephemera danica	84.62	16	Ephemeridae	fw38_Isoperla_goertzi	99.03	103
OTU_94	0	0	0	0	0	0	0	3346	0	1495	2	ACTTAGTCTTATAATCGCCTTTAACGGATCAAAAATTCATAAATCAATGTAAATACACCAAAAAGAGTTACTCTTATCTTCCTATCACCCCAATAAAACACCAGCTTCATTAACATATTTATCATAATCATCTAAACTAATGCTAAATAACTGCAGTAAAGA	EF623249	Plecoptera	Perlidae	Hansonoperla appalachia	87.38	13	Perlidae	fw70_Perla_marginata	96.91	162
OTU_95	0	0	0	0	0	1645	0	619	295	0	2	ATTTTATCCTTTAATCCATATAACTAAATCAATTCCAAAAACCTATATATTAATATATATATATATATATATGCATATTCCTTCAATCAAAATTTTTAAATTTATTTAAATAAAGTTATTTAAATTTATAAATCACCCCAATCAAATTATTCTATTAATAAAATATTATATATATATATAATTATATCAAATCAACCAAATAATTAAAA	KP082008	Lepidoptera	Lymantriidae	Calliteara wolongensis	81.37	6	Hydropsyche	fw76_Hydropsyche_(reversed)	88.24	34
OTU_96	0	0	0	0	0	0	0	1174	0	1096	2	ACTTAGTATTATAATCGGTTTTAACGGATAAAAAATTCATAAATCAATGTCAACATACTAAAAAGATTTATTTTTATCTTCCTATCACCCCAATAAAACCTCAGCCTCACTAACACATTTTATTATCAATCTAAATTCATGTTAAACAACTAAACTAAAGA	EF623249	Plecoptera	Perlidae	Hansonoperla appalachia	86	13	Perlidae	fw70_Perla_marginata	82.21	163
OTU_97	0	0	0	0	0	0	0	4710	0	2887	2	ACTTAGTCTTATAATCGCTTCTAACGGATCAAAAATTCATAAATCAATGTAAGTACACTAAAAAGAGTTACTCTTATCTTCCTATCACCCCAATAAAACACCAGCTTCATTAACATATTTTATAATACATCCAAATTAATGCTAAATAGCTGCAGTAAAGA	EF623251	Plecoptera	Perlidae	Acroneuria lycorias	87.5	13	Perlidae	fw70_Perla_marginata	92.64	163
OTU_98	480	820	249	358	339	184	243	146	863	243	4	TGTATATATATTTTTTTTTTAAAAAAATATAAAAGAAATATTTTATTGGGGTGATAAAAAAATTTAAGAAACTTTTATGATTTTAATCGTTGATTAATGAACTATATATATTTATGACCTATCGATTATAAATTAAGATAAATA	FJ263207	Trichoptera	Sericostomatidae	Sericostoma clypeatum	87.77			fw90_Sericostoma_personatum	85.51	138
OTU_99	304	148	1291	3347	518	311	687	521	418	232	7	ACTTAGTCTTTTAATCGCTATCACGGATCACTTATTCATATATCAATGTTACTCTTATAAAAATAGTTTTTATTATCTTCCTGTCACCCCAACAAAATATTTTACTAACTATTACCAAAATTTATCTAAATTAGAAATAGTTATTTAATATAAAGC	EF623221	Plecoptera	Perlodidae	Isoperla oxylepis	88.61	45	Isoperla	fw38_Isoperla_goertzi	88.61	158
OTU_100	2316	597	1157	1	1	1979	2984	3070	500	0	7	GCTTTATATCACAAATATGTAGCTTGTTTTGACGGAGTTTAGCTTAATATGGGAGATATTTTGTTGGGGTGACAAGAAGATATAAAAAACTCTTTTTAGTTTATTTACATTGATATATGAATTGTTGATCCTTTATTATCGATTATAAGACTAAGT	EF623192	Plecoptera	Nemouridae	Nemurella pictetii	100	29	Nemouridae	fw39_Nemurella_pictetii_(reversed)	100	101
OTU_101	0	482	0	0	1380	0	71	0	0	0	2	GTTTTATATAAAAGCTTAATTTTTTTTTTGTTATACTTTAAGTTTAAGGTTATATATTTTGTTGGGGCAATAATAGAATATTATAAACTTCTATATTAATCTTTTTTCTCTATGAGAAGACTTTTGCTTAAAAGTTAGAAAAAAAT	HQ230382	Diptera	Mycetophilidae	Boletina gripha	76.53			fw60_Dolichopus_nigricornis	77.92	77
OTU_102	0	1485	0	427	0	0	1131	273	1	2	3	AATTTACTATTTTTATATAGGTTTATTTTTTGGTTTTATAATAATTTTATTTACTAGATAGTTTTTTTTGGGGCGACAGTGAAATTTATTTTAACTTTCATTAATTTTTAACATTAATTTATGTTTTGATCGTTATATTGATTATAAGATTAATT	NA	NA	NA	NA	NA	34	Gerroidea	fw28_Gerroidea	94.27	157
OTU_103	0	0	0	10	4	0	1389	0	31	0	1	ACTTAATTTTTTAATCAAAAAAATTGGATCATTTAATAATAAAACATATATAAATGAAAAAATATAATAAAAGTTAATTAAATTTTAATATCACCCCAATAAAATATTTAAAAATTTTAAATTTTAATAATAAAATAATTCTTTATAAATTACAAATAATTAAATATAAAGA	AB257230	Diptera	Tachinidae	Exorista cantans	79.65			fw102_Limoniidae	76.02	171
OTU_104	0	2	0	0	1336	0	0	0	0	179	1	GTTTTATTTAATATTTTAAAAATTATTTTATTATAATTATTATTTATTACTATTATATTTTATTGGGGCAATAAAAGAATAAATAAAACTTCTTTTAATAATTTTATACTTTATAAAATAGCTTTTATTAAAAACTTAGTAAATAAT	NA	NA	NA	NA	NA			fw97_Drusus_annulatus	77.66	94
OTU_105	245	339	0	296	445	238	0	287	434	0	2	TGTTTATATTTTTTTTATAAAAATATTTATAAAAAAATTATTTTATTGGGGTGATAAAAAAATTTAAAAAACTTTTATTATTGTAATCATTAATTAATGAATTATATATATTTATGATCTATAAGTTGTAAATTAAGATAAAGA	FJ263207	Trichoptera	Sericostomatidae	Sericostoma clypeatum	97.24	23	Sericostoma personatum	fw90_Sericostoma_personatum	96.53	144
OTU_106	0	1266	0	0	0	0	0	0	0	0	1	TCTTTATAATTTATTTATTAATTTTTTTAGGTTATTTTTTAATTTTATAAGTTAAATTATTTTGTTGGGGTGACAGTGAAATTTATAAAACTTTCATAACTTTTTTTACATTGATTTATGATAAATTGATCCATTTTTAGTGATTAAAAATTTAAGT	EU863970	Diptera	Dolichopodidae	Gymnopternus aerosus	98.73	53	Others	fw60_Dolichopus_nigricornis	85.99	157	Dolichopodidae
OTU_107	5	0	0	0	0	0	0	0	0	1163	1	ACTTAAACTTTCAATCAATTATTGGATCAAAAAGGAATTTTTAATAATAATTAAATTTTATAAATAAAAGTTTTAAAATTTTATTATCACCCCAATAAAATATTTATAATAATTAAAAATTTTATTATTCTAATAAACATTAAATTTAAAAATATAAAGC	AM946004	Coleoptera	Dytiscidae	Copelatus caelatipennis	75.31			fw59_Chelifera_diversicauda	75.97	154
OTU_108	0	0	1	1	1693	274	884	2	0	3	2	AATTAATCTTATAATCAATATAACTGGATCAAAACAAAAATTAATGAAAATTAAATAAATTTCACTGTCGCCCCAACAAAACTATCTAGTAAATAAAAATTATTATAAAACCAAAAAATAAACTTATATAAAAATAGTAAATT	EU871188	Hemiptera	Veliidae	Velia hoberlandti	88.16	34	Gerroidea	fw28_Gerroidea	87.18	156
OTU_109	216	0	0	0	0	0	0	475	794	0	2	ACTTAATCTTATAATCAATAAAAAAGGGTCATATAACCAATTATTTTTGTTAAATTTTAAAAAGAATTATTTTAATCTTTTTACTACCCCAATAAAATAATATTATTTATAATTAATAAAAAAATCTGAAATTAAATTATAAAAAATCTGAAATTAAATTATAAAAAATATTATAAAGA	HF931524	Coleoptera	Dytiscidae	Oreodytes sanmarkii	97.28	37	Hydroporinae	fw96_Ptychoptera_Pal__Assembly	96	25
OTU_110	4	0	0	0	0	0	0	5	1156	0	1	ACTTAAATTTTTAATCACTAATAATGGATCAACTAATCATAAATAAATGTTAATAATCAAATAAAAGTTTAATAAATTTTAATATCACCCCAATAAAATAATTTTTTTTATAATAATTAAATTAATCTTTTTAATTAAAATCTTAAAATTATTAAGA	NA	NA	NA	NA	NA			fw59_Chelifera_diversicauda	83.65	159
OTU_111	0	356	0	0	1160	0	902	0	0	15	3	TCTTAATTTATAGTTATTTTAATAAACTTGGGGGGGTTTATTAAAATAACTATAAATTTTGTTGGGGCAACAAGAGAATAATAAAAATTTCTATTATAAAATTAATTATATCTTTAATTTTAAAGTTAAAAAGT	KC236195	NA	Entomobryidae	Entomobrya aino	79.8			fw88_Leptophlebiidae	80.43	46
OTU_112	0	10	5	2	0	1	1193	8	2	2	1	ACTTAATCTTATAATCAATAAAAAAGGGTCATATAACCAATTATTTTTGTTAAATTTTAAAAAGAATTATTTTAATCTTTTTACTACCCCAATAAAATAATATTATTTATTATTAATAAAAAAATCTGAAATTAAATTATAAAAAATATTATAAAGA	HF931524	Coleoptera	Dytiscidae	Oreodytes sanmarkii	96.82	37	Hydroporinae	fw55_Agabus_cf_paludosus	79.62	157
OTU_113	226	13	410	523	19	85	80	43	112	27	2	TCTTTATATTATAAATATTAATTTTAATTAGGAATATTTTATTTTTTATTATTATTTTTATTATTATTTTATTTTATTGGGGTAATAGGAAGATTAATTTAATTCTTTTTTTTATTTTTAAATTAATAAATGATTATGTGATCCAATTTTATTGATTAAAAGATTAAGT	HF931356	Coleoptera	Dytiscidae	Agabus picotae	90.53	33	Agabus	fw99_Agabus_(reversed)	89.35	169
OTU_114	0	933	558	0	1617	1241	121	2	0	408	5	ACTTTACTAACAACTTATATTGTAATTGAATTAATAGCAGGTTGTTGGTTAAGCTGGGGCGGCAAATATATAAACAATACTAATATTAAATATTTAAAATAGAAAATTAGAACTTAAGTTAAAAGTTTAAACAAGT	KC610270	Isopoda	Asellidae	Asellus aquaticus	96.32	49	Asellus aquaticus	fw67_Asellus_aquaticus_Pal__Assembly	95.59	136
OTU_115	0	0	0	0	0	0	0	1009	0	0	1	GCTTATTCTGGTGATCTTAATTAAGGGTCATAGAGAAGATTAATTAATCTTTTTGTAGGGGATGATTGGTCTTCCCCGGTCGCCCCAACCGAATTTTATTAAAATATTAGTTTTTATTAAAATGAAGC	JN869773	Haplotaxida	Lumbricidae	Aporrectodea rosea	100	53	Others	fw54_Bythinella_compressa	80.77	52	Aporrectodea rosea
OTU_116	0	0	0	0	985	0	0	0	0	0	1	ACTTAAATTTAAACAATTATTTTATTTATTATTAATTAAAATATTAATTTAATTTTTTTCTGGGGAAGAATATAAATTTAAATTTTATTTTTTTGAATCATTAATTTATGTTTATAAGATCTATTAAATAAATATAAGTAAAAGT	LL999055	Rhabditida	Strongyloididae	Strongyloides stercoralis	71.01			fw61_Simulium_velutinum	72.32	112
OTU_117	396	19	680	208	21	170	66	35	224	177	2	GCTTAATAATGTAATTAATATGAAATTTAGTATAGTTTTTATTATTAATCAAATTATTTTGTTGGGGCGACAAGGAAATAAATTAACTTTCTTTAATAAAAACACGGATGAGTGAAAATTGGATCCATTATTTATGATTAAAAGATTAAGT	KF855860	Ephemeroptera	Ephemeridae	Ephemera danica	86.18	21	Leptophlebiidae	fw88_Leptophlebiidae	100	97
OTU_118	511	6	340	417	68	54	123	38	118	234	2	GCTTAATAATGTAATTAATATGAAATTTAGTATAGTTTTTATTATTAATCAAATTATTTTGTTGGGGTGACAGGGCAATAATATAACTTGCTTTTTACTCTACACTGATAGGTGAAACTATGAACCATATATAATGATTAAAAAATTAAGT	FJ443047	Ephemeroptera	Ephemerellidae	Torleya major	100	27	Ephemerella (Torleya) major	fw94_Ephemerella_major	100	98
OTU_119	1	964	0	0	0	0	0	0	0	0	1	GCTTAATAATTGAAATTATTAAAAATTATAAAGATTAATTAAATTTTTAATTTTAAAATTATTTTATTGGGGTGATAAAAAAATTTAATAAACTTTTTTAAATTTATTTTCATTTATAAATGTATTTACAGTTTATCCTTTATTTGTATAAATTAATAAATAAAAATTGATCCATAAATTGTGATTAATAGTTTAAGT	EF087003	Pinales	Pinaceae	Picea sitchensis	74.36			fw89_Oecismus_monedula	81.4	129
OTU_120	253	126	514	2	0	866	12	3	0	2	2	TCTTTACAATTCTTATTATTTAATTTATAAAGAATGATTAAAATTTTATAATATAAATTGTTTTATTGGGGTGATATTAAGATTTATTTAACTCTTAAAAAATTTTATCATTTATATATGATTAATTGATCCATATTAATGATTAAAAATTTAAGT	GU947390	Diptera	Stratiomyidae	Pachygaster piriventris	82.69			fw37_Dicranota	82.05	156
OTU_121	0	0	0	0	899	0	0	0	0	0	1	GCTTTATAATTTTTAATTTAATTTTTATAAAGAATTTATTTAATTTTTATTTTTAAATTTATTTTGTTGGGGTGACAATAAGACTTAACAAACTCTTATATAATATACACATTTATATATGATTTATTGATCCATTAATAATGATTAAAAATTTAAGT	EU005435	Diptera	Pediciidae	Pedicia albivitta	83.02			fw37_Dicranota	84.18	158
OTU_122	194	553	165	404	577	209	138	92	255	204	3	TCTTTATCTTAATTTACAACTTATAGATCATAAATACATATAATTCATTAATTAATGATTATAATAATAAAAGTTTTTTAAATTTTTTTATCACCCCAATAAAATACTCCCTAATTAAAAATTTTAACCAAGCAAATATAAAGA	KP455290	Trichoptera	Sericostomatidae	Sericostoma personatum	90.14	22	Oecismus monedula	fw89_Oecismus_monedula	91.78	146
OTU_123	487	2	295	387	98	55	165	44	143	213	2	ACTTTATAAGAAACTTATAAATCTTTTAGGAAAGGTTGAAGATATAATAAGGGCCTTATTTTGTTGGGGTGACAGGAAAATAAATGAACTTTTCTATAAAAGTTACATTAATGAGTGAGAGTAGGATCCATTTTTAATGATTATAAGAAAAAGT	KF855860	Ephemeroptera	Ephemeridae	Ephemera danica	100	16	Ephemeridae	fw84_Ephemeridae	100	99
OTU_124	313	962	224	593	1202	883	594	0	454	0	6	TCTTGACATTAATTTTTTTATATTTATTTGGATGTAGGATTTTATAAATTTAATTTAGTGTTTTATTGGGGTGATAGGAAGATAAAATAAACTCTTTTTAGTTTTTGCATGTGCTATTGATTTTTGAATTTTTGATCCGTTATTAACGATTATAAGACTAAGT	KF484757	Plecoptera	Perlidae	Dinocras cephalotes	96.95	13	Perlidae	fw81_Dinocras_(reversed)	96.95	164
OTU_125	202	0	0	345	54	0	524	0	0	272	1	ACTTAAATTTATAATCAATAAAACTGGATCATTTACTCATAAATCAATGTTAATTAAAAATAAAAGTTTTATTAATTTTATTGTCACCCCAACAAAATATAATTTAATAATTAAATTTTAAAAATCTTAATAATTTAAATATTAATTATATAAAGC	GU073059	Diptera	Simuliidae	Simulium vernum	100	7	Simuliidae	fw7_Simuliidae	100	156
OTU_126	0	797	0	0	0	0	0	0	0	0	1	ACTTAATTCTTTTTTGATTTATTGAAGTAGGGGTTTAAATAAAAAAAGGAAAGAGTTTTGTTGGGGTAACAGGAGAATAGAGAAAATTTCTTTATAGAAAATTTTAGAGTTTAATAATTAGCCAGAGTTTAGAAATTAAAAAGT	AY555553	NA	Neanuridae	Neanura muscorum	100	53	Others	fw42_Protonemura_auberti	83.33	42	Collembola
OTU_127	198	479	149	327	482	199	130	95	211	170	2	TCTTAATCTTAATTTACAAATTTATAGATCATAAATATAAATAAATCATTTATCAATGAATAAAATTTATAAAAGTTTTTTAAATTTTTTTATCACCCCAATAAAATACTTTTTTTACAAATATTTCTATAAAAAAAATATAAACA	KP455290	Trichoptera	Sericostomatidae	Sericostoma personatum	90.41	23	Sericostoma personatum	fw90_Sericostoma_personatum	91.78	146
OTU_128	80	405	110	168	277	123	64	107	162	73	1	TCTTTATATTTGCTTGGTTAAAATTTTTAATTAGGGAGTATTTTATTGGGGTGATAAAAAAATTTAAAAAACTTTATAAATTTTATTCATTGATAAATGATTTATTTATATTTATGATCTATAAATTTGTAAATTAAGATTAAGA	KP455290	Trichoptera	Sericostomatidae	Sericostoma personatum	80.42	22	Oecismus monedula	fw89_Oecismus_monedula	99.32	146
OTU_129	0	0	0	0	0	0	0	32	0	759	1	ACTTAGTCTTATAATCGCTTTTAACGGATCAAAAATGCATAAATCAATGTAGATACACCAAAAAGAGTTACTCTTATCTTCCTATCACCCCAATAAAACACCAGCTTCATTAACATATTTTTCATAATCATCTAAACTAATGCTAAATAACTACAGTAAAGA	EF623249	Plecoptera	Perlidae	Hansonoperla appalachia	88.35	13	Perlidae	fw70_Perla_marginata	95.68	162
OTU_130	0	759	0	0	0	0	0	0	0	0	1	GCTTTATAAAATTTTGAATAATAATTATTTTAGAATATATAATTTTTTATTTTAAAATTTATTAAATTGGGGTGATTTAAAGATTTAAAAAACTCTTTATAGTTTAATTTTTATTTATAAATAAAATTTAATTGATCTTAAATAATTTGGATTAAAAAATTAAGT	NA	NA	NA	NA	NA			fw37_Dicranota	72.46	167
OTU_131	0	0	0	0	668	1	174	0	0	0	1	ACTTTACTAACAACTTATATTGTTATTGAATTATTAAAATATTTAAAATAGAAAATTAGAACTTAAGTTAAAAATTTAAACAAGT	KC610270	Isopoda	Asellidae	Asellus aquaticus	94.44	49	Asellus aquaticus	fw67_Asellus_aquaticus_Pal__Assembly	98.15	54
OTU_132	382	0	0	0	0	0	683	0	0	0	2	ACTTAGTCTTATAATCGTTAATAACGGATCAAAAATTCAAAGATCAAGGGTACGTACAAAAACTAAAAAGAGTTTATTTTATCTTCCTATCACCCCAATAAAACACTAAATTAAATTCATAAAACCCCACATCCAAATAAATATAAAAAAAATTAATGTTAAGA	KF484757	Plecoptera	Perlidae	Dinocras cephalotes	95.12	13	Perlidae	fw81_Dinocras_(reversed)	95.12	164
OTU_133	0	0	0	0	0	0	597	0	0	0	1	ATTTTTTCTATATTTTTACTAAAAGTTAAAATAATCTGTGAAACTTTAAACAAAGAAGTTAAACTTATTCTTTTATTGCCCCAATAAAATTTAAAATAAAAAACTTATATATTCACCAATTTTAAACTATTAACATTAAATAAAAC	KF591920	NA	Isotomidae	Folsomia candida	82.29			fw55_Agabus_cf_paludosus	79.17	72
OTU_134	74	438	97	0	0	479	671	544	109	0	4	GCTTTATATTTGAATTTTATTATTTATTTAGGTTAATTTTTATAATAATTGTAAAAATATTTTGTTGGGGTGACAAAAATATATAATTAACTTTTTTATTTATATAACATTGATATATGAAAAATAGATCCAGTTTTACTGATTATTAGAATAAGT	AB707886	Odonata	Cordulegastridae	Anotogaster sieboldii	89.31	46	Cordulegaster boltonii	fw104_Cordulegaster_boltonii_(reversed)	89.94	159
OTU_135	0	104	0	0	493	0	0	0	0	1	1	GTTTTATATTTTTTCTTTTTAAGTTTTTTAGTATTCACAATTTTAATTGGAAAAAGTATTTAATTGGGGTGATTGAAAAATTGAATTAACTTTTTTTATATTTTAACATTGATTTATGTATAAATGATCCTTTTTTTAAGATTAAAAGATTAAAT	AJ495548	Coleoptera	Curculionidae	Rhynchaenus fagi	100	53	Others	fw53_Limnobaris_t-album_atriplicis_(reversed)	100	155	Coleoptera
OTU_136	0	0	0	0	0	0	533	0	0	0	1	ACTTTTAAAAATTTATGAACCTAGATTAGTAAAAATTAATTAAAATTTTATCTAAAGAAGTTTATTATATTCTTCAACTGCCCCAGTAAAATTTTCCAGCCATTTAATTAAAGCACCTAAAATTAAAAATATGACTTAGAAAATTAAGA	JN970945	NA	Hypogastruridae	Hypogastrura vernalis	89.06	53	Others	fw74_Blephariceridae_(reversed)	80.49	41	Collembola
OTU_139	62	758	96	330	281	308	213	65	99	0	2	ACTTAATTTTTTAATCATTAAAAATGGATCAATAATTCATAAATCAATGTAAAAAAATAATAAGAGTTTTTTAAATCTTATTGTCACCCCAACAAAACAATTATCAAAATAAAATTTAAATAATTCTTCATAAATAATAGATTATAATTGTAAAGC	EU005435	Diptera	Pediciidae	Pedicia albivitta	88.54	17	Chironomidae	fw15_Chironomidae	92.95	156
OTU_140	0	0	0	0	510	0	0	0	0	0	1	GTTTTATGGTTTTACTAGTCTATGTAAATTGGGGGTATTGCGTAGCTTGTTAAATTGTTTAATTGGGGCAATTAAGGAATAAAAAAAACTTCTTTTAAAATAATTCCTACAAGGAGGGTTAGTCTTGAATTTCGAAGTCAGAAAAAAAAT	JF750949	NA	Epitoniidae	Epitonium ancillotoi	93.18			fw79_Philopotamidae	77.55	49
OTU_141	0	0	0	0	0	0	0	21	0	491	1	ACTTAATTTTTTAATCAAAAAAATTGGATCATTAAATATTACATTTATAAATGAAAATATATTATAAAAGTTAATTAAATTTTAATATCACCCCAATAAAATATTTTTTAACTTTTAGTTTAATTTTAATTTAATAAAATATTAAATCAATTAACTTCTTTATAAATTAAAAGAAAATAAATATAAAGA	EU548227	NA	NA	uncultured organism	84.51			fw37_Dicranota	84.85	33
OTU_142	48	588	60	197	240	238	177	74	72	0	1	ACTTAAATTTTTAATCGATAAAATCGGATCAATAAATCATAAATTAATGTATAAAAAATTTAAGAGTTTTTTAAATCTTATTGTCACCCCAACAAAATAATTTTTAAAATAAAATTTTAATTATTCTTTATAAATTATAAAATAAAAATTATAAAGC	NA	NA	NA	NA	NA	43	Dicranota	fw37_Dicranota	92.99	157
OTU_143	173	85	1019	4632	318	274	259	326	232	206	3	ACTTAGTCTTTTAATCACTCTCACTGGATCATTTAATTCATGTATTTATGGTCTACTAAAAGAAGAGTTTCTTATATCTTCCTGTCACCCCAACAAAATATTAACCTCATTAAATCCAAATCCTACTAAAATGATTAAACAATTTAAATATAAAGA	LN868672	Ephemeroptera	Heptageniidae	Rhithrogena sp. 13 LV-2015	100	18	Rhithrogena	fw82_Epeorus	88.54	157
OTU_144	441	0	0	1	0	0	0	0	0	0	1	TTTTAATTATTTAATGGAAAAAATTTGATTAAAATATATATAATTTTTAATTTTTTAAATAATTTAATTGGGGTGATTAATAAATTTAATTAACTTTATTTTTAAAAAATATATAATTTTGATTGAAGAAATATAATTAAATAAAATGATTTAGTTTTATGGATTAAATGATTAAAT	JF911819	Lepidoptera	Plutellidae	Plutella xylostella	66.84	6	Hydropsyche	fw44_Hydropsyche_instabilis	89.33	178
OTU_146	0	0	167	0	0	424	0	0	0	0	1	ATCAATAATATAACTGGATCAAAACATAAATTAATGTTAAAAATTAATGAAAGTTATATAGATTTCACTGTCGCCCCAAAAAAACTATCAAGCAGATAAAATTATTATAAAACCAAAAAATAAACTTATATAAAGATAGTAAATT	EU871185	Hemiptera	Veliidae	Velia caprai	92.81	34	Gerroidea	fw28_Gerroidea	92.81	139
OTU_148	0	0	0	0	418	0	0	0	0	0	1	ATTTTATTTATTTGTTGATTAGTTTAATTTTTTTATTATTATTATTTTTAATAGATGAATTTTGTTGGGGTGACAGGGAAAATTTTATAACTTTCTTTATTAATTGTTTATTGATTTATATGTTAAGGATCCTTTATTAGGGAAGTAAGATTAAAT	AY252798	Hemiptera	Thyreocoridae	Allocoris sp. WCW-2003	80.77			fw28_Gerroidea	78.02	91
OTU_149	0	13	0	0	377	0	148	0	0	0	1	TTTTTATTTTAACGCAATTTTAAATTATTAGAAAAGTACTTAAAATTGCGTTAAAATTTTGTTGGGGCAATATGAGAATAAGATTAACTTCTTTTAGTAAAATTTTATAAAATGCTTGGTCTTTTATTAAAAAGTGTATAAAAAGT	JN970946	NA	Isotomidae	Isotoma viridis	73.47			fw88_Leptophlebiidae	80.85	47
OTU_150	0	406	0	0	78	0	111	0	0	0	1	TTTTTATTTTAGGTTGGTTTAATTTATTAGGGGTTTGTTTAAAGTAAGCTTAAAAATTTTGTTGGGGCAACAAAAGAATAAACGTAACTTCTTTAGTCTCAGTTTTATCCAAGTATTAATCTTTTAATAAAAAATGTAAAAAAGT	JN970946	NA	Isotomidae	Isotoma viridis	83.92			fw104_Cordulegaster_boltonii_(reversed)	79.55	44
OTU_151	0	0	0	0	0	0	316	0	0	22	1	ATTTTTTCTTTTAATCATTATAATGGATCAATTTATCATTAATTAATGTTATTAAAAATATAAAGTTTATTAAATTTATATATCACCCCAATAAAATAATTATAAATAAAAATAAAATTCTAATTTTTAAATATTAATAAATATAAAAC	HM588450	Coleoptera	Hydraenidae	Hydraena nigrita	100	53	Others	fw74_Blephariceridae_(reversed)	80.99	142	Hydraena nigrita
OTU_152	0	1	0	0	0	672	0	0	0	0	1	ACTTAGTCTTGTAATAGTTAATAACGGATCAAAAATTCAAAGATCAATGGTATATGCAAAAACTAAAAAGAGTTTATTTTATCTTCCTATCACCCCAATAAAACACTAAATTAAATTTATAAAACCCCACATCCAAAAAAAAAAAAAATTAATGTCAAGA	KF484757	Plecoptera	Perlidae	Dinocras cephalotes	94.51	13	Perlidae	fw81_Dinocras_(reversed)	94.51	164
OTU_154	263	448	83	503	772	39	65	313	242	378	5	TCTTTTTCTTTTAATTATTAATAATAGATCAATTTTAATTTAATTCTTAAATTTTAGATTTTTTATTTAAAAAGTTTCAAAAATTTTTTTATCGCCCCAATAAAATAATTTAAATAATTTAAATTTTATTAATTAAATAAAATAAAAAATTTTTAAAATTATAAAGA	KP455291	Trichoptera	Thremmatidae	Thremma gallicum	98.81	50	Thremma gallicum	fw97_Drusus_annulatus	80.12	161
OTU_157	245	8	400	91	17	98	50	24	180	117	1	GCTTTATAGGTATAATTTGCTAATTTTAGAAGTGGTCAGTTAGGAGGTTGAACCTATTTTGTTGGGGTGACAGGAAAATAAATGAACTTTTCTATAAAAGTTACATTAATGAGTGAGAGTAGGATCCATTTTTAATGATTATAAGAAAAAGT	KF855860	Ephemeroptera	Ephemeridae	Ephemera danica	100	16	Ephemeridae	fw84_Ephemeridae	100	98
OTU_159	146	254	151	562	215	53	114	70	183	277	1	TCTTATTCTTTGAATTATTAATAATAGATCACTATTTTAAAAATCTTTAATTTAAGAAATAAATTTTAAAAAGTTTGTTAAATTTTTATATCACCCCAATAAAATAACTTAATATTAAAATAATTAATTTAAATAAAAGAATTTATTAAAATAAATTTATTATAAAGA	FJ002820	Trichoptera	Limnephilidae	Chaetopteryx fusca	94.08	47	Chaetopteryx villosa	fw100_Halesus	95.24	168
OTU_161	0	0	0	0	0	34	1	0	309	0	1	ACTTAGTCTTATAATCGTTAATAACGGATGAAAAATTCAAAGATTAATGGTACGTACACAAACCAAAAAGAGTTTATTGTATCTTCCTATCACCCCAATAAAACACTAAATTAAAATCATAAAACCCCACATCAAAATAAATATAAAAAATTAATGTCAAGA	KF484757	Plecoptera	Perlidae	Dinocras cephalotes	90.85	13	Perlidae	fw81_Dinocras_(reversed)	90.85	164
OTU_163	2	67831	44005	0	0	1	0	27255	25728	47836	5	TCTTTATTATTTAAAATTTTTAAGATTTAAGCATATATTTTTTAAAATATTTTAATAATTTTATTGGGGTGATAGTGAAATTTAAAAAACTTTTATTTTTTTGAATTATATATAAATAATTTAATGATCCATTAATAATGATTAAAAAATTAAGT	EU494411	Diptera	Drosophilidae	Scaptodrosophila lebanonensis	80.75	41	Ceratopogonidae	fw58_Crypteria_limnophiloides	77.42	155
OTU_169	765	3566	2086	1437	2391	2371	1796	2378	1103	2033	10	TTTTTATAATTATTATTTAAAATTTTATTTAATATATTTATTTAAATAATAATTATTTAATTGGGGTGATTGAAAATTAAAATAATTTTTTTAAAAATTTAATCAATAATTTTTGAATAAAATATCTATTATTAATAAATATATAATAAGT	NA	NA	NA	NA	NA	11	Philopotamidae	fw79_Philopotamidae	99.34	152
OTU_171	0	0	31501	48719	55888	0	0	0	0	2	3	TTTTAATATAAAATTTATAAATATTTATTATTTTAATAATAAAAAATAATAAATTTTATATTTTATTGGGGTGATATAAAAATTTAATAAACTTTTTATTATAAATTACCTTTATTTAAGAAATATAAATTTATTTAATGATCTATAATATTATAATTATAAGAATAAAA	NA	NA	NA	NA	NA	15	Silo	fw64_Apatania_fimbriata	75.61	164	Matched to pattern in Elbrecht & Leese 2015
OTU_185	2	0	0	0	175	0	308	0	0	0	1	ACTTTTTAATCAATATAAAGGATAAACTTAAAGAAATTATTTTTATTCTTATGCTACCCCAGCAAAATTCTTTTTATCAAACAACAACTCCCCCAAATTGCTATTTGATAAAAAGAATAAAGA	KF591912	NA	Hypogastruridae	Ceratophysella sp. FZ-2014	74.23			fw102_Limoniidae	88	25
OTU_187	290	887	309	908	681	314	203	297	1009	202	5	TCTTAATATTTGTTTGGTTATATAAAAAAAAAAAATATTGGGGTGATAAAATTTTTTTAGTAATATTTAAAAATTTAATTCATTGATAAATGATTTATTTATATTTATGATATGTAAATTTGTAAATTAAGATTAAGA	EF394993	Trichoptera	Sericostomatidae	Notidobiella chacayana	78.85			fw89_Oecismus_monedula	88.35	103
OTU_190	354	1385	13	13	55	7218	49	5714	20	3019	5	TCTTTATAATATTTTTTATAATTTTATTTCAGATTTTTTTATTAATTATAAATACTATTATTTTATTGGGGTAATAAAAAGATTAAAATAATTCTTTTTAAAATTTAACAAAAATAATTGGTTATATGATCCTTTATTATCGATTATAAGACTAAGT	HF931524	Coleoptera	Dytiscidae	Oreodytes sanmarkii	98.09	37	Hydroporinae	fw55_Agabus_cf_paludosus	79.62	157
OTU_191	121302	7	1	56	382362	124	91	10	63	0	2	GCTTTACAATTATAATCTATTATTTATAAAGAATTTTTTAAATTTTATTTTGATAATTGTTTTGTTGGGGTGACAATAAGATTTAAAAAACTCTTAAATTTTTTATACATTAATTTATGATTTATTGATCCGATTTTATCGATTAAAAATTAAGT	KT003702	Diptera	Chironomidae	Parochlus steinenii	88.46	17	Chironomidae	fw15_Chironomidae	98.08	156
OTU_203	162	243	67	89	682	0	0	17821	0	0	2	ACTTAAATTTTTAATCGATAAAATCGGATCAATAAATCATAAATTAATGTATAAAAAGTTTAAGAGTTTTTTAAGTCTTATTGTCACCCCAACAAAACAATTATCAAAATAAAATTTAAATAATTCTTTATAAATAATAGATTATAATTGTAAGC	KT003702	Diptera	Chironomidae	Parochlus steinenii	87.58	17	Chironomidae	fw15_Chironomidae	98.04	153
OTU_215	32	39028	31	37	0	97	47	34	12	61	1	GCTTTATATTGTTATTATTTTTATTTATGTGGGAGTAATTGAATAAGACTGGTAAGAATATTTTGTTGGGGTGACAGGAAGAAAAAAAAACTCTTTTAGAATTTAAATCATTGATGTATGAATTATTGATCCGTTATTAATGATTATAAGACTAAGT	EF623176	Plecoptera	Leuctridae	Leuctra inermis	88.05	25	Leuctra	fw92_Leuctra	98.74	159
OTU_228	0	0	0	0	0	0	0	335	0	391	2	ACTTAGTCTTATAATCAATAATAATGGATCAAAAATTCATAAATCAATGTAAATACACCAAAAAGAGTTACTCTTATCTTCCTATCACCCCAATAAAACACCAGCTTCATTAACATATTTGCCGTAATCACCTAAACTAATGCTAAATAACTGCAGTAAAGA	EF623194	Plecoptera	Nemouridae	Nemoura cinerea	90.1	13	Perlidae	fw70_Perla_marginata	96.91	162
OTU_238	15	361	0	4	14	235	194	4	1	4	1	TCTTTATGATTTATTTATAATTTTTAAAAAGAATAATTAAAATTTTATAAATAAAATTATTTTATTGGGGTGATAATAAGATTTAATAAACTCTTAGTGTTTTTTAACATTGATTTATGAATTATTGATCCAGTTATATTGATTATAAGATTAATT	EU005435	Diptera	Pediciidae	Pedicia albivitta	86.36	4	Blephariceridae	fw74_Blephariceridae_(reversed)	98.05	154
OTU_250	12852	50773	16	886	1436	56195	1304	41388	58	22285	8	ACTTAATCTTATAATCAATAAAAAAGGATCATATAACCAATTATTTTTGTTAAATTTTAAAAAGAATTATTTTAATCTTTTTATTACCCCAATAAAATAATAGTATTTATAATTAATAAAAAAATCTGAAATAAAATTATATAAAAATATTATAAAGC	HF931524	Coleoptera	Dytiscidae	Oreodytes sanmarkii	99.36	37	Hydroporinae	fw55_Agabus_cf_paludosus	82.17	157
OTU_252	612	2625	30	32	143	1355	27	1065	39	494	5	ACTTAATCTTATAATCAATAAAAAAGGATCATATAACCAATTATTTTTGTTAAATTTTAAAAAGAATTATTTTAATCTTTTTATTACCCCAATAAAATAATAGTATTTATAATTATAAAAAAATCTGAAATAAAATTATAAAAAATATTATAAAGA	HF931524	Coleoptera	Dytiscidae	Oreodytes sanmarkii	99.36	37	Hydroporinae	fw55_Agabus_cf_paludosus	80.89	157
OTU_260	241	1154	38	20	54	216	3	177	21	79	1	ACTTAATCTTTTAATCAATAAAATTGGATCATATAACCAATTATTTTTGTTAAATTTTAAAAAGAATTATTTTAATCTTTTTATTACCCCAATAAAATAATAGTATTTATAATTAATAAAAAAATCTGAAATAAAATTATAAAAAATATTATAAAGA	HF931524	Coleoptera	Dytiscidae	Oreodytes sanmarkii	98.09	37	Hydroporinae	fw55_Agabus_cf_paludosus	83.44	157
OTU_263	1744	4343	776	1	0	1801	2718	3010	35	0	6	ACTTAGTCTTATAATCGATAATAAAGGATCAACAATTCATATATCAATGTAAATAAACTAAAAGAGTTTTTATATCTTCTTGTCACCCCAACAAAATATTTTTACAATTATTATAAAAATTAACCTAAATAAATAATAAAATTCAAATATAAAGC	EF623192	Plecoptera	Nemouridae	Nemurella pictetii	98.73	29	Nemouridae	fw39_Nemurella_pictetii_(reversed)	98.73	157
OTU_271	550	42	355	585	30	382	64	54	82	419	4	GCTTAATAATGTAATTAATATGAAATTTAGTATAGTTTTTATTATTAATCAAATTATTTTGTTGGGGTGACAGGAAAATAAATGAACTTTTCTATAAAAGTTACATTAATGAGTGGGAGTAGGATCCATTATTAGTGATTATAAGACTAAGT	KF855860	Ephemeroptera	Ephemeridae	Ephemera danica	96.71	16	Ephemeridae	fw84_Ephemeridae	96.71	152
OTU_292	1028	2	2	3	2	1	1	2	2	1	1	TCTTATAATAAATTTATTTTAATAAATTATTTTATTTAAATTAATTATTTTAATATTAAATTATTTTATTGGGGTGATATAAAAATTTAATTAACTTTTTAAAGTAAATTTCTTAAATTAAAGGTTTTAAAATAATGATCTATTATTAATAATTCAAAGAATAAGA	FJ002819	Trichoptera	Limnephilidae	Annitella apfelbecki	93.9	36	Halesus	fw100_Halesus	98.78	164
OTU_304	8	3092	1	1	1157	0	5	1514	0	988	4	ACTTAATCTTATAATCAATAAAAAAGGATCATATAATCAATTATTTTTGTTAAATTTTAAAAAGAATTATTTTAATCTTTTTATTACCCCAATAAAATAATATTATTTATAATTAATAAAAAATCTGAAATAGAATTATACAAAATATTATAAAGA	HF931524	Coleoptera	Dytiscidae	Oreodytes sanmarkii	96.82	37	Hydroporinae	fw55_Agabus_cf_paludosus	81.53	157
OTU_307	11	9	0	0	0	0	2353	7	2	1	1	ACTTGTCTTATAATCATTATTTATGGATCAATTACTCACTCATTTGTGTAGAAAATTAGAAAGAGTTTCTCTTATCTTCCCGTCACCCCAACGAAACACTTACTATATAAAACTAAAATCTAACCAAACCAATTAAATATACCCAGTGTCAAGC	AY749775	Ephemeroptera	Heptageniidae	Ecdyonurus dispar	89.68	19	Ecdyonurus	fw86_Ecdyonurus	98.06	155
OTU_310	122	1	0	0	596	0	1	67	1	0	1	GCTTTACAATTATAATCTATTATTTATAAAGAATTTTTTAAATTTTATTTTGATAATTGTTTTGTTGGGGTGACAATAAGATTTAAAAAACTCTAAATTTTTTATACATTAATTTATGATTTATTGATCCGATTTTATCGATTAAAAATTTAAGT	KT003702	Diptera	Chironomidae	Parochlus steinenii	88.46	17	Chironomidae	fw15_Chironomidae	98.08	156
OTU_312	66	308	8	8	27	647	10	220	12	148	1	ACTTAATCTTATAATCAATAAAAAAGGATCATATAACCAATTATTTTTGTTAAATTTTAAAAAGAATTATTTTAATCTTTTTATTACCCCAATAAAATAATAGTATTTATAATTAATAAAAAAATCTGAAATAAAATTATAAAAAATATTAAAAGA	HF931524	Coleoptera	Dytiscidae	Oreodytes sanmarkii	99.36	37	Hydroporinae	fw55_Agabus_cf_paludosus	83.45	139
OTU_316	104	550	734	196	1285	1570	1683	977	999	252	7	ACTTATTCTAATAATCAGTAAAACTGGATCTATTTTTCATATATCAATGTTAAATAAATAAAAAAGTTAATGATATATTTTTGTCACACCAACAAAATATTTTATTAAATAATAAATAATAATTTATCAAAAAATTATTAAATAATTAAATATAAAGC	AB707904	Odonata	Cordulegastridae	Neallogaster pekinensis	96.86	46	Cordulegaster boltonii	fw104_Cordulegaster_boltonii_(reversed)	96.84	158
OTU_321	0	229	148	0	0	0	0	116	4731	159	1	ACTTAATTTTTTAATCATTATTAAATGGATCATTAAATTATTTATATAATTCAAAAAAATAAAAGTTTTTTAAATTTCACTATCACCCCAATAAAATTATTAAAATATTTTAAAAAATATATGCTTAAATCTTAAAAAATTTTAAATAATAAAGA	KT186667	Diptera	Diopsidae	Diasemopsis longipedunculata	80.25	41	Ceratopogonidae	fw58_Crypteria_limnophiloides	82.14	112
OTU_341	0	0	0	0	13	350	0	0	1548	0	2	ACTTAATTTTTTAATCATTATATATGGTTCGTAGTTTCACCTATCAGTGTAGAATAAAAAGCAAGTTATATTATTACCCTGTCACCCCAACATAATAAGGCCCTTATTATATCCTCAACCTTTCCTAAAAGATTTATAAGTTTCTTATAAAGT	FJ443047	Ephemeroptera	Ephemerellidae	Torleya major	96.73	27	Ephemerella (Torleya) major	fw94_Ephemerella_major	96.73	153
OTU_345	1050	1289	321	817	867	1259	1565	0	684	0	7	ACTTAGTCTTGTAATCGTTAATAACGGATCAAAAATTCAAAGATCAATGGCACATGCAAAAACTAAAAAGAGTTTATTTTATCTTCCTATCACCCCAATAAAACACTAAATTAAATTTATAAAGCCCCACATCCAAATAAATATAAAACAAATTAATGTCAAGA	KF484757	Plecoptera	Perlidae	Dinocras cephalotes	96.95	13	Perlidae	fw81_Dinocras_(reversed)	96.95	164
OTU_348	7	12	3	15	9	547	4	5	11	7	1	ACTTAACTTATAATCATCATTAATGGATCAAAAAATTATAAATTAATATATAAATATAATAAAAAGTTTATTTAATTTTTATATCACCCCAATAAAATTAAATTATAATATAATAAAATTATGCATCTAAAATATATTATAAAATAAAATTAATAAAGA	NA	NA	NA	NA	NA	3	Scirtidae	fw3_Scirtidae_(reversed)	98.12	160
OTU_355	31	0	53	64	0	663	73	57	1	87	1	ACTTAGTCTTATAATCATTAATAACGGATCAATAATTCATACATCAATGATTTAAATTCTAAAAAGAGTTTTTTTTATCTTCCTGTCACCCCAACAAAATATTCTTACCAGTCTTATTCAATTACTCCCAAATAAAAATAATAACAATATAAAGC	EF623176	Plecoptera	Leuctridae	Leuctra inermis	86.79	25	Leuctra	fw40_Leuctra_nigra_(reversed)	97.48	159
OTU_366	176	47	6056	9	233	364480	361677	187	145	190	3	ACTTAGTCTTTTAATCACTCTTACTGGATCATTTAATTCATGTATTTATGGTCTACTAAAAGAAGAGTTTCTTATATCTCCCTGTCACCCCAACAAAATATCTCCCATATTAAGCTAAACTCCGTCAAAACAAGCTACATATTTGTGATAAGC	LN868673	Ephemeroptera	Heptageniidae	Rhithrogena semicolorata	99.33	18	Rhithrogena	fw85_Rhithrogena	98.67	150
OTU_369	0	0	22	154	164	77	0	0	620	0	1	ACTTAGTCTTGTAATCGTTAATAACGGATCAAAAATTCAAAGATCAATGGTATATGCAAAAACTAAAATGAGTTTATTTTATCTTCCTATCACCCCAATAAAACACTAAATTAAATTTATAAAACCCCACATCCAAATAAATATAAAAAAATTAATGTCAAGA	KF484757	Plecoptera	Perlidae	Dinocras cephalotes	96.95	13	Perlidae	fw81_Dinocras_(reversed)	96.95	164
OTU_371	65094	0	1	13	4	0	1	1	1	1	1	TCTTTATAATAAATTTATTTTAATAAATTATTTTATTTAAATTAATTATTTTAATATTAAATTATTTTATTGGGGTGATATAAAAATTTAATTAACTTTTTAAAGTAAATTTCTTAAATTAAGGTTTTAAAATAATGATCTATTATTAATAATTCAAAGAATAAGA	FJ002819	Trichoptera	Limnephilidae	Annitella apfelbecki	93.41	36	Halesus	fw100_Halesus	98.2	167
OTU_383	73	274	2	5	15	303	1	257	1	128	1	TCTTTATAATATTTTTTATAATTTTATTTCAGATTTTTTTATTAATTATAAATACTATTATTTTATTGGGGTAATAAAAAGATTAAAATAATTCTTTTTAAAATTTAACAAAAATAATTGGTTATATGATCCTTTTTTATTGCTTATAAGCTTAAGG	HF931524	Coleoptera	Dytiscidae	Oreodytes sanmarkii	98.72	37	Hydroporinae	fw55_Agabus_cf_paludosus	80.13	156
OTU_389	1	26	0	20	4	0	1118	0	0	6	1	ACTTAATCTTATAATCAATAAAAAGGATCATATAACCAATTATTTTTGTTAAATTTTAAAAAGAATTATTTTAATCTTTTTACTACCCCAATAAAATAATATTATCTATAATTAATAAAAAAATCTGAAATAAAATTATAAAAAATATTATAAATA	HF931524	Coleoptera	Dytiscidae	Oreodytes sanmarkii	97.42	37	Hydroporinae	fw55_Agabus_cf_paludosus	80.65	155
OTU_394	0	1667	880	1468	1	3	1471	2018	1232	2	6	TCTTTATAATATTTTTTATAATTTTATTTTAATTTTTTTATTAATTATAAATAATATTATTTTATTGGGGTAGTAAAAGGATTAAAATAATTCTTTTTAAAATTTAACAAAAATAATTGGTTATATGATCCTTTTTTATTGATTATAAGATTAAGT	HF931524	Coleoptera	Dytiscidae	Oreodytes sanmarkii	96.82	37	Hydroporinae	fw55_Agabus_cf_paludosus	80.25	157
OTU_399	114	14	212	500	22	79	11	9	69	43	1	GCTTAATAATGTAATTAATATGAAATTTAGTATAGTTTTTATTATTAATCAAATTATTTTGTTGGGGTGACAGGAAAATAAATGAACTTTTCTATAAAAGTTACATTAATGAGTGGGAGTAGGATCCAATTTTATTGATTAAAAGATTAAGT	KF855860	Ephemeroptera	Ephemeridae	Ephemera danica	96.05	16	Ephemeridae	fw84_Ephemeridae	96.05	152
OTU_405	0	0	0	1	0	0	0	0	0	725	1	ACTTAGTCTTATAATCAATAATAATGGATCAACAATTCATGCATCAATGTAATTAAACTAAAAAGAGTTTTTCTTATCTTCTTGTCACCCCAACAAAATATTTTTTTTAATATTATATAATTTTCCCAAACAAATAATAAAATAAAAATATAAAGC	EF623193	Plecoptera	Nemouridae	Protonemura meyeri	94.27	29	Nemouridae	fw71_Nemouridae	98.09	157
OTU_406	0	0	0	526	0	0	0	1	0	269	1	TCTTTATCTTAATTTATAACTTATAGATCATAAATACATATAATTCATTAATTAATGATTATAATAATAAAAGTTTTTTAAATTTTTTTATCACCCCAATAAAATACTTTTTACAAATATTTTTATAAAAAAAATATAAACA	NA	NA	NA	NA	NA	23	Sericostoma personatum	fw90_Sericostoma_personatum	97.22	144
OTU_407	0	394	200	182	5	25	58	62	44	5	1	ACTTAATCTTATAATCAATAAAAAAGGATCATATAACCAATTATTTTTGTTAAATTTTAAAAGAATTATTTTAATCTTTTTACTACCCCAATAAAATAATATTATTTATAATTAATAAAAAAATCTAAAATAAAATTATAAAAAATATTATAAAGA	HF931524	Coleoptera	Dytiscidae	Oreodytes sanmarkii	97.45	37	Hydroporinae	fw55_Agabus_cf_paludosus	80.89	157
OTU_411	922	55	1121	1279	94	238	56	57	157	352	4	GCTTAATAATGTAATTAATATGAAATTTAGTATAGTTTTTATTATTAATCAAATTATTTTGTTGGGGTGACAGGAAAATAAATGAACTTTTCTATAAAAGTTACATTAATGAGTGGGAGTAGGATCCAGTTTTACTGATTATTAGAATAAGT	KF855860	Ephemeroptera	Ephemeridae	Ephemera danica	96.71	16	Ephemeridae	fw84_Ephemeridae	96.71	152
OTU_420	3	0	40	5	1	2436	2525	1	0	1	2	ACTTAGTCTTTTAATCACTCTTACTGGATCATTTAATTCATGTATTTATGGTCTACTAAAAGAAGAGTTTCTTATATCTTCCTGTCACCCCAACAAAATATCTCCCATATTAAGCTAAACTCCGTCAAAACAAGCTACATATTTGATATATAGC	LN868673	Ephemeroptera	Heptageniidae	Rhithrogena semicolorata	98.68	18	Rhithrogena	fw85_Rhithrogena	98.03	152
OTU_422	1	1	2	0	0	0	0	0	7511	1	1	ACTTAATCTTTTAATCATAAATAATGGATCCAATTTTCACTCGTCCGTGTTTTTATTAAAGAAGGTTAATTTATTTCCTTGTCGGCCCAACAAAATAGGTTCAATCTCCTAACTCACCACTTCTAAAATTAGCAAATTATACCTATAAAGC	GQ118289	Ephemeroptera	NA	Habroleptoides confusa	96.69	21	Leptophlebiidae	fw88_Leptophlebiidae	96.69	151
OTU_424	0	0	0	0	0	0	0	872	0	1	1	ACTTAGTCTTATAGTCGCTTTTAACGGATCAAAAATTCATAAATCAATGTATAATACACCAAAAAGAGTTACTCTTATCTTCCTATCACCCCAATAAAACACCAGCTTCATTAACATACTTATTATAATCATCTAAACTAATGCTAAATAACTGCAGTAAAGA	EF623249	Plecoptera	Perlidae	Hansonoperla appalachia	88.35	13	Perlidae	fw70_Perla_marginata	95.09	163
OTU_425	216	833	0	7	22	5681	3	4537	1	2333	4	TCTTTATAATATTTTTTATAATTTTATTTCAGATTTTTTTATTAATTATAAATACTATTATTTTATTGGGGTAATAAAAAGATTAAAATAATTCTTTTTAAAATTTAACAAAAATAATTGGTTATATGATCCTTTTTTTTTTATATAAGATTAAGT	HF931524	Coleoptera	Dytiscidae	Oreodytes sanmarkii	98.09	37	Hydroporinae	fw55_Agabus_cf_paludosus	79.62	157
OTU_430	1106	481	0	0	0	0	256077	1012	406	545	6	ACTTGGTCTTATAATCATTATTTATGGATCAATTACTCACTCATTTGTGTAGAAAATTAGAAAGAGTTTCTCTTATCTTCCCGTCACCCCAACGAAACACTTACTATATAAAACTAAAATCTAACCAAACCAATTAAATATACCCAGTGTAAGC	AY749775	Ephemeroptera	Heptageniidae	Ecdyonurus dispar	91.55	19	Ecdyonurus	fw86_Ecdyonurus	98.06	155
OTU_433	0	0	457	218	1	44	0	0	0	0	1	GCTTGACATTAAATATATTTAACTTGTTTGGTTTGGGCTTGGTTTTATATAATAAATGTTTCGTTGGGGTGACGGGAAGATAAAAGAAACTCTTTCTAATCTACTACACGAATGAGTGAGTAATTGATCCATTAATGATGATTATAAGTTTAAGT	AY749775	Ephemeroptera	Heptageniidae	Ecdyonurus dispar	89.68	19	Ecdyonurus	fw86_Ecdyonurus	87.16	148
OTU_437	56	0	24	195	0	150	99	80	1	1299	1	ACTTAGTCTTATAATCAATAATAATGGATCAACAATTCATACATCAATGATTTAAATTCTAAAAAGAGTTTTTTATATCTTCTTGTCACCCCAACAAAATATTCTTACCAGTCTTATTCAATTACTCCCACATAAATAAAAATAATAACAATATAAAGC	EF623176	Plecoptera	Leuctridae	Leuctra inermis	87.42	25	Leuctra	fw40_Leuctra_nigra_(reversed)	96.86	159
OTU_443	6	703	0	2	1	257	169	1	1	5	1	GCTTTATAATTTAGTTTTTATAATTTTTAAAAAGAATAATTAAAATTTTATAAATAAAATTATTTTATTGGGGTGATAATAAGATTTAATAAACTCTTAGTGTTTTTTAACATTGATTTATGAATTATTGATCCAGTTTTATTGATTAAAAGTTTAAGT	EU005435	Diptera	Pediciidae	Pedicia albivitta	88.68	4	Blephariceridae	fw74_Blephariceridae_(reversed)	97.47	158
OTU_444	453	2897	1	12	1740	3610	0	2376	1225	1596	7	TCTTTATGATTTATTTATAATTTTATTTCAGATTTTTTTATTAATTATAAATACTATTATTTTATTGGGGTAATAAAAAGATTAAAATAATTCTTTTTAAAATTTAACAAAAATAATTGGTTATATGATCCTTTTTTATTGATTATAAGATTAAGT	HF931524	Coleoptera	Dytiscidae	Oreodytes sanmarkii	98.09	37	Hydroporinae	fw55_Agabus_cf_paludosus	83.45	139
OTU_445	52	222	497	261	1301	288	276	232	597	119	3	TCTTTATAATATTTTTTATAGTTTTATTTCAGATTTTTTTATTAATTATAAATAATATTATTTTATTGGGGTAATAAAAGATTAAATAATTCTTTTTAAAATTTAACAAAAATAATTGGTTATATGATCCTTTTTTATTGATTATAAGATTAAGT	HF931524	Coleoptera	Dytiscidae	Oreodytes sanmarkii	97.45	37	Hydroporinae	fw55_Agabus_cf_paludosus	80.89	157
OTU_449	233	1114	0	9	291	1068	3	770	197	484	4	ACTTAATCTTATAATCAATAAAAAAGGATCATATAACCAATTATTTTTGTTAAATTTTAAAAAGAATTATTTTAATCTTTTTATTACCCCAATAAAATAATAGTATTTATAATTAATAAAAAAATCTGAAATAAAATTATAAGAATATTGTAAAGA	HF931524	Coleoptera	Dytiscidae	Oreodytes sanmarkii	98.09	37	Hydroporinae	fw55_Agabus_cf_paludosus	81.53	157
OTU_459	184	2	3	0	895	0	1	2	0	0	1	GCTTTACAATTATAATCTATTATTTATAAAGAATTTTTTAAATTTTATTTTGATAATTGTTTTGTTGGGGTGACAATAAGATTTAAAAAACTCTTAAATTTTTTATACATTAATTTATGATTTATTGATCATATTTTATAGATTAAAAATTTAAGT	KT003702	Diptera	Chironomidae	Parochlus steinenii	87.18	17	Chironomidae	fw15_Chironomidae	96.79	156
OTU_469	483	940	420	621	1034	421	315	685	545	179	9	TCTTTATAATAAATTTATTTTAATAAATTATTTTATTTAAATTAATAGTTTTAATATTAAATTATTTTATTGGGGTGATACAAAATTTAATTAACCTTTTTATTAAAATTTCTTAAATTAAAGATTTATAAAAATATGATCTATTATTAATAATTCAGAGAATAAGA	EU215182	Trichoptera	Limnephilidae	Drusus annulatus	98.81	31	Drusus annulatus	fw97_Drusus_annulatus	98.81	168
OTU_489	82	353	0	4	8	193	3	175	0	95	1	ACTTAATCTTATAATCAGTAAAAAAGGATCATATAACCAATTATTTTTGTTAAATTTTAAAAAGACTTATTTTAATCTTTTTATTACCCCAATAAAATAATAGTATTTATAATTAATAAAAAAATCTGAGATAAAATTATAAAAAATATTATAAAGA	HF931524	Coleoptera	Dytiscidae	Oreodytes sanmarkii	98.09	37	Hydroporinae	fw55_Agabus_cf_paludosus	79.62	157
OTU_491	116	401	1	3	16	209	1	95	3	78	1	TTTTATTCTTATAATCAATAAAAAAGGATCATATAACCAATTATTTTTGTTAAATTTTAAAAAGAATTATTTTAATCTTTTTATTACCCCAATAAAATAATAGTATTTATAATTAATAAAAAAATCTGAAATAAAATTATAAAAAATATTATAAAGA	HF931524	Coleoptera	Dytiscidae	Oreodytes sanmarkii	99.35	37	Hydroporinae	fw55_Agabus_cf_paludosus	80.65	155
OTU_493	0	0	0	16	0	0	0	0	0	39905	1	GCTTTATATTTTTATTTTATTATTTGTTTGGGGGAAATTATTATAATATTAAAAAAATATTTTGTTGGGGTGACAAGAAGATAAGAAAAACTCTTTTTAGTTTAATTACATTGATGTATGAATTGTTGATCCATTATTATTGATTATAAGACTAAGT	EF623193	Plecoptera	Nemouridae	Protonemura meyeri	94.94	29	Nemouridae	fw71_Nemouridae	98.73	158
OTU_498	1	0	18	0	2	1073	1061	0	1	1	2	ACTTAGTCTTTTAATCACTCTTACTGGATCATTTAATTCATGTATTTATGGTCTACTAAAAGAAGAGTTAATCTTATCTTCCTGTCACCCCAACAAAATATCTCCCATATTAAGCTAAACTCCGTCAAAACAAGCTACATATTTGTGATATAAAGC	LN868673	Ephemeroptera	Heptageniidae	Rhithrogena semicolorata	97.44	18	Rhithrogena	fw85_Rhithrogena	96.79	156
OTU_505	557	2097	0	7	42	2499	7	1816	2	994	5	TCTTTATAATATTTTTTATAATTTTATTTCAGATTTTTTTATTAATTATAAATACTATTATTTTATTGGGGTAATAAAAAGATTAAAATAATTCTTTTTAAAATTTAACAAAAATAATTGGTATGATCCTTTTTTATTGATTATAAGATTAAGT	HF931524	Coleoptera	Dytiscidae	Oreodytes sanmarkii	98.09	37	Hydroporinae	fw55_Agabus_cf_paludosus	80.25	157
OTU_508	937	3804	0	14	99	672	3	493	5	281	4	ACTTAATCTTATAATCAATAAAAAAGGATCATATAACCAATTATTTTTGTTAATTTTAAAAAGAATTATTTTAATCTTTTATTACCCCAATAAAATAATAGTATTTATAATTAATAAAAAAATCTGAAATAAAATTATAAAAAATATTATAAAGA	HF931524	Coleoptera	Dytiscidae	Oreodytes sanmarkii	98.73	37	Hydroporinae	fw55_Agabus_cf_paludosus	80.25	157
OTU_511	0	3	518	230	1222	5	294	3	711	2	3	TCTTTATAATATTTTTTATAATTTTATTTCAGATATTTTTATTAATTATAAATAATATTACTTTATTGGGGTAATAAAAAGATTAAAATAATTCTTTTTAAAATTAACAAAAATAATTGGTTATATGATCCTTTTTTATCGATTATAAGATTAAGT	HF931524	Coleoptera	Dytiscidae	Oreodytes sanmarkii	96.82	37	Hydroporinae	fw55_Agabus_cf_paludosus	79.62	157
OTU_512	5	4	1	1767	4	5	2	2	4	1253	2	TGTTTATATTTTTTATAAAAATATTTGTAAAAAAAGTATTTTATTGGGGTGATAAAAAAATTTAAAAAACTTTTATTATTATAATCATTAATTAATGAATTATATGTATTTATGATCTATAAGTTATAAATTAAGATAAAGA	NA	NA	NA	NA	NA	23	Sericostoma personatum	fw90_Sericostoma_personatum	97.22	144
OTU_513	0	0	0	0	0	0	0	0	0	48896	1	ACTTAGTCTTATAATCAATAATAATGAATCGACAATTCATGCATCAATGTGATTAAACTAAAAAGAGTTTTTCTTATCTTCTTGTCACCCCAACAAAATATTTTTTTCAATATTATAATAATTTTCCCAAACAAATAATAAAATAAAAATATAAAGC	EF623193	Plecoptera	Nemouridae	Protonemura meyeri	92.36	29	Nemouridae	fw71_Nemouridae	96.18	157
OTU_514	48	60	35	15872	63	39	29	22	47	11160	2	TCTTTATCTTAATTTATAACTTATAGATCATAAATACATATAATTCATTAATTAATGATTATAATAATAAAAGTTTTTTAAATTTTTTTATCACCCCAATAAAATACTTTTTTTACAAATATTTTATAAAAAAAAATATAAACA	NA	NA	NA	NA	NA	23	Sericostoma personatum	fw90_Sericostoma_personatum	97.93	145
OTU_524	243	196	295	393	0	891	339	230	114	502	4	ACTTAGTCTTATAATCATTAATAACGGATCAATAATTCATACATCAATGATTTAAATTCTAAAGAGTTTTTTTTATCTTCCTGTCACCCAACAAAATATTCTTACCAGTCTTATTCAATTACTCCCACATAAATAAAAATAATAACAATATAAAGC	EF623176	Plecoptera	Leuctridae	Leuctra inermis	87.42	25	Leuctra	fw40_Leuctra_nigra_(reversed)	98.11	159
OTU_528	0	0	0	0	2	0	0	451	0	0	1	ACTTAAATTTTTAATCGATAAAATCGGATCAATAAATCATAAATTAATGTGTAAAAAGCTTAAGAGTTTTTTAAGTCTTATTGTCACCCCAACAAAACAATTATCAAAATAAAATTTAAATAATTCTTTATAGATAATAGATTATAATTGTAAAGC	KT003702	Diptera	Chironomidae	Parochlus steinenii	86.54	17	Chironomidae	fw15_Chironomidae	96.15	156
OTU_529	26	10	3421	5	3041	25	18	2067	4624	15	4	ACTTAATCTTTTAATCATAAATAATGGATCCAATTTTCACTCATCCGTGTTTTTATTAAAGAAAGTTAATTTACTTCCTTGTCGCCCCAACAAAATAGGTTCAACCTCCTAACTCACCACTTTTAAATTTAGCAAATTATACCTATAAAAC	GQ118289	Ephemeroptera	NA	Habroleptoides confusa	97.32	21	Leptophlebiidae	fw88_Leptophlebiidae	97.32	149
OTU_531	0	1	6	5	4	1786	699	1105	1614	964	5	TCTTTATATTTTATATATTAAAAAATTATTAGAATAATAATATTTATTATTATTTAAATTATTTTATTGGGGTGATATAAAAATTTATTTAACTTTTTATTTTTTTTTAACATTAATTATGAATAAATGATCCAATTTTATTGATTAAAAGATTAAGT	EU734902	Megaloptera	Sialidae	Sialis californica	93.08	48	Sialis	fw55_Agabus_cf_paludosus	83.23	161
OTU_533	116	509	0	4	10	278	0	214	0	101	1	ACTTAATCTTATAACCAATAAAAAAGGATCATATAACCAATTATTTTTGTTAAATTTTAAAGAGAATTATTTTAATCTTTTTATTACCCCAATAAAATAATAGCATTTATAATTAATAAAAAAATCTGAAATAAAATTATAAAAAATATTATAAAGA	HF931524	Coleoptera	Dytiscidae	Oreodytes sanmarkii	98.09	37	Hydroporinae	fw55_Agabus_cf_paludosus	80.25	157
OTU_539	2485	10070	0	33	221	793	6	671	0	349	5	ACTTAATCTTATAATCAATAAAAAAGGATCATATAACCAATTATTTTTGTTAAATTTTAAAAAGAATTATTTTAATCTTCTTATTACCCCAATAAAATAATAGTATTTATAATTACTAAAAAAATCCGAAATAAAATTATAAAAAATATTATAAAGA	HF931524	Coleoptera	Dytiscidae	Oreodytes sanmarkii	98.09	37	Hydroporinae	fw55_Agabus_cf_paludosus	79.62	157
OTU_542	17354	41261	7767	0	0	16706	24098	28639	2715	0	7	ACTTAGTCTTATAATCGATAATAAAGGATCAACAATTCATATATCAATGTAAATAAACTAAAGAGTTTTTTATATCTTCTTGTCACCCCAACAAAATATTTTTACAATTATTATAAAATTAACCTAAATAAATAATAAAATTCAAATATAAAGC	EF623192	Plecoptera	Nemouridae	Nemurella pictetii	98.09	29	Nemouridae	fw39_Nemurella_pictetii_(reversed)	98.09	157
OTU_545	0	0	0	0	0	0	0	845	0	1081	2	ACTTAGTCTTATAATCGCTTCTAACGGATCAAAAATTCATAAATCAATGTAAGTACACTAAAGAGAGTTACTCTTATCTTCCTATCACCCCAATAAAACACCAGCTTCATTAACATATTTGCCGTAATCACCTAAACTAATGCTAAATAACCGCAGTAAAGA	EF623251	Plecoptera	Perlidae	Acroneuria lycorias	86.54	13	Perlidae	fw70_Perla_marginata	96.91	162
OTU_558	343	1	0	1	1135	0	0	0	0	0	2	GCCTTACAATTATAATCTATTATTTATAAAGAATTTTTTAAATTTTATTTTGATAATTGTTTTGTTGGGGTGACAATAAGATTTAAAAAACTCTTAAATTTTTTATACATTAATTTATGATTTATTGATCCGATTTTATCGATTAATAATTTTAGT	KT003702	Diptera	Chironomidae	Parochlus steinenii	87.18	17	Chironomidae	fw15_Chironomidae	96.79	156
OTU_561	347	1361	0	7	32	1605	5	1289	1	769	5	TCTTTATAATATTTTTTATAATTTTATTTCAGATTTTTTTATTAATTATAAATACTATTATTTTATTGGGGCAATGAAAAGATTAAAATAATTCTTTTTAAAATTTAACAAAAATAGTTGGTTATATGATCCTTTTTTATTGATTATAAGATTAAGT	HF931524	Coleoptera	Dytiscidae	Oreodytes sanmarkii	98.09	37	Hydroporinae	fw55_Agabus_cf_paludosus	79.62	157
OTU_562	120	506	2	1	21	125	0	87	3	62	1	ACTTAATCTTATAATCAATAAAAAAGGATCATATAACCAATTATTTTTGTTAAATTTTAAAAAGAATTATTTTAATCTTTTTATCACCCCAATAAAATAATAGTATTTATAATAAATAAAAAAATCTGAAATAAAATTATAAAAGATATTATAAAGA	HF931524	Coleoptera	Dytiscidae	Oreodytes sanmarkii	98.09	37	Hydroporinae	fw55_Agabus_cf_paludosus	81.53	157
OTU_565	155	48	0	0	0	0	1890	159	63	60	1	ACTTGGTCTTATAATCATTATTTATGGATCAATTACTCACTCATTTGTGTAGAAAATTAGAAAGAGTTTCTCTTATCTTCCCGTCACCCCAACGAAACACTTAATATAAAACTAAAATCTAACCAAACCAATTAAATATACCCAGTGTCAAGC	AY749775	Ephemeroptera	Heptageniidae	Ecdyonurus dispar	88.39	19	Ecdyonurus	fw86_Ecdyonurus	97.42	155
OTU_577	0	0	11145	5043	315248	1634	0	0	0	0	4	GCTTGACATTAAATATATTTAACTTGTTTGGTTTGGGTTTGGTTTTATAAATAATGTTTCGTTGGGGTGACGGGAAGATAAAAGAAACTCTTTCTAATCTACTACACGAATGAGTGAGTAATTGATCCATAAATAATGATTATAAGACCAAGT	AY749775	Ephemeroptera	Heptageniidae	Ecdyonurus dispar	90.32	19	Ecdyonurus	fw86_Ecdyonurus	89.03	155
OTU_583	211	811	1	11	23	993	21	734	14	414	4	TCTTTATAATATTTTTTATAATTTTATTTCAGGTTTTTTTATTAATTATAAATACTATTATTTTATTGGGGTAATAAAAGGATTAAAATAATTCTTTTTAAAATTTAACAAAAATAATTGGTTATATGATCCTTTTTTATTGATTATAAGATCAAGT	HF931524	Coleoptera	Dytiscidae	Oreodytes sanmarkii	98.09	37	Hydroporinae	fw55_Agabus_cf_paludosus	79.62	157
OTU_585	0	1	3502	0	0	0	0	0	0	47	1	GCTTTATATTGTTATTATTTTTATTTACGTGGGAGTAATTGAATAAGACTGGTAAGAATATTTTGTTGGGGTGACAAGAAGATATAAAAACTCTTTTTAGAATTTAAATCATTGATGTATGAATTATTGATCCGTTATTAATGATTATAAGACTATGT	EF623176	Plecoptera	Leuctridae	Leuctra inermis	87.42	25	Leuctra	fw40_Leuctra_nigra_(reversed)	96.86	159
OTU_595	587	786120	65	324	208	265339	209679	424	2	224	5	TCTTTATGATTTATTTATAATTTTTAAGAAAGAATAATTAAAATTTTATAAATAAAATTATTTCATTGGGGTGATAATAAGATTTAATAAACTCTTAGTGTTTTTTAACATTGATTTATGAATTATTGATCCAGTTTTATTGATTAAAAGTTTAAGT	EU005435	Diptera	Pediciidae	Pedicia albivitta	85.9	4	Blephariceridae	fw74_Blephariceridae_(reversed)	98.73	157
OTU_596	196	1	2	1	766	4	0	4	0	0	1	GCTTTACAATTATAATCTATTATTTATAAAGAGTTTTTTAAATTTTATTTTGATAATTGTTTTGTTGGGGTGACAATAAGATTTAAAAGCTCTTAAATTTTTTATACATTAATTTATGATTTATTGATCCGATTTTATCGATTAAAAATTTAAGT	KT003702	Diptera	Chironomidae	Parochlus steinenii	87.82	17	Chironomidae	fw15_Chironomidae	96.79	156
OTU_599	0	0	0	0	3	0	0	476	0	0	1	ACTTAAACTTTTAATCGATAAAATCGAATCAATAAATCATAAATTAATGTATAAAAAGTTTAAGAGTTTTTTAAGTCTTATTGTCACCCCAACAAAATAATTATCAAAATAAAATTTAAATAATTCTTTATAAATAATAGATTATAATTGTAAAGC	KT003702	Diptera	Chironomidae	Parochlus steinenii	87.18	17	Chironomidae	fw15_Chironomidae	96.15	156
OTU_606	0	1	20	2	1	663	612	0	3	3	2	ACTTGTCTTTTAATCACTCTTACTGGATCATTTAATTCATGTATTTATGGTCTACTAAAAGAAGAGTTTCTTATATCTTCCTGTCGCCCCAACAAAATATCTCCCATATTAAGCTAAACTCCGTCAAAACAAGCTACATATTTGTGATATAAAGC	LN868673	Ephemeroptera	Heptageniidae	Rhithrogena semicolorata	98.72	18	Rhithrogena	fw85_Rhithrogena	98.08	156
OTU_607	250	858	4	8	34	955	9	784	5	421	4	TCTTTATAATATTTTTTATAATTTTATTTCAGATTTTTTTTATTAATTATAAATACTATTATTTTATTGGGGTAATAAAAAGATTAAAATAATTCTTTTTAAGATTTAACAAAAATAATTGGTTATACGATCCTTTTTTATTGATTATAAGATTAAGT	HF931524	Coleoptera	Dytiscidae	Oreodytes sanmarkii	98.1	37	Hydroporinae	fw55_Agabus_cf_paludosus	79.75	158
OTU_611	56	712	0	3	7	470	4	454	5	159	3	TCTTTATAATATTTTTTATAATTTTATTTCAGATTTTTTTATTAATTATAAATACTATTATTTTACTGGGGTAATAAAAAGATTAAAATAATTCTTTTTAAAATTTAACAAAAATAATTGGTTATATGAGCCTTTTTATTGATTATAAGATTAAGT	HF931524	Coleoptera	Dytiscidae	Oreodytes sanmarkii	98.09	37	Hydroporinae	fw55_Agabus_cf_paludosus	80.25	157
OTU_619	3	1	18	6	3	694	663	1	2	0	2	ACTTAGTCTTTTAATCACTCTTACTGGATCATTTAATTCATGTATTTATGGTCTACTAAAAGAAGAGTTTCTTATATCTTCCTGTCACCCCAACAAAATATCTCCCATATTAAGCTAAACTCCGTCAAAACACGCTAAATATTTGTGATATAAGC	LN868673	Ephemeroptera	Heptageniidae	Rhithrogena semicolorata	98.69	18	Rhithrogena	fw85_Rhithrogena	98.04	153
OTU_620	527	8	2	10	14	0	9	58	36	56	1	TCTTTTTCTTTTAATTATTAATAATAGATCAATTTTAATTTAATTCTTAAATTTTAGATTTTTTATTTAAAAAGTTTCAAAAATTTTTTTATCGCCCCAATAAAATAATTTAAATAATTTAAATTTTTTAATTAAATAAAAATAAAAAATTTTTAAAATTATAAAGA	KP455291	Trichoptera	Thremmatidae	Thremma gallicum	98.81	50	Thremma gallicum	fw97_Drusus_annulatus	80.28	142
OTU_623	148	0	0	0	533	0	0	2	0	0	1	GCTTTACAATTGTAACCTATTATTTATAAAGAATTTTTTAAATTTTATCTTGATAATTGTTTTGTTGGGGTGACAATAAGATTTAAAAAACTCTTAAATTTTTTATACATTAATTTATGATTTATTGATCCGATTTTATCGATTAAAAATTTAAGT	KT003702	Diptera	Chironomidae	Parochlus steinenii	87.82	17	Chironomidae	fw15_Chironomidae	96.79	156
OTU_625	3	2499	2	4	2	787	579	5	0	2	3	TCTTTATGATTTATTTATAATTTTTAAAAAGAATAATTAAAATTTTATAAATAAAATTATTTTATTGGGGTGATAATAAGATTTAATAACCTCTTAGTGTTTTTTAACATTGAGTTATGAATTATTGATCCAGTCTTATTGATTAAAAGCTTAAGT	EU005435	Diptera	Pediciidae	Pedicia albivitta	85.9	4	Blephariceridae	fw74_Blephariceridae_(reversed)	97.44	156
OTU_636	48	540	4	15	13	158	95	12	5	10	1	TCTTTATGATTTATTTATAATTTTTAAAAAGAATAATTAAAATTTTATAAATAAAATTATTTTATTGGGGTGATAATAAGATTTAATAAACTCTTAGTGTTTTTTAACATTGATTTATGAATTATTGATCCACGTTTATTGCTTAAAAGGTTAAGT	EU005435	Diptera	Pediciidae	Pedicia albivitta	85.9	4	Blephariceridae	fw74_Blephariceridae_(reversed)	97.44	156
OTU_640	204	872	0	1	13	713	1	603	4	283	3	ACTTAATCTTATAATCAATAAAAAAGGATCATATAACCAATTATTTTTGTTAGATTTTAAAAAGAATTATTTTAATCTTTTTGTTACCCCAATAAAATAATAGTATTTATAATTAATAAAAAAATCTGAATTAAAATTATAAAAAATATTATAAAGA	HF931524	Coleoptera	Dytiscidae	Oreodytes sanmarkii	98.09	37	Hydroporinae	fw55_Agabus_cf_paludosus	80.89	157
OTU_655	0	0	0	0	6	0	0	1371	0	0	1	ACTTAAATTTTTAATCGATAAAACCGGATCAATAAATCATAAATTAATGTATGGAAAGTTTAAGAGTTTTTTAAGTCTTATTGTCACCCCAACAAAACAATTATCAAAATAAAATTTAAATAATTCTTTATAAATAATAGATTATAATTGTAAAGC	KT003702	Diptera	Chironomidae	Parochlus steinenii	85.9	17	Chironomidae	fw15_Chironomidae	96.15	156
OTU_657	4	4824	1	1	0	1222	883	3	1	1	3	TCTTTATGATTTATTTATAATTTTTAAAAAGAATAATTAAAATTTTATAAATAAAATTATTTTATTGGGGTGATAATAAGATTTAATAAACTCTTAGTGTTTTTTAACATTGATTTATGAATTATTGATCCAGTTTTATTGATAAAAGTTTAGT	EU005435	Diptera	Pediciidae	Pedicia albivitta	87.07	4	Blephariceridae	fw74_Blephariceridae_(reversed)	99.35	153
OTU_662	252	1091	0	8	29	993	2	787	4	391	4	ACTTAATCTTATAATCAATAGAAAAGGACCATATAACCAATTATTTTTGTTAAATTTTAAAAAGAATTATTTTAATCTCTTTATTACCCCAATAAAATAATAGTATTTATAATTAATAAAAAAATCTGAAATAAAATTATAAAAAATATTATAAAGA	HF931524	Coleoptera	Dytiscidae	Oreodytes sanmarkii	98.09	37	Hydroporinae	fw55_Agabus_cf_paludosus	79.62	157
Below0.003	3706	7299	2676	4091	6704	5241	5353	4221	3112	4245	10	NA	NA	NA	NA	NA	NA	53	Others	NA	NA	NA
