# Supplementary material for: Testing the potential of a ribosomal 16S marker for DNA metabarcoding of insects
Source: PeerJ. 2016 Apr 19;4:e1966. doi: 10.7717/peerj.1966 (PMC4841222; doi:10.7717/peerj.1966)
Supplement: Table S2 [file peerj-04-1966-s004.xls]

## Sheet: legend
	Data on second page!
	F4 - R4	Indicates the OTU to which the majority of the sequences were assigned in each replicate.
		If for one morpho-species across the 10 replicates different OTUs were assigned this is indicated by different colors.
	present in data	gives an overview of all main OTUs assigned to each morphotaxon
	NCBI OK?	% match of main OTU to NCBI references
	Own ref ok?	% match to own Sanger generated reference
	16S sequences on NCBI	Amount of sequences available as reference
		OTU sequences, matches to replicates and additional information on OTUs is available in Table S1

## Sheet: DATA
Family	Nr.	Taxon	F0	F1	F2	F3	F4	R0	R1	R2	R3	R4	present in data	NCBI OK?	Own ref ok?	16S sequences on NCBI
Ephemerellidae	28	Ephemerella mucronata	17	17	17	17	17	17	17	17	17	17	17	NA	100
Ephemerellidae	27	Ephemerella (Torleya) major	16	16	16	16	16	16	16	16	16	16	16	100	100
Baetidae	24	Baetis	25	25	25	25	25	25	25	25	53	25	25+53	91+83	100+100
Leptophlebiidae	21	Leptophlebiidae	1	1	1	1	1	1	1	1	1	1	1	100	100
Heptageniidae	19	Ecdyonurus	12	12	5	5	5	5	12	12	12	12	5+12	91+90	NA+100
Heptageniidae	18	Rhithrogena	15	15	15	15	15	366	366	15	15	15	15+366	100+99	100
Ephemeridae	16	Ephemeridae	4	4	4	4	4	4	4	4	4	4	4	100	100
Heptageniidae	14	Epeorus	7	7	7	7	7	7	7	7	7	7	7	87	100
Chloroperlidae	45	Isoperla	3	3	3	3	3	3	3	3	3	3	3	97	100
Nemouridae	29	Nemouridae	2	2	2	11	21	2	2	2	2	11	2+11+21	100	100+100
Leuctridae	25	Leuctra	6	6	6	6	41	6	6	6	6	6	6+41	89+89	100
Perlidae	13	Perlidae	18	18	18	18	18	18	18	22	18	22	18+22	100	100
Thremmatidae	50	Thremma gallicum	27	27	27	27	27	27	27	27	27	27	27	100	NA
Limnephilidae	47	Chaetopteryx villosa	31	31	31	31	31	31	31	31	31	31	31	98	NA
Odontoceridae	39	Odontocerum albicorne	26	26	26	26	26	26	26	26	26	26	26	NA	100
Limnephilidae	36	Halesus	35	35	35	35	35	35	35	35	35	35	35	93	99.4
Glossosomatidae	35	Agapetinae	45	47	45		45	45	45	47	47	45	45	NA	100+88
Limnephilidae	31	Drusus annulatus	38	38	38	38	38	38	38	38	38	38	38	100	100
Limnephilidae	26	Anomalopterygella chauvinia	33	33	33	33	33	33	33	33	33	33	33	100	100
Sericostomatidae	23	Sericostoma personatum	30	30	30	30	30	30	30	30	30	30	30	99	100
Sericostomatidae	22	Oecismus monedula	14	14	14	14	14	14	14	14	14	14	14	NA	100
Limnephilidae	20	Potamophylax	36	36	36	36	36	36	36	36	36	36	36	89	100
Goeridae	15	Silo	29	29	171	171	171	29	29	29	29	29	29+171	NA	NA	Matched to pattern in Elbrecht & Leese 2015
Polycentropodidae	12	Polycentropodidae	43	43	43	43	43	43	43	43	43	43	43	NA	100
Philopotamidae	11	Philopotamidae	32	32	32	32	32	32	32	32	32	32	32	NA	100
Hydropsychidae	6	Hydropsyche	144	87	67	67	67		67			67	67	NA	89+100+100
Rhyacophilidae	2	Rhyacophila	39	39	39	39	39	39	39	39	39	39	39	91	100
Pediciidae	43	Dicranota	43	43	43	43	43	43	43	43	43	43	43	94	100
Limoniidae	42	Limoniidae	24	24	24	24	24	24	24	24	24	24	24	NA	100
Ceratopogonidae	41	Ceratopogonidae	46	163	163	46		46	46	163	163	163	46+163+321	80	NA	Ceratopogonidae 74 sequences on NCBI
Tipulidae	32	Tipulidae											NA	NA	NA	Tipulidae 0 sequences on NCBI
Ptychopteridae	30	Ptychoptera	10	10	10	10	10	10	10	10	10	10	10	91	100
Chironomidae	17	Chironomidae	191	17	17	17	191+17	17	17	17	17		17+191	88	100
Simuliidae	7	Simuliidae		50	48			48	50	50	50+66		50	96	96
Blephariceridae	4	Blephariceridae	9	9	9	9	9	9	9	9	9	9	9	NA	99.36
Elmidae	38	Limnius	28	28	28	28	28	28	28	28	28	28	28	100	100
Dytiscidae	37	Hydroporinae	8	8	8	8	8	8	8	8	8	8	8	99	NA
Dytiscidae	33	Agabus	52	37	37	37	37	37	52	37	52	37	37+52	100+99	100+96
Scirtidae	3	Scirtidae	41	41	41	41	41	41	41	41	41	41	41	NA	100
	34	Gerroidea	13	13	13	13	13	13	13	13	13	13	13	100	100
Sialidae	48	Sialis	23	23	23	23	23	23	23	23	23	23	23	94	NA
Cordulegastridae	46	Cordulegaster boltonii	19	19	19	19	19	19	19	19	19	19	19	99	100
Lymnaeidae	5	Lymnaeidae											NA	NA	NA	Lymnaeidae 256 sequences on NCBI
Planorbidae	1	Ancylus											NA	NA	NA	Ancylus sp. 151 sequences on NCBI
	44	Bivalvia											NA	NA	NA	Bivalvia 8528 sequences on NCBI
	49	Asellus aquaticus	34	34	34	34	34	34	34	49	34	34	34+49	100+96	99+96
Gammaridae	8	Gammarus											NA	NA	NA	Gammarus sp. 592 sequences on NCBI
	40	Nematoda											NA	NA	NA	Nematoda 1481 sequences on NCBI
Dugesiidae	10	Dugesia											NA	NA	NA	Dugesia sp. 6 sequences on NCBI
	51	Arhynchobdellida	51	58	51	58	58	51	51	58	58	51	51+58	86+89	81
Daphniidae	52	Daphnia pulex											NA	NA	NA	Daphnia pulex 27 sequences on NCBI
	9	Trombidiformes (Acari)											NA	NA	NA	Trombidiformes 317 sequences on NCBI
