# Supplementary material for: Testing the potential of a ribosomal 16S marker for DNA metabarcoding of insects
Source: PeerJ. 2016 Apr 19;4:e1966. doi: 10.7717/peerj.1966 (PMC4841222; doi:10.7717/peerj.1966)
Supplement: Table S3 [file peerj-04-1966-s005.xls]

## Sheet: info
	Suplementary tables
	Sheet:
	Weights	Information on specimen weights (in milligram), used to adjust sequence abundance to amount of used tissue (see Elbrecht & Leese, 2015, Plos ONE)
	16S / COi	Number of sequences recovered for each of the 52 taxa / 10 replications using the 16S ins primers (this paper) and COi Folmer primers (Elbrecht & Lesse 2015, Plos ONE).
	Primer combinations used with the 16S ins fusion primers:
Sample:	B	D	A	C	E	F	G	H	i	J
Primer P5:	P5_Ins_F0	P5_Ins_R4	P5_Ins_F1	P5_Ins_F3	P5_Ins_R2	P5_Ins_R0	P5_Ins_F4	P5_Ins_R1	P5_Ins_R3	P5_Ins_F2
Primer P7:	P7_Ins_R4	P7_Ins_F0	P7_Ins_R3	P7_Ins_R1	P7_Ins_F2	P7_Ins_F4	P7_Ins_R0	P7_Ins_F3	P7_Ins_F1	P7_Ins_R2

## Sheet: weights
ID	Specimens (Morphotaxa)	B	D	A	C	E	F	G	H	i	J
28	Ephemerella mucronata	0.76	0.32	0.08	0.6	0.54	0.41	0.18	0.75	0.32	0.38
27	Torleya major	1.08	0.25	0.07	0.77	0.52	0.18	0.8	0.82	0.53	0.62
24	Baetis	1.18	0.4	0.36	0.37	0.29	0.29	0.25	0.28	0.39	0.36
21	Leptophlebiidae	1.72	0.53	0.29	1.17	0.56	0.82	1.27	1.14	1.56	1.45
19	Ecdyonurus	0.39	0.27	0.29	0.34	0.42	0.52	0.3	0.33	0.42	0.67
18	Rhithrogena	0.51	0.32	0.18	0.42	0.29	0.38	0.39	0.3	0.32	0.74
16	Ephemeridae	0.99	0.53	0.25	0.44	0.41	0.6	0.33	0.39	0.76	0.97
14	Epeorus	0.28	0.24	0.46	2.4	0.3	0.38	0.32	0.31	0.5	1.02
45	Isoperla	0.81	0.38	0.19	1.12	1.13	0.89	0.89	0.71	0.71	1.78
29	Nemouridae	0.79	1.09	0.66	0.23	0.83	1.02	0.82	0.8	0.31	0.52
25	Leuctra	0.36	0.44	0.31	0.49	0.28	0.8	0.6	0.53	0.25	0.52
13	Perlidae	1.03	1.52	1.37	1.19	0.61	1.02	0.63	1.23	0.9	0.4
50	Thremma gallicum	0.97	1.44	0.3	1.43	0.56	0.13	1.02	0.48	0.14	0.22
47	Chaetopteryx villosa	1.65	0.79	0.81	2.11	0.39	0.27	1.02	1.09	0.78	1.61
39	Odontocerum albicorne	0.93	0.34	1.18	0.89	0.86	1.34	0.7	0.31	0.5	1.04
36	Halesus	0.9	0.43	0.33	0.37	0.4	0.47	0.53	1.09	0.58	0.95
35	Glossosomatidae	0.2	0.06	0.55	0.15	0.05	0.03	0.11	0.04	0.31	0.03
31	Drusus annulatus	1.48	0.4	1.02	0.55	0.75	0.94	0.98	0.74	0.77	1.31
26	Anomalopterygella chauvinia	0.96	0.6	0.68	0.73	0.9	0.48	0.53	0.38	0.61	1.29
23	Sericostoma personatum	0.6	0.3	0.1	0.42	0.15	0.26	0.48	0.24	0.3	0.42
22	Oecismus monedula	1.05	0.53	0.97	0.68	0.61	0.54	0.99	0.36	0.72	0.63
20	Potamophylax	2.36	0.58	0.34	1.27	1.08	1.45	1.43	1.16	1.19	1.09
15	Silo	0.31	0.86	0.89	0.71	0.71	0.51	0.51	0.3	0.75	0.61
12	Polycentropodidae	0.38	0.33	0.48	0.31	0.27	0.19	0.32	0.11	0.14	0.33
11	Philopotamidae	0.69	0.45	0.6	0.44	0.61	0.61	0.32	0.64	0.65	1.08
6	Hydropsyche	0.57	0.81	1.71	0.85	0.87	1.18	0.88	0.95	0.57	1.25
2	Rhyacophila	0.5	1.04	1.1	0.82	0.47	0.68	0.3	0.28	0.55	0.5
43	Dicranota	0.06	0.02	0.06	0.16	0.04	0.16	0.1	0.08	0.04	0.02
42	Limoniidae	0.79	1.34	0.58	0.97	1.17	1.03	1.37	0.85	0.63	0.45
41	Ceratopogonidae	0.23	0.26	0.18	0.17	0.19	0.49	0.21	0.27	0.25	0.25
32	Tipulidae	1.17	0.9	0.66	0.99	0.34	0.98	0.63	0.2	0.69	0.58
30	Ptychoptera	1.67	0.45	0.85	0.46	0.66	0.98	0.53	0.62	0.62	0.48
17	Chironomidae	0.64	0.37	0.7	0.71	0.39	0.63	0.77	0.74	0.7	0.71
7	Simuliidae	0.15	0.05	0.19	0.08	0.09	0.08	0.06	0.11	0.09	0.06
4	Blephariceridae	2.01	0.28	0.52	0.41	0.38	0.31	0.44	0.1	0.48	0.31
38	Limnius	0.35	0.39	0.66	0.22	0.19	0.23	0.94	0.42	0.13	0.39
37	Hydroporinae	1.33	1.2	1.09	1.58	1.16	1.08	1.3	1.12	1.16	1.29
33	Agabus	1.12	0.52	0.34	1.83	0.7	0.25	0.32	0.22	0.65	1.09
3	Scirtidae	2.19	1.47	1.02	1.16	0.6	0.73	0.51	0.73	1.12	1.01
34	Gerroidea	1.54	0.46	1.15	1.72	1.03	0.96	1.05	0.98	1.59	0.3
48	Sialis	1.92	1.03	0.37	0.72	0.92	0.64	0.42	0.65	0.68	3.03
46	Cordulegaster boltonii	1.61	0.98	2.63	1.42	0.78	1.46	1.54	1.56	0.81	0.66
5	Lymnaeidae	1.14	0.58	1.22	0.19	0.49	0.98	0.5	0.4	1.06	0.16
1	Ancylus	1.11	0.16	0.9	0.29	0.52	0.52	0.28	0.29	0.18	0.35
44	Pisidium	3.04	0.26	1.23	0.65	0.3	0.71	0.28	2.07	1.34	0.33
49	Asellus aquaticus	2.38	2.5	1.82	1.19	2.23	1.67	1.96	0.71	1.99	1.37
8	Gammarus	0.49	0.41	1.36	1	0.84	0.76	0.77	0.75	1.06	0.75
40	Nematoda	1.03	0.04	1.37	1.29	0.39	1.2	0.91	0.11	0.69	0.13
10	Dugesia	0.77	0.35	0.2	0.71	0.48	0.19	0.22	0.34	0.59	0.2
51	Arhynchobdellida	2.21	0.41	0.54	0.64	0.17	0.28	0.31	0.09	0.73	1.17
52	Daphnia pulex	0.04	0.02	0.12	0.01	0.01	0.07	0.1	0.03	0.04	0.03
9	Hydrachnidiae	0.15	0.03	0.02	0.17	0.07	0.08	0.13	0.08	0.1	0.14

## Sheet: 16S
ID	Specimens (Morphotaxa)	B	D	A	C	E	F	G	H	i	J
28	Ephemerella mucronata	444432	99928	43439	263042	279288	243293	379081	452900	117951	107928
27	Torleya major	326631	286252	39931	313984	212168	58004	1017239	576521	278491	189473
24	Baetis	403511	93244	53216	45155	60273	173696	105871	115996	63754	75731
21	Leptophlebiidae	1427314	899974	534260	544932	755040	619539	863600	1102269	2524228	1994213
19	Ecdyonurus	1029650	389939	421502	826879	846643	430791	393677	266604	347531	1732604
18	Rhithrogena	491571	477060	94092	799917	536339	475253	572330	459003	414561	607196
16	Ephemeridae	1584878	818123	98716	1406385	148988	779186	102366	195445	518752	1921390
14	Epeorus	65594	75194	180958	1873307	110791	107541	176508	88415	136025	426365
45	Isoperla	806170	596620	180562	558315	875677	455841	859571	1286357	775582	699513
29	Nemouridae	1155542	1969683	2371158	258371	1696787	1024331	1092295	1615871	339720	473905
25	Leuctra	331744	661564	275622	483235	299087	1132595	290640	467019	139939	354780
13	Perlidae	195215	605701	520861	317722	417600	429025	276105	287374	222560	108065
50	Thremma gallicum	26253	98480	157023	178038	74280	19905	257689	17565	57906	31796
47	Chaetopteryx villosa	72510	85285	141635	161617	43497	29850	113952	59789	103696	84158
39	Odontocerum albicorne	93939	38767	149706	132851	116152	122556	159749	69253	38586	65422
36	Halesus	74517	134102	124712	177529	68388	64232	119257	69614	144270	89234
35	Glossosomatidae	49888	35929	117076	7	21633	45863	42715	42350	27419	14489
31	Drusus annulatus	42811	20224	103986	66615	72749	48706	109497	40649	59711	48764
26	Anomalopterygella chauvinia	47986	64199	126320	82099	86926	41643	127491	62020	103740	81647
23	Sericostoma personatum	107909	125726	128900	138295	42817	78775	176144	75793	109231	76299
22	Oecismus monedula	142275	107648	612400	198926	153850	203625	379965	114106	259249	186912
20	Potamophylax	102409	26833	35424	53581	45556	100250	133803	69503	108812	49933
15	Silo	23504	58534	90037	48724	144962	148104	55889	8326	223710	31501
12	Polycentropodidae	11939	29127	5140	31871	11173	33011	72424	38286	13729	19199
11	Philopotamidae	44452	102116	180989	70191	108585	117083	114248	97641	59770	115694
6	Hydropsyche	442	3556	3010	5625	619	1645	4684	4679	295	2368
2	Rhyacophila	40252	51542	172762	78021	93331	105030	42615	40860	51584	64289
43	Dicranota	18731	18864	98521	50984	23855	40742	42058	38040	26524	15376
42	Limoniidae	170356	75488	326419	67585	80330	90041	89321	69439	77165	32125
41	Ceratopogonidae	15071	48051	68405	37445	27408	77881	0	45672	30479	44375
32	Tipulidae	0	0	0	0	0	0	0	0	0	0
30	Ptychoptera	157391	286924	245821	533596	210305	226711	410491	193737	236867	379758
17	Chironomidae	126290	16	662313	236555	392602	335225	402474	215238	217562	229195
7	Simuliidae	227	274	88474	355	51974	105701	63	2300	62256	68289
4	Blephariceridae	1007275	355204	955638	520070	674054	321986	324865	250394	260160	129888
38	Limnius	25254	92272	328272	46180	36532	134528	151503	74534	27809	51321
37	Hydroporinae	181383	287500	671498	270317	530761	716004	1402122	414731	843999	668969
33	Agabus	83728	5795	9974	218692	11107	14680	6218	14645	15433	135571
3	Scirtidae	38404	99292	78161	117314	47026	83600	54137	44114	64929	35914
34	Gerroidea	104671	122836	618084	118569	116008	171827	671938	413022	142314	45914
48	Sialis	61058	142765	34241	123118	160893	255969	117998	114626	232733	404122
46	Cordulegaster boltonii	39430	113308	182469	93262	246349	275307	208234	282395	260369	173019
5	Lymnaeidae	0	0	0	0	0	0	0	0	0	0
1	Ancylus	0	0	0	0	0	0	0	0	0	0
44	Pisidium	0	0	0	0	0	0	0	0	0	0
49	Asellus aquaticus	15413	64426	114144	50121	88647	83566	199981	54586	125380	52513
8	Gammarus	0	0	0	0	0	0	0	0	0	0
40	Nematoda	0	0	0	0	0	0	0	0	0	0
10	Dugesia	0	0	0	0	0	0	0	0	0	0
51	Arhynchobdellida	31802	40753	3102	26998	5223	27484	5026	12301	9960	16910
52	Daphnia pulex	0	0	0	0	0	0	0	0	0	0
9	Hydrachnidiae	0	0	0	0	0	0	0	0	0	0
53	Others	23358	166758	134002	17796	26529	32135	100351	30524	46547	9002

## Sheet: COi
ID	Specimens (Morphotaxa)	B	D	A	C	E	F	G	H	I	J
28	Ephemerella mucronata	20938	5160	583	14231	14602	11245	22760	17802	3980	16611
27	Torleya major	4669	6049	277	4440	2127	934	24107	7104	3853	7239
24	Baetis	993	126	86	76	38	387	595	111	262	345
21	Leptophlebiidae	1313	442	277	502	441	987	1995	791	2703	2404
19	Ecdyonurus	30334	11096	3079	0	8343	0	0	2313	3782	0
18	Rhithrogena	774	198	88	940	142	245	1524	111	219	1551
16	Ephemeridae	0	0	0	0	0	0	0	0	0	0
14	Epeorus	333	293	344	102068	284	456	1020	4209	433	3694
45	Isoperla	16016	10626	1294	11819	41336	11283	42176	17178	11490	83608
29	Nemouridae	108592	21348	172148	8000	107190	132353	14	180108	21221	63324
25	Leuctra	23106	50898	8397	34178	8891	104656	32886	15332	4892	34515
13	Perlidae	3343	13710	3936	4695	6346	4820	8148	1704	1908	2782
50	Thremma gallicum	4206	94920	3737	12210	50222	1130	8922	11228	16191	2010
47	Chaetopteryx villosa	8194	3647	4183	8247	932	162	4209	879	572	7936
39	Odontocerum albicorne	298364	51838	145231	350836	134172	170443	231325	84657	103893	241469
36	Halesus	5360	929	1616	9869	1761	2878	6857	2858	3461	8709
35	Glossosomatidae	43347	20590	8583	0	1166	23854	28131	18219	3185	17576
31	Drusus annulatus	6400	2191	3168	6461	3707	4935	10053	2896	2400	5676
26	Anomalopterygella chauvinia	1740	1361	1283	1436	1511	1180	1949	941	935	2485
23	Sericostoma personatum	0	0	0	0	0	0	0	0	0	0
22	Oecismus monedula	126	86	12177	80	125	204	449	81	173	260
20	Potamophylax	255	55	24	132	46	195	352	108	66	146
15	Silo	99732	182881	68631	34569	331624	392875	26733	3314	301879	33437
12	Polycentropodidae	64	72	10	116	7	58	469	60	45	134
11	Philopotamidae	26120	49557	30318	22039	28085	47999	33783	40649	16383	102873
6	Hydropsyche	0	281	582	526	2	5	804	207	3	604
2	Rhyacophila	1	1	0	4	1	8	5	2	1	4
43	Dicranota	1649	870	3114	5004	359	4169	8622	2634	1711	2495
42	Limoniidae	6754	3559	5191	3301	2079	3882	7765	2391	2301	2270
41	Ceratopogonidae	3	3680	1787	15	2316	259	153	31	569	10613
32	Tipulidae	10	5	2	7	2	11	43	0	5	7
30	Ptychoptera	121887	108132	32006	212216	52650	83329	223952	65511	40710	269498
17	Chironomidae	48139	3656	38795	46491	50268	44635	76930	35556	21819	34601
7	Simuliidae	66467	18722	45816	22805	21349	75	80651	32232	15628	1132
4	Blephariceridae	21684	3703	7662	4483	5854	4730	10544	2347	4061	3683
38	Limnius	6667	15610	19467	7289	4336	16008	24948	6088	3133	14031
37	Hydroporinae	186	54	69	256	40	175	1251	207	507	758
33	Agabus	2772	77	77	5803	90	317	155	233	190	7585
3	Scirtidae	98910	402266	342401	141236	176656	65223	63293	191180	247485	45268
34	Gerroidea	17056	31696	77606	18494	11972	39283	145566	82178	31849	22580
48	Sialis	1645	4061	281	2045	2252	8185	3056	1207	4191	15160
46	Cordulegaster boltonii	59	167	103	237	313	590	1164	352	269	578
5	Lymnaeidae	33770	16842	30395	624	9935	22725	23437	8846	15879	4079
1	Ancylus	14621	2913	22935	14159	8308	8710	12079	6020	2042	4250
44	Pisidium	0	0	0	0	0	0	0	0	0	0
49	Asellus aquaticus	3350	1510	2515	3881	5	3825	22831	3353	8739	9375
8	Gammarus	647	707	1245	4543	2149	5202	12927	3200	7276	6676
40	Nematoda	0	0	0	0	0	0	0	0	0	0
10	Dugesia	0	0	0	0	0	0	0	0	0	0
51	Arhynchobdellida	1761	868	51758	175881	72127	400	54711	91	99939	421
52	Daphnia pulex	0	0	0	0	0	0	0	0	0	0
9	Hydrachnidiae	0	0	0	0	0	0	0	0	0	0
53	Others	5718	1691	3348	9861	1068	8780	7499	22152	937	1297
