# Supplementary material for: Testing the potential of a ribosomal 16S marker for DNA metabarcoding of insects
Source: PeerJ. 2016 Apr 19;4:e1966. doi: 10.7717/peerj.1966 (PMC4841222; doi:10.7717/peerj.1966)
Supplement: Supplemental Information 1 [file peerj-04-1966-s006.zip]

Archive with 600 entries (573 files):
- scripts/
- scripts/.DS_Store
- __MACOSX/
- __MACOSX/scripts/
- __MACOSX/scripts/._.DS_Store
- scripts/1 Split reads/
- scripts/1 Split reads/cmdlines_v1.txt
- __MACOSX/scripts/1 Split reads/
- __MACOSX/scripts/1 Split reads/._cmdlines_v1.txt
- scripts/1 Split reads/splitreads_ins_v11.R
- __MACOSX/scripts/1 Split reads/._splitreads_ins_v11.R
- __MACOSX/scripts/._1 Split reads
- scripts/2 Build PE reads/
- scripts/2 Build PE reads/cmd_PE_v2.txt
- __MACOSX/scripts/2 Build PE reads/
- __MACOSX/scripts/2 Build PE reads/._cmd_PE_v2.txt
- __MACOSX/scripts/._2 Build PE reads
- scripts/3 cut adapt/
- scripts/3 cut adapt/150724_v1_log.txt
- __MACOSX/scripts/3 cut adapt/
- __MACOSX/scripts/3 cut adapt/._150724_v1_log.txt
- scripts/3 cut adapt/cmd_cutadapt_v1.txt
- __MACOSX/scripts/3 cut adapt/._cmd_cutadapt_v1.txt
- __MACOSX/scripts/._3 cut adapt
- scripts/4 singletons + clustering/
- scripts/4 singletons + clustering/150729_cluster_log!.txt
- __MACOSX/scripts/4 singletons + clustering/
- __MACOSX/scripts/4 singletons + clustering/._150729_cluster_log!.txt
- scripts/4 singletons + clustering/150729_OTU_nonchim_renamed.txt
- __MACOSX/scripts/4 singletons + clustering/._150729_OTU_nonchim_renamed.txt
- scripts/4 singletons + clustering/150729_OTU_renamed.txt
- __MACOSX/scripts/4 singletons + clustering/._150729_OTU_renamed.txt
- scripts/4 singletons + clustering/150729_otus.txt
- __MACOSX/scripts/4 singletons + clustering/._150729_otus.txt
- scripts/4 singletons + clustering/150729_otus_chimeras.txt
- __MACOSX/scripts/4 singletons + clustering/._150729_otus_chimeras.txt
- scripts/4 singletons + clustering/150729_otus_nochim.txt
- __MACOSX/scripts/4 singletons + clustering/._150729_otus_nochim.txt
- scripts/4 singletons + clustering/clustering_v1.txt
- __MACOSX/scripts/4 singletons + clustering/._clustering_v1.txt
- scripts/4 singletons + clustering/rename_OTU_v3.R
- __MACOSX/scripts/4 singletons + clustering/._rename_OTU_v3.R
- __MACOSX/scripts/._4 singletons + clustering
- scripts/5 match BLAST/
- scripts/5 match BLAST/151010_sub_243_OTU.fasta
- __MACOSX/scripts/5 match BLAST/
- __MACOSX/scripts/5 match BLAST/._151010_sub_243_OTU.fasta
- scripts/5 match BLAST/151013_FW_94_trimmed_SUB.fasta
- __MACOSX/scripts/5 match BLAST/._151013_FW_94_trimmed_SUB.fasta
- scripts/5 match BLAST/151013_FW_94_trimmed_SUB_DB.nhr
- __MACOSX/scripts/5 match BLAST/._151013_FW_94_trimmed_SUB_DB.nhr
- scripts/5 match BLAST/151013_FW_94_trimmed_SUB_DB.nin
- __MACOSX/scripts/5 match BLAST/._151013_FW_94_trimmed_SUB_DB.nin
- scripts/5 match BLAST/151013_FW_94_trimmed_SUB_DB.nsq
- __MACOSX/scripts/5 match BLAST/._151013_FW_94_trimmed_SUB_DB.nsq
- scripts/5 match BLAST/151102_hits.txt
- __MACOSX/scripts/5 match BLAST/._151102_hits.txt
- scripts/5 match BLAST/151102_localhits.csv
- __MACOSX/scripts/5 match BLAST/._151102_localhits.csv
- scripts/5 match BLAST/151103_hits_no_dust.txt
- __MACOSX/scripts/5 match BLAST/._151103_hits_no_dust.txt
- scripts/5 match BLAST/151103_localhits_no_dust.csv
- __MACOSX/scripts/5 match BLAST/._151103_localhits_no_dust.csv
- scripts/5 match BLAST/blast_tab_v1.R
- __MACOSX/scripts/5 match BLAST/._blast_tab_v1.R
- scripts/5 match BLAST/blast_tab_v2.R
- __MACOSX/scripts/5 match BLAST/._blast_tab_v2.R
- scripts/5 match BLAST/commands_v1.txt
- __MACOSX/scripts/5 match BLAST/._commands_v1.txt
- __MACOSX/scripts/._5 match BLAST
- scripts/5 match OTUs/
- scripts/5 match OTUs/.DS_Store
- __MACOSX/scripts/5 match OTUs/
- __MACOSX/scripts/5 match OTUs/._.DS_Store
- scripts/5 match OTUs/.Rapp.history
- __MACOSX/scripts/5 match OTUs/._.Rapp.history
- scripts/5 match OTUs/151009_hit_incsequ_SUB_v10.ods
- __MACOSX/scripts/5 match OTUs/._151009_hit_incsequ_SUB_v10.ods
- scripts/5 match OTUs/151010_sub_243_OTU.fasta
- __MACOSX/scripts/5 match OTUs/._151010_sub_243_OTU.fasta
- scripts/5 match OTUs/151012_tax_NCBI.csv
- __MACOSX/scripts/5 match OTUs/._151012_tax_NCBI.csv
- scripts/5 match OTUs/Blast_16S_v1.R
- __MACOSX/scripts/5 match OTUs/._Blast_16S_v1.R
- scripts/5 match OTUs/Blast_16S_v2_hittable.R
- __MACOSX/scripts/5 match OTUs/._Blast_16S_v2_hittable.R
- scripts/5 match OTUs/blast_hits/
- scripts/5 match OTUs/blast_hits/.DS_Store
- __MACOSX/scripts/5 match OTUs/blast_hits/
- __MACOSX/scripts/5 match OTUs/blast_hits/._.DS_Store
- scripts/5 match OTUs/blast_hits/OTU_1.csv_plot.pdf
- __MACOSX/scripts/5 match OTUs/blast_hits/._OTU_1.csv_plot.pdf
- scripts/5 match OTUs/blast_hits/OTU_10.csv_plot.pdf
- __MACOSX/scripts/5 match OTUs/blast_hits/._OTU_10.csv_plot.pdf
- scripts/5 match OTUs/blast_hits/OTU_100.csv_plot.pdf
- __MACOSX/scripts/5 match OTUs/blast_hits/._OTU_100.csv_plot.pdf
- scripts/5 match OTUs/blast_hits/OTU_101.csv_plot.pdf
- __MACOSX/scripts/5 match OTUs/blast_hits/._OTU_101.csv_plot.pdf
- scripts/5 match OTUs/blast_hits/OTU_103.csv_plot.pdf
- __MACOSX/scripts/5 match OTUs/blast_hits/._OTU_103.csv_plot.pdf
- scripts/5 match OTUs/blast_hits/OTU_105.csv_plot.pdf
- __MACOSX/scripts/5 match OTUs/blast_hits/._OTU_105.csv_plot.pdf
- scripts/5 match OTUs/blast_hits/OTU_106.csv_plot.pdf
- __MACOSX/scripts/5 match OTUs/blast_hits/._OTU_106.csv_plot.pdf
- scripts/5 match OTUs/blast_hits/OTU_107.csv_plot.pdf
- __MACOSX/scripts/5 match OTUs/blast_hits/._OTU_107.csv_plot.pdf
- scripts/5 match OTUs/blast_hits/OTU_108.csv_plot.pdf
- __MACOSX/scripts/5 match OTUs/blast_hits/._OTU_108.csv_plot.pdf
- scripts/5 match OTUs/blast_hits/OTU_109.csv_plot.pdf
- __MACOSX/scripts/5 match OTUs/blast_hits/._OTU_109.csv_plot.pdf
- scripts/5 match OTUs/blast_hits/OTU_11.csv_plot.pdf
- __MACOSX/scripts/5 match OTUs/blast_hits/._OTU_11.csv_plot.pdf
- scripts/5 match OTUs/blast_hits/OTU_111.csv_plot.pdf
- __MACOSX/scripts/5 match OTUs/blast_hits/._OTU_111.csv_plot.pdf
- scripts/5 match OTUs/blast_hits/OTU_112.csv_plot.pdf
- __MACOSX/scripts/5 match OTUs/blast_hits/._OTU_112.csv_plot.pdf
- scripts/5 match OTUs/blast_hits/OTU_113.csv_plot.pdf
- __MACOSX/scripts/5 match OTUs/blast_hits/._OTU_113.csv_plot.pdf
- scripts/5 match OTUs/blast_hits/OTU_114.csv_plot.pdf
- __MACOSX/scripts/5 match OTUs/blast_hits/._OTU_114.csv_plot.pdf
- scripts/5 match OTUs/blast_hits/OTU_115.csv_plot.pdf
- __MACOSX/scripts/5 match OTUs/blast_hits/._OTU_115.csv_plot.pdf
- scripts/5 match OTUs/blast_hits/OTU_116.csv_plot.pdf
- __MACOSX/scripts/5 match OTUs/blast_hits/._OTU_116.csv_plot.pdf
- scripts/5 match OTUs/blast_hits/OTU_117.csv_plot.pdf
- __MACOSX/scripts/5 match OTUs/blast_hits/._OTU_117.csv_plot.pdf
- scripts/5 match OTUs/blast_hits/OTU_118.csv_plot.pdf
- __MACOSX/scripts/5 match OTUs/blast_hits/._OTU_118.csv_plot.pdf
- scripts/5 match OTUs/blast_hits/OTU_119.csv_plot.pdf
- __MACOSX/scripts/5 match OTUs/blast_hits/._OTU_119.csv_plot.pdf
- scripts/5 match OTUs/blast_hits/OTU_12.csv_plot.pdf
- __MACOSX/scripts/5 match OTUs/blast_hits/._OTU_12.csv_plot.pdf
- scripts/5 match OTUs/blast_hits/OTU_120.csv_plot.pdf
- __MACOSX/scripts/5 match OTUs/blast_hits/._OTU_120.csv_plot.pdf
- scripts/5 match OTUs/blast_hits/OTU_121.csv_plot.pdf
- __MACOSX/scripts/5 match OTUs/blast_hits/._OTU_121.csv_plot.pdf
- scripts/5 match OTUs/blast_hits/OTU_122.csv_plot.pdf
- __MACOSX/scripts/5 match OTUs/blast_hits/._OTU_122.csv_plot.pdf
- scripts/5 match OTUs/blast_hits/OTU_123.csv_plot.pdf
- __MACOSX/scripts/5 match OTUs/blast_hits/._OTU_123.csv_plot.pdf
- scripts/5 match OTUs/blast_hits/OTU_124.csv_plot.pdf
- __MACOSX/scripts/5 match OTUs/blast_hits/._OTU_124.csv_plot.pdf
- scripts/5 match OTUs/blast_hits/OTU_125.csv_plot.pdf
- __MACOSX/scripts/5 match OTUs/blast_hits/._OTU_125.csv_plot.pdf
- scripts/5 match OTUs/blast_hits/OTU_126.csv_plot.pdf
- __MACOSX/scripts/5 match OTUs/blast_hits/._OTU_126.csv_plot.pdf
- scripts/5 match OTUs/blast_hits/OTU_127.csv_plot.pdf
- __MACOSX/scripts/5 match OTUs/blast_hits/._OTU_127.csv_plot.pdf
- scripts/5 match OTUs/blast_hits/OTU_128.csv_plot.pdf
- __MACOSX/scripts/5 match OTUs/blast_hits/._OTU_128.csv_plot.pdf
- scripts/5 match OTUs/blast_hits/OTU_129.csv_plot.pdf
- __MACOSX/scripts/5 match OTUs/blast_hits/._OTU_129.csv_plot.pdf
- scripts/5 match OTUs/blast_hits/OTU_13.csv_plot.pdf
- __MACOSX/scripts/5 match OTUs/blast_hits/._OTU_13.csv_plot.pdf
- scripts/5 match OTUs/blast_hits/OTU_131.csv_plot.pdf
- __MACOSX/scripts/5 match OTUs/blast_hits/._OTU_131.csv_plot.pdf
- scripts/5 match OTUs/blast_hits/OTU_132.csv_plot.pdf
- __MACOSX/scripts/5 match OTUs/blast_hits/._OTU_132.csv_plot.pdf
- scripts/5 match OTUs/blast_hits/OTU_133.csv_plot.pdf
- __MACOSX/scripts/5 match OTUs/blast_hits/._OTU_133.csv_plot.pdf
- scripts/5 match OTUs/blast_hits/OTU_134.csv_plot.pdf
- __MACOSX/scripts/5 match OTUs/blast_hits/._OTU_134.csv_plot.pdf
- scripts/5 match OTUs/blast_hits/OTU_135.csv_plot.pdf
- __MACOSX/scripts/5 match OTUs/blast_hits/._OTU_135.csv_plot.pdf
- scripts/5 match OTUs/blast_hits/OTU_136.csv_plot.pdf
- __MACOSX/scripts/5 match OTUs/blast_hits/._OTU_136.csv_plot.pdf
- scripts/5 match OTUs/blast_hits/OTU_139.csv_plot.pdf
- __MACOSX/scripts/5 match OTUs/blast_hits/._OTU_139.csv_plot.pdf
- scripts/5 match OTUs/blast_hits/OTU_14.csv_plot.pdf
- __MACOSX/scripts/5 match OTUs/blast_hits/._OTU_14.csv_plot.pdf
- scripts/5 match OTUs/blast_hits/OTU_140.csv_plot.pdf
- __MACOSX/scripts/5 match OTUs/blast_hits/._OTU_140.csv_plot.pdf
- scripts/5 match OTUs/blast_hits/OTU_141.csv_plot.pdf
- __MACOSX/scripts/5 match OTUs/blast_hits/._OTU_141.csv_plot.pdf
- scripts/5 match OTUs/blast_hits/OTU_143.csv_plot.pdf
- __MACOSX/scripts/5 match OTUs/blast_hits/._OTU_143.csv_plot.pdf
- scripts/5 match OTUs/blast_hits/OTU_144.csv_plot.pdf
- __MACOSX/scripts/5 match OTUs/blast_hits/._OTU_144.csv_plot.pdf
- scripts/5 match OTUs/blast_hits/OTU_146.csv_plot.pdf
- __MACOSX/scripts/5 match OTUs/blast_hits/._OTU_146.csv_plot.pdf
- scripts/5 match OTUs/blast_hits/OTU_148.csv_plot.pdf
- __MACOSX/scripts/5 match OTUs/blast_hits/._OTU_148.csv_plot.pdf
- scripts/5 match OTUs/blast_hits/OTU_149.csv_plot.pdf
- __MACOSX/scripts/5 match OTUs/blast_hits/._OTU_149.csv_plot.pdf
- scripts/5 match OTUs/blast_hits/OTU_15.csv_plot.pdf
- __MACOSX/scripts/5 match OTUs/blast_hits/._OTU_15.csv_plot.pdf
- scripts/5 match OTUs/blast_hits/OTU_150.csv_plot.pdf
- __MACOSX/scripts/5 match OTUs/blast_hits/._OTU_150.csv_plot.pdf
- scripts/5 match OTUs/blast_hits/OTU_151.csv_plot.pdf
- __MACOSX/scripts/5 match OTUs/blast_hits/._OTU_151.csv_plot.pdf
- scripts/5 match OTUs/blast_hits/OTU_152.csv_plot.pdf
- __MACOSX/scripts/5 match OTUs/blast_hits/._OTU_152.csv_plot.pdf
- scripts/5 match OTUs/blast_hits/OTU_157.csv_plot.pdf
- __MACOSX/scripts/5 match OTUs/blast_hits/._OTU_157.csv_plot.pdf
- scripts/5 match OTUs/blast_hits/OTU_159.csv_plot.pdf
- __MACOSX/scripts/5 match OTUs/blast_hits/._OTU_159.csv_plot.pdf
- scripts/5 match OTUs/blast_hits/OTU_16.csv_plot.pdf
- __MACOSX/scripts/5 match OTUs/blast_hits/._OTU_16.csv_plot.pdf
- scripts/5 match OTUs/blast_hits/OTU_161.csv_plot.pdf
- __MACOSX/scripts/5 match OTUs/blast_hits/._OTU_161.csv_plot.pdf
- scripts/5 match OTUs/blast_hits/OTU_163.csv_plot.pdf
- __MACOSX/scripts/5 match OTUs/blast_hits/._OTU_163.csv_plot.pdf
- scripts/5 match OTUs/blast_hits/OTU_17.csv_plot.pdf
- __MACOSX/scripts/5 match OTUs/blast_hits/._OTU_17.csv_plot.pdf
- scripts/5 match OTUs/blast_hits/OTU_18.csv_plot.pdf
- __MACOSX/scripts/5 match OTUs/blast_hits/._OTU_18.csv_plot.pdf
- scripts/5 match OTUs/blast_hits/OTU_185.csv_plot.pdf
- __MACOSX/scripts/5 match OTUs/blast_hits/._OTU_185.csv_plot.pdf
- scripts/5 match OTUs/blast_hits/OTU_187.csv_plot.pdf
- __MACOSX/scripts/5 match OTUs/blast_hits/._OTU_187.csv_plot.pdf
- scripts/5 match OTUs/blast_hits/OTU_19.csv_plot.pdf
- __MACOSX/scripts/5 match OTUs/blast_hits/._OTU_19.csv_plot.pdf
- scripts/5 match OTUs/blast_hits/OTU_190.csv_plot.pdf
- __MACOSX/scripts/5 match OTUs/blast_hits/._OTU_190.csv_plot.pdf
- scripts/5 match OTUs/blast_hits/OTU_191.csv_plot.pdf
- __MACOSX/scripts/5 match OTUs/blast_hits/._OTU_191.csv_plot.pdf
- scripts/5 match OTUs/blast_hits/OTU_2.csv_plot.pdf
- __MACOSX/scripts/5 match OTUs/blast_hits/._OTU_2.csv_plot.pdf
- scripts/5 match OTUs/blast_hits/OTU_20.csv_plot.pdf
- __MACOSX/scripts/5 match OTUs/blast_hits/._OTU_20.csv_plot.pdf
- scripts/5 match OTUs/blast_hits/OTU_203.csv_plot.pdf
- __MACOSX/scripts/5 match OTUs/blast_hits/._OTU_203.csv_plot.pdf
- scripts/5 match OTUs/blast_hits/OTU_21.csv_plot.pdf
- __MACOSX/scripts/5 match OTUs/blast_hits/._OTU_21.csv_plot.pdf
- scripts/5 match OTUs/blast_hits/OTU_215.csv_plot.pdf
- __MACOSX/scripts/5 match OTUs/blast_hits/._OTU_215.csv_plot.pdf
- scripts/5 match OTUs/blast_hits/OTU_22.csv_plot.pdf
- __MACOSX/scripts/5 match OTUs/blast_hits/._OTU_22.csv_plot.pdf
- scripts/5 match OTUs/blast_hits/OTU_228.csv_plot.pdf
- __MACOSX/scripts/5 match OTUs/blast_hits/._OTU_228.csv_plot.pdf
- scripts/5 match OTUs/blast_hits/OTU_23.csv_plot.pdf
- __MACOSX/scripts/5 match OTUs/blast_hits/._OTU_23.csv_plot.pdf
- scripts/5 match OTUs/blast_hits/OTU_238.csv_plot.pdf
- __MACOSX/scripts/5 match OTUs/blast_hits/._OTU_238.csv_plot.pdf
- scripts/5 match OTUs/blast_hits/OTU_25.csv_plot.pdf
- __MACOSX/scripts/5 match OTUs/blast_hits/._OTU_25.csv_plot.pdf
- scripts/5 match OTUs/blast_hits/OTU_250.csv_plot.pdf
- __MACOSX/scripts/5 match OTUs/blast_hits/._OTU_250.csv_plot.pdf
- scripts/5 match OTUs/blast_hits/OTU_252.csv_plot.pdf
- __MACOSX/scripts/5 match OTUs/blast_hits/._OTU_252.csv_plot.pdf
- scripts/5 match OTUs/blast_hits/OTU_260.csv_plot.pdf
- __MACOSX/scripts/5 match OTUs/blast_hits/._OTU_260.csv_plot.pdf
- scripts/5 match OTUs/blast_hits/OTU_263.csv_plot.pdf
- __MACOSX/scripts/5 match OTUs/blast_hits/._OTU_263.csv_plot.pdf
- scripts/5 match OTUs/blast_hits/OTU_271.csv_plot.pdf
- __MACOSX/scripts/5 match OTUs/blast_hits/._OTU_271.csv_plot.pdf
- scripts/5 match OTUs/blast_hits/OTU_28.csv_plot.pdf
- __MACOSX/scripts/5 match OTUs/blast_hits/._OTU_28.csv_plot.pdf
- scripts/5 match OTUs/blast_hits/OTU_292.csv_plot.pdf
- __MACOSX/scripts/5 match OTUs/blast_hits/._OTU_292.csv_plot.pdf
- scripts/5 match OTUs/blast_hits/OTU_3.csv_plot.pdf
- __MACOSX/scripts/5 match OTUs/blast_hits/._OTU_3.csv_plot.pdf
- scripts/5 match OTUs/blast_hits/OTU_30.csv_plot.pdf
- __MACOSX/scripts/5 match OTUs/blast_hits/._OTU_30.csv_plot.pdf
- scripts/5 match OTUs/blast_hits/OTU_304.csv_plot.pdf
- __MACOSX/scripts/5 match OTUs/blast_hits/._OTU_304.csv_plot.pdf
- scripts/5 match OTUs/blast_hits/OTU_307.csv_plot.pdf
- __MACOSX/scripts/5 match OTUs/blast_hits/._OTU_307.csv_plot.pdf
- scripts/5 match OTUs/blast_hits/OTU_31.csv_plot.pdf
- __MACOSX/scripts/5 match OTUs/blast_hits/._OTU_31.csv_plot.pdf
- scripts/5 match OTUs/blast_hits/OTU_310.csv_plot.pdf
- __MACOSX/scripts/5 match OTUs/blast_hits/._OTU_310.csv_plot.pdf
- scripts/5 match OTUs/blast_hits/OTU_312.csv_plot.pdf
- __MACOSX/scripts/5 match OTUs/blast_hits/._OTU_312.csv_plot.pdf
- scripts/5 match OTUs/blast_hits/OTU_316.csv_plot.pdf
- __MACOSX/scripts/5 match OTUs/blast_hits/._OTU_316.csv_plot.pdf
- scripts/5 match OTUs/blast_hits/OTU_321.csv_plot.pdf
- __MACOSX/scripts/5 match OTUs/blast_hits/._OTU_321.csv_plot.pdf
- scripts/5 match OTUs/blast_hits/OTU_33.csv_plot.pdf
- __MACOSX/scripts/5 match OTUs/blast_hits/._OTU_33.csv_plot.pdf
- scripts/5 match OTUs/blast_hits/OTU_34.csv_plot.pdf
- __MACOSX/scripts/5 match OTUs/blast_hits/._OTU_34.csv_plot.pdf
- scripts/5 match OTUs/blast_hits/OTU_341.csv_plot.pdf
- __MACOSX/scripts/5 match OTUs/blast_hits/._OTU_341.csv_plot.pdf
- scripts/5 match OTUs/blast_hits/OTU_345.csv_plot.pdf
- __MACOSX/scripts/5 match OTUs/blast_hits/._OTU_345.csv_plot.pdf
- scripts/5 match OTUs/blast_hits/OTU_35.csv_plot.pdf
- __MACOSX/scripts/5 match OTUs/blast_hits/._OTU_35.csv_plot.pdf
- scripts/5 match OTUs/blast_hits/OTU_355.csv_plot.pdf
- __MACOSX/scripts/5 match OTUs/blast_hits/._OTU_355.csv_plot.pdf
- scripts/5 match OTUs/blast_hits/OTU_36.csv_plot.pdf
- __MACOSX/scripts/5 match OTUs/blast_hits/._OTU_36.csv_plot.pdf
- scripts/5 match OTUs/blast_hits/OTU_366.csv_plot.pdf
- __MACOSX/scripts/5 match OTUs/blast_hits/._OTU_366.csv_plot.pdf
- scripts/5 match OTUs/blast_hits/OTU_369.csv_plot.pdf
- __MACOSX/scripts/5 match OTUs/blast_hits/._OTU_369.csv_plot.pdf
- scripts/5 match OTUs/blast_hits/OTU_37.csv_plot.pdf
- __MACOSX/scripts/5 match OTUs/blast_hits/._OTU_37.csv_plot.pdf
- scripts/5 match OTUs/blast_hits/OTU_371.csv_plot.pdf
- __MACOSX/scripts/5 match OTUs/blast_hits/._OTU_371.csv_plot.pdf
- scripts/5 match OTUs/blast_hits/OTU_38.csv_plot.pdf
- __MACOSX/scripts/5 match OTUs/blast_hits/._OTU_38.csv_plot.pdf
- scripts/5 match OTUs/blast_hits/OTU_383.csv_plot.pdf
- __MACOSX/scripts/5 match OTUs/blast_hits/._OTU_383.csv_plot.pdf
- scripts/5 match OTUs/blast_hits/OTU_389.csv_plot.pdf
- __MACOSX/scripts/5 match OTUs/blast_hits/._OTU_389.csv_plot.pdf
- scripts/5 match OTUs/blast_hits/OTU_39.csv_plot.pdf
- __MACOSX/scripts/5 match OTUs/blast_hits/._OTU_39.csv_plot.pdf
- scripts/5 match OTUs/blast_hits/OTU_394.csv_plot.pdf
- __MACOSX/scripts/5 match OTUs/blast_hits/._OTU_394.csv_plot.pdf
[truncated: 300 more entries]
