# Supplementary material for: Testing the potential of a ribosomal 16S marker for DNA metabarcoding of insects
Source: PeerJ. 2016 Apr 19;4:e1966. doi: 10.7717/peerj.1966 (PMC4841222; doi:10.7717/peerj.1966)
Supplement: Supplemental Information 1 [file peerj-04-1966-s006.zip › scripts/1 Split reads/cmdlines_v1.txt]

#150625

cd "/Users/luckylion/Documents/UNI_und_VORLESUNGEN/11 phd projects/1 Meta Taberlet 16S/150610_NS500639_0005_AH2WMCAFXX_fq"


head -4000000 Undetermined_S0_L001_R1_001.fastq > L001_R1_1000k.txt

head -4000000 Undetermined_S0_L001_R2_001.fastq > L001_R2_1000k.txt


#150628

count @ in documents to see if number of sequences is ok

cd "/Users/luckylion/Documents/UNI_und_VORLESUNGEN/11 phd projects/1 Meta Taberlet 16S/1 R Sequ processing/1 Split reads/sequence_v11"

fgrep -o @ N_debres_r1.txt | wc -l


fgrep -o @ N5_F0+N7_R4_r1.txt | wc -l
fgrep -o @ N5_F1+N7_R3_r1.txt | wc -l
fgrep -o @ N5_F2+N7_R2_r1.txt | wc -l
fgrep -o @ N5_F3+N7_R1_r1.txt | wc -l
fgrep -o @ N5_F4+N7_R0_r1.txt | wc -l
fgrep -o @ N5_R0+N7_F4_r1.txt | wc -l
fgrep -o @ N5_R1+N7_F3_r1.txt | wc -l
fgrep -o @ N5_R2+N7_F2_r1.txt | wc -l
fgrep -o @ N5_R3+N7_F1_r1.txt | wc -l
fgrep -o @ N5_R4+N7_F0_r1.txt | wc -l
