# Supplementary material for: Testing the potential of a ribosomal 16S marker for DNA metabarcoding of insects
Source: PeerJ. 2016 Apr 19;4:e1966. doi: 10.7717/peerj.1966 (PMC4841222; doi:10.7717/peerj.1966)
Supplement: Supplemental Information 1 [file peerj-04-1966-s006.zip › scripts/1 Split reads/splitreads_ins_v11.R]

# 150625 split ins (16s taberlet) reads
setwd("~/Documents/UNI_und_VORLESUNGEN/11 phd projects/1 Meta Taberlet 16S/1 R Sequ processing/1 Split reads/sequence_v11")


file1 <- c("../../../150610_NS500639_0005_AH2WMCAFXX_fq/Undetermined_S0_L001_R1_001.fastq", "../../../150610_NS500639_0005_AH2WMCAFXX_fq/Undetermined_S0_L002_R1_001.fastq", "../../../150610_NS500639_0005_AH2WMCAFXX_fq/Undetermined_S0_L003_R1_001.fastq", "../../../150610_NS500639_0005_AH2WMCAFXX_fq/Undetermined_S0_L004_R1_001.fastq")
file2 <- c("../../../150610_NS500639_0005_AH2WMCAFXX_fq/Undetermined_S0_L001_R2_001.fastq", "../../../150610_NS500639_0005_AH2WMCAFXX_fq/Undetermined_S0_L002_R2_001.fastq", "../../../150610_NS500639_0005_AH2WMCAFXX_fq/Undetermined_S0_L003_R2_001.fastq", "../../../150610_NS500639_0005_AH2WMCAFXX_fq/Undetermined_S0_L004_R2_001.fastq")


#file1 <- c("../L001_R1.txt", "../L001_R1_100k.txt")
#file2 <- c("../L001_R2.txt", "../L001_R2_100k.txt")


savesequ <- function(file_name1="N_debres_r1.txt", file_name2="N_debres_r2.txt"){
if(length(A)>0){
cat(data1[sort(c(A*4, A*4-1, A*4-2, A*4-3))], file= file_name1, append=T, sep="\n")
cat(data2[sort(c(A*4, A*4-1, A*4-2, A*4-3))], file= file_name2, append=T, sep="\n")}
}


chunk <- 10000*4

for (i in 1:length(file1)){

con1 <- file(file1[i], "rt") # read stuff
con2 <- file(file2[i], "rt") # read stuff


mytime <- Sys.time()
repeat {
	data1 <- readLines(con1, chunk) # read chunck
	data2 <- readLines(con2, chunk) # read chunck

if (!length(data1)) break

sequ1 <- data1[seq(2, chunk, 4)]
sequ2 <- data2[seq(2, chunk, 4)]


sequ1  <- substr(sequ1, 1, 7)
sequ2  <- substr(sequ2, 1, 7)


nohit <- NULL


A <- which(grepl("^[AG]G.*", sequ1) & grepl("^CGTTAC.*", sequ2))
savesequ("N5_F0+N7_R4_r1.txt", "N5_F0+N7_R4_r2.txt")
nohit <- c(A, nohit)
A <- which(grepl("^T[AG]G.*", sequ1) & grepl("^GCTAC.*", sequ2))
savesequ("N5_F1+N7_R3_r1.txt", "N5_F1+N7_R3_r2.txt")
nohit <- c(A, nohit)
A <- which(grepl("^CT[AG]G.*", sequ1) & grepl("^TCAC.*", sequ2))
savesequ("N5_F2+N7_R2_r1.txt", "N5_F2+N7_R2_r2.txt")
nohit <- c(A, nohit)
A <- which(grepl("^GTT[AG]G.*", sequ1) & grepl("^TAC.*", sequ2))
savesequ("N5_F3+N7_R1_r1.txt", "N5_F3+N7_R1_r2.txt")
nohit <- c(A, nohit)
A <- which(grepl("^AACT[AG]G.*", sequ1) & grepl("^AC.*", sequ2))
savesequ("N5_F4+N7_R0_r1.txt", "N5_F4+N7_R0_r2.txt")
nohit <- c(A, nohit)
A <- which(grepl("^AC.*", sequ1) & grepl("^AACT[AG]G.*", sequ2))
savesequ("N5_R0+N7_F4_r1.txt", "N5_R0+N7_F4_r2.txt")
nohit <- c(A, nohit)
A <- which(grepl("^TAC.*", sequ1) & grepl("^GTT[AG]G.*", sequ2))
savesequ("N5_R1+N7_F3_r1.txt", "N5_R1+N7_F3_r2.txt")
nohit <- c(A, nohit)
A <- which(grepl("^TCAC.*", sequ1) & grepl("^CT[AG]G.*", sequ2))
savesequ("N5_R2+N7_F2_r1.txt", "N5_R2+N7_F2_r2.txt")
nohit <- c(A, nohit)
A <- which(grepl("^GCTAC.*", sequ1) & grepl("^T[AG]G.*", sequ2))
savesequ("N5_R3+N7_F1_r1.txt", "N5_R3+N7_F1_r2.txt")
nohit <- c(A, nohit)
A <- which(grepl("^CGTTAC.*", sequ1) & grepl("^[AG]G.*", sequ2))
savesequ("N5_R4+N7_F0_r1.txt", "N5_R4+N7_F0_r2.txt")
nohit <- c(A, nohit)

meep <- 1:(length(data1)/4) # sequences loaded (not equal to chunk if end of file)
if(length(nohit)==0){ # if nothing was matched -> nohit = null
	A <- meep # save all in debree
	savesequ("N_debres_r1.txt", "N_debres_r2.txt")
} else {
	A <- meep[-nohit]
	if(length(A)>0){ # if all are matched, notiung is saved!
 	savesequ("N_debres_r1.txt", "N_debres_r2.txt")
 	}
}


}

print("done in:")
print(mytime - Sys.time())
print("")
close(con1)
close(con2)

}
