# Supplementary material for: Testing the potential of a ribosomal 16S marker for DNA metabarcoding of insects
Source: PeerJ. 2016 Apr 19;4:e1966. doi: 10.7717/peerj.1966 (PMC4841222; doi:10.7717/peerj.1966)
Supplement: Supplemental Information 1 [file peerj-04-1966-s006.zip › scripts/2 Build PE reads/cmd_PE_v2.txt]

#150720 PE mit Usearch

cd "/Users/luckylion/Documents/UNI_und_VORLESUNGEN/11 phd projects/1 Meta Taberlet 16S/1 R Sequ processing/1 Split reads/150715_split_reads_v11"


# comands used with files from 150715 -> split_reads_v11

usearch -fastq_mergepairs N5_R4+N7_F0_r1.txt -reverse N5_R4+N7_F0_r2.txt -fastaout "../../2 Build PE reads/N5_R4+N7_F0_merged_e1.txt" -fastq_allowmergestagger -fastq_merge_maxee 1.0


usearch -fastq_mergepairs N5_R3+N7_F1_r1.txt -reverse N5_R3+N7_F1_r2.txt -fastaout "../../2 Build PE reads/N5_R3+N7_F1_merged_e1.txt" -fastq_allowmergestagger -fastq_merge_maxee 1.0


usearch -fastq_mergepairs N5_R2+N7_F2_r1.txt -reverse N5_R2+N7_F2_r2.txt -fastaout "../../2 Build PE reads/N5_R2+N7_F2_merged_e1.txt" -fastq_allowmergestagger -fastq_merge_maxee 1.0


usearch -fastq_mergepairs N5_R1+N7_F3_r1.txt -reverse N5_R1+N7_F3_r2.txt -fastaout "../../2 Build PE reads/N5_R1+N7_F3_merged_e1.txt" -fastq_allowmergestagger -fastq_merge_maxee 1.0


usearch -fastq_mergepairs N5_R0+N7_F4_r1.txt -reverse N5_R0+N7_F4_r2.txt -fastaout "../../2 Build PE reads/N5_R0+N7_F4_merged_e1.txt" -fastq_allowmergestagger -fastq_merge_maxee 1.0


fgrep -o ">" "../../2 Build PE reads/N5_R0+N7_F4_merged_e1.txt" | wc -l
fgrep -o ">" "../../2 Build PE reads/N5_R1+N7_F3_merged_e1.txt" | wc -l
fgrep -o ">" "../../2 Build PE reads/N5_R2+N7_F2_merged_e1.txt" | wc -l
fgrep -o ">" "../../2 Build PE reads/N5_R3+N7_F1_merged_e1.txt" | wc -l
fgrep -o ">" "../../2 Build PE reads/N5_R4+N7_F0_merged_e1.txt" | wc -l


# files over 4GB

split -l 30000000 N5_F1+N7_R4_r1.txt
mv xaa xaa_r1
mv xab xab_r1

split -l 30000000 N5_F1+N7_R4_r2.txt
mv xaa xaa_r2
mv xab xab_r2


usearch -fastq_mergepairs xaa_r1 -reverse xaa_r2 -fastaout xaa_merged_e1.txt -fastq_allowmergestagger -fastq_merge_maxee 1.0

usearch -fastq_mergepairs xab_r1 -reverse xab_r2 -fastaout xab_merged_e1.txt -fastq_allowmergestagger -fastq_merge_maxee 1.0


cat xaa_merged_e1.txt xab_merged_e1.txt > "../../2 Build PE reads/N5_F0+N7_R4_merged_e1.txt"

######


split -l 30000000 N5_F1+N7_R3_r1.txt
mv xaa xaa_r1
mv xab xab_r1

split -l 30000000 N5_F1+N7_R3_r2.txt
mv xaa xaa_r2
mv xab xab_r2


usearch -fastq_mergepairs xaa_r1 -reverse xaa_r2 -fastaout xaa_merged_e1.txt -fastq_allowmergestagger -fastq_merge_maxee 1.0

usearch -fastq_mergepairs xab_r1 -reverse xab_r2 -fastaout xab_merged_e1.txt -fastq_allowmergestagger -fastq_merge_maxee 1.0


cat xaa_merged_e1.txt xab_merged_e1.txt > "../../2 Build PE reads/N5_F1+N7_R3_merged_e1.txt"


########

split -l 30000000 N5_F2+N7_R2_r1.txt
mv xaa xaa_r1
mv xab xab_r1

split -l 30000000 N5_F2+N7_R2_r2.txt
mv xaa xaa_r2
mv xab xab_r2


usearch -fastq_mergepairs xaa_r1 -reverse xaa_r2 -fastaout xaa_merged_e1.txt -fastq_allowmergestagger -fastq_merge_maxee 1.0

usearch -fastq_mergepairs xab_r1 -reverse xab_r2 -fastaout xab_merged_e1.txt -fastq_allowmergestagger -fastq_merge_maxee 1.0

cat xaa_merged_e1.txt xab_merged_e1.txt > "../../2 Build PE reads/N5_F2+N7_R2_merged_e1.txt"


########

split -l 30000000 N5_F3+N7_R1_r1.txt
mv xaa xaa_r1
mv xab xab_r1

split -l 30000000 N5_F3+N7_R1_r2.txt
mv xaa xaa_r2
mv xab xab_r2


usearch -fastq_mergepairs xaa_r1 -reverse xaa_r2 -fastaout xaa_merged_e1.txt -fastq_allowmergestagger -fastq_merge_maxee 1.0

usearch -fastq_mergepairs xab_r1 -reverse xab_r2 -fastaout xab_merged_e1.txt -fastq_allowmergestagger -fastq_merge_maxee 1.0

cat xaa_merged_e1.txt xab_merged_e1.txt > "../../2 Build PE reads/N5_F3+N7_R1_merged_e1.txt"


########

split -l 30000000 N5_F4+N7_R0_r1.txt
mv xaa xaa_r1
mv xab xab_r1

split -l 30000000 N5_F4+N7_R0_r2.txt
mv xaa xaa_r2
mv xab xab_r2


usearch -fastq_mergepairs xaa_r1 -reverse xaa_r2 -fastaout xaa_merged_e1.txt -fastq_allowmergestagger -fastq_merge_maxee 1.0

usearch -fastq_mergepairs xab_r1 -reverse xab_r2 -fastaout xab_merged_e1.txt -fastq_allowmergestagger -fastq_merge_maxee 1.0

cat xaa_merged_e1.txt xab_merged_e1.txt > "../../2 Build PE reads/N5_F4+N7_R0_merged_e1.txt"


#########


fgrep -o ">" "../../2 Build PE reads/N5_F0+N7_R4_merged_e1.txt" | wc -l
fgrep -o ">" "../../2 Build PE reads/N5_F1+N7_R3_merged_e1.txt" | wc -l
fgrep -o ">" "../../2 Build PE reads/N5_F2+N7_R2_merged_e1.txt" | wc -l
fgrep -o ">" "../../2 Build PE reads/N5_F3+N7_R1_merged_e1.txt" | wc -l
fgrep -o ">" "../../2 Build PE reads/N5_F4+N7_R0_merged_e1.txt" | wc -l
