# Supplementary material for: Testing the potential of a ribosomal 16S marker for DNA metabarcoding of insects
Source: PeerJ. 2016 Apr 19;4:e1966. doi: 10.7717/peerj.1966 (PMC4841222; doi:10.7717/peerj.1966)
Supplement: Supplemental Information 1 [file peerj-04-1966-s006.zip › scripts/3 cut adapt/150724_v1_log.txt]

Last login: Fri Jul 24 19:20:44 on ttys000
Vascos-MacBook:~ luckylion$ # 150724 remove adapters!
Vascos-MacBook:~ luckylion$ 
Vascos-MacBook:~ luckylion$ 
Vascos-MacBook:~ luckylion$ cd "/Users/luckylion/Documents/UNI_und_VORLESUNGEN/11 phd projects/1 Meta Taberlet 16S/1 R Sequ processing/3 cut adapt"
Vascos-MacBook:3 cut adapt luckylion$ 
Vascos-MacBook:3 cut adapt luckylion$ 
Vascos-MacBook:3 cut adapt luckylion$ #N5_F0+N7_R4
Vascos-MacBook:3 cut adapt luckylion$ 
Vascos-MacBook:3 cut adapt luckylion$ cutadapt -g ^RGACGAGAAGACCCTATARA -o temp.txt "../2 Build PE reads/N5_F0+N7_R4_merged_e1.txt" -f fasta --discard-untrimmed
This is cutadapt 1.8.1 with Python 2.7.10
Command line parameters: -g ^RGACGAGAAGACCCTATARA -o temp.txt ../2 Build PE reads/N5_F0+N7_R4_merged_e1.txt -f fasta --discard-untrimmed
Trimming 1 adapter with at most 10.0% errors in single-end mode ...
Finished in 174.81 s (15 us/read; 3.88 M reads/minute).

=== Summary ===

Total reads processed:              11,305,571
Reads with adapters:                11,300,341 (100.0%)
Reads written (passing filters):    11,300,341 (100.0%)

Total basepairs processed: 2,241,401,857 bp
Total written (filtered):  2,014,659,341 bp (89.9%)

=== Adapter 1 ===

Sequence: RGACGAGAAGACCCTATARA; Type: anchored 5'; Length: 20; Trimmed: 11300341 times.

No. of allowed errors:
0-9 bp: 0; 10-19 bp: 1; 20 bp: 2

Overview of removed sequences
length	count	expect	max.err	error counts
18	19667	0.0	1	0 0 19667
19	251718	0.0	1	0 243428 8290
20	11020417	0.0	2	10600950 411663 7804
21	8497	0.0	2	0 8196 301
22	42	0.0	2	0 0 42

Vascos-MacBook:3 cut adapt luckylion$ 
Vascos-MacBook:3 cut adapt luckylion$ cutadapt -a TACYTTAGGGATAACAGCGTAACG$ -o N5_F0+N7_R4_merged_e1_cut.txt temp.txt -f fasta --discard-untrimmed
This is cutadapt 1.8.1 with Python 2.7.10
Command line parameters: -a TACYTTAGGGATAACAGCGTAACG$ -o N5_F0+N7_R4_merged_e1_cut.txt temp.txt -f fasta --discard-untrimmed
Trimming 1 adapter with at most 10.0% errors in single-end mode ...
Finished in 167.83 s (15 us/read; 4.04 M reads/minute).

=== Summary ===

Total reads processed:              11,300,341
Reads with adapters:                11,275,230 (99.8%)
Reads written (passing filters):    11,275,230 (99.8%)

Total basepairs processed: 2,014,659,341 bp
Total written (filtered):  1,741,085,300 bp (86.4%)

=== Adapter 1 ===

Sequence: TACYTTAGGGATAACAGCGTAACG; Type: anchored 3'; Length: 24; Trimmed: 11275230 times.

No. of allowed errors:
0-9 bp: 0; 10-19 bp: 1; 20-24 bp: 2

Bases preceding removed adapters:
  A: 6.6%
  C: 0.1%
  G: 0.0%
  T: 93.3%
  none/other: 0.0%
WARNING:
    The adapter is preceded by "T" extremely often.
    The provided adapter sequence may be incomplete.
    To fix the problem, add "T" to the beginning of the adapter sequence.

Overview of removed sequences
length	count	expect	max.err	error counts
22	141815	0.0	2	0 0 141815
23	1173838	0.0	2	0 1155847 17991
24	9941974	0.0	2	9760981 175739 5254
25	17586	0.0	2	0 17277 309
26	17	0.0	2	0 0 17

WARNING:
    One or more of your adapter sequences may be incomplete.
    Please see the detailed output above.
Vascos-MacBook:3 cut adapt luckylion$ 
Vascos-MacBook:3 cut adapt luckylion$ 
Vascos-MacBook:3 cut adapt luckylion$ 
Vascos-MacBook:3 cut adapt luckylion$ #N5_F1+N7_R3
Vascos-MacBook:3 cut adapt luckylion$ 
Vascos-MacBook:3 cut adapt luckylion$ cutadapt -g ^TRGACGAGAAGACCCTATARA -o temp.txt "../2 Build PE reads/N5_F1+N7_R3_merged_e1.txt" -f fasta --discard-untrimmed
This is cutadapt 1.8.1 with Python 2.7.10
Command line parameters: -g ^TRGACGAGAAGACCCTATARA -o temp.txt ../2 Build PE reads/N5_F1+N7_R3_merged_e1.txt -f fasta --discard-untrimmed
Trimming 1 adapter with at most 10.0% errors in single-end mode ...
Finished in 182.07 s (16 us/read; 3.83 M reads/minute).

=== Summary ===

Total reads processed:              11,621,745
Reads with adapters:                11,617,052 (100.0%)
Reads written (passing filters):    11,617,052 (100.0%)

Total basepairs processed: 2,319,903,211 bp
Total written (filtered):  2,075,332,688 bp (89.5%)

=== Adapter 1 ===

Sequence: TRGACGAGAAGACCCTATARA; Type: anchored 5'; Length: 21; Trimmed: 11617052 times.

No. of allowed errors:
0-9 bp: 0; 10-19 bp: 1; 20-21 bp: 2

Overview of removed sequences
length	count	expect	max.err	error counts
19	21964	0.0	1	0 0 21964
20	267903	0.0	2	0 262568 5335
21	11318808	0.0	2	11057766 257909 3133
22	8236	0.0	2	0 8041 195
23	141	0.0	2	0 0 141

Vascos-MacBook:3 cut adapt luckylion$ 
Vascos-MacBook:3 cut adapt luckylion$ cutadapt -a TACYTTAGGGATAACAGCGTAGC$ -o N5_F1+N7_R3_merged_e1_cut.txt temp.txt -f fasta --discard-untrimmed
This is cutadapt 1.8.1 with Python 2.7.10
Command line parameters: -a TACYTTAGGGATAACAGCGTAGC$ -o N5_F1+N7_R3_merged_e1_cut.txt temp.txt -f fasta --discard-untrimmed
Trimming 1 adapter with at most 10.0% errors in single-end mode ...
Finished in 170.03 s (15 us/read; 4.10 M reads/minute).

=== Summary ===

Total reads processed:              11,617,052
Reads with adapters:                11,602,442 (99.9%)
Reads written (passing filters):    11,602,442 (99.9%)

Total basepairs processed: 2,075,332,688 bp
Total written (filtered):  1,807,054,585 bp (87.1%)

=== Adapter 1 ===

Sequence: TACYTTAGGGATAACAGCGTAGC; Type: anchored 3'; Length: 23; Trimmed: 11602442 times.

No. of allowed errors:
0-9 bp: 0; 10-19 bp: 1; 20-23 bp: 2

Bases preceding removed adapters:
  A: 14.5%
  C: 0.4%
  G: 0.0%
  T: 85.0%
  none/other: 0.0%
WARNING:
    The adapter is preceded by "T" extremely often.
    The provided adapter sequence may be incomplete.
    To fix the problem, add "T" to the beginning of the adapter sequence.

Overview of removed sequences
length	count	expect	max.err	error counts
21	93794	0.0	2	0 0 93794
22	972014	0.0	2	0 953482 18532
23	10523273	0.0	2	10278707 237777 6789
24	13348	0.0	2	0 13084 264
25	13	0.0	2	0 0 13

WARNING:
    One or more of your adapter sequences may be incomplete.
    Please see the detailed output above.
Vascos-MacBook:3 cut adapt luckylion$ 
Vascos-MacBook:3 cut adapt luckylion$ 
Vascos-MacBook:3 cut adapt luckylion$ #N5_F2+N7_R2
Vascos-MacBook:3 cut adapt luckylion$ 
Vascos-MacBook:3 cut adapt luckylion$ cutadapt -g ^CTRGACGAGAAGACCCTATARA -o temp.txt "../2 Build PE reads/N5_F2+N7_R2_merged_e1.txt" -f fasta --discard-untrimmed
This is cutadapt 1.8.1 with Python 2.7.10
Command line parameters: -g ^CTRGACGAGAAGACCCTATARA -o temp.txt ../2 Build PE reads/N5_F2+N7_R2_merged_e1.txt -f fasta --discard-untrimmed
Trimming 1 adapter with at most 10.0% errors in single-end mode ...
Finished in 187.63 s (15 us/read; 3.91 M reads/minute).

=== Summary ===

Total reads processed:              12,215,403
Reads with adapters:                12,210,877 (100.0%)
Reads written (passing filters):    12,210,877 (100.0%)

Total basepairs processed: 2,422,800,512 bp
Total written (filtered):  2,153,587,470 bp (88.9%)

=== Adapter 1 ===

Sequence: CTRGACGAGAAGACCCTATARA; Type: anchored 5'; Length: 22; Trimmed: 12210877 times.

No. of allowed errors:
0-9 bp: 0; 10-19 bp: 1; 20-22 bp: 2

Overview of removed sequences
length	count	expect	max.err	error counts
20	22013	0.0	2	0 0 22013
21	268733	0.0	2	0 263575 5158
22	11912969	0.0	2	11651905 257999 3065
23	7139	0.0	2	0 7010 129
24	23	0.0	2	0 0 23

Vascos-MacBook:3 cut adapt luckylion$ 
Vascos-MacBook:3 cut adapt luckylion$ cutadapt -a TACYTTAGGGATAACAGCGTGA$ -o N5_F2+N7_R2_merged_e1_cut.txt temp.txt -f fasta --discard-untrimmed
This is cutadapt 1.8.1 with Python 2.7.10
Command line parameters: -a TACYTTAGGGATAACAGCGTGA$ -o N5_F2+N7_R2_merged_e1_cut.txt temp.txt -f fasta --discard-untrimmed
Trimming 1 adapter with at most 10.0% errors in single-end mode ...
Finished in 177.86 s (15 us/read; 4.12 M reads/minute).

=== Summary ===

Total reads processed:              12,210,877
Reads with adapters:                12,176,713 (99.7%)
Reads written (passing filters):    12,176,713 (99.7%)

Total basepairs processed: 2,153,587,470 bp
Total written (filtered):  1,881,307,441 bp (87.4%)

=== Adapter 1 ===

Sequence: TACYTTAGGGATAACAGCGTGA; Type: anchored 3'; Length: 22; Trimmed: 12176713 times.

No. of allowed errors:
0-9 bp: 0; 10-19 bp: 1; 20-22 bp: 2

Bases preceding removed adapters:
  A: 6.2%
  C: 0.1%
  G: 0.0%
  T: 93.7%
  none/other: 0.0%
WARNING:
    The adapter is preceded by "T" extremely often.
    The provided adapter sequence may be incomplete.
    To fix the problem, add "T" to the beginning of the adapter sequence.

Overview of removed sequences
length	count	expect	max.err	error counts
20	162256	0.0	2	0 0 162256
21	1224234	0.0	2	0 1200928 23306
22	10778865	0.0	2	10526492 246341 6032
23	11346	0.0	2	0 11112 234
24	12	0.0	2	0 0 12

WARNING:
    One or more of your adapter sequences may be incomplete.
    Please see the detailed output above.
Vascos-MacBook:3 cut adapt luckylion$ 
Vascos-MacBook:3 cut adapt luckylion$ 
Vascos-MacBook:3 cut adapt luckylion$ #N5_F3+N7_R1
Vascos-MacBook:3 cut adapt luckylion$ 
Vascos-MacBook:3 cut adapt luckylion$ cutadapt -g ^GTTRGACGAGAAGACCCTATARA -o temp.txt "../2 Build PE reads/N5_F3+N7_R1_merged_e1.txt" -f fasta --discard-untrimmed
This is cutadapt 1.8.1 with Python 2.7.10
Command line parameters: -g ^GTTRGACGAGAAGACCCTATARA -o temp.txt ../2 Build PE reads/N5_F3+N7_R1_merged_e1.txt -f fasta --discard-untrimmed
Trimming 1 adapter with at most 10.0% errors in single-end mode ...
Finished in 184.59 s (16 us/read; 3.81 M reads/minute).

=== Summary ===

Total reads processed:              11,731,102
Reads with adapters:                11,719,955 (99.9%)
Reads written (passing filters):    11,719,955 (99.9%)

Total basepairs processed: 2,337,108,009 bp
Total written (filtered):  2,066,267,444 bp (88.4%)

=== Adapter 1 ===

Sequence: GTTRGACGAGAAGACCCTATARA; Type: anchored 5'; Length: 23; Trimmed: 11719955 times.

No. of allowed errors:
0-9 bp: 0; 10-19 bp: 1; 20-23 bp: 2

Overview of removed sequences
length	count	expect	max.err	error counts
21	68620	0.0	2	0 0 68620
22	795018	0.0	2	0 779000 16018
23	10828657	0.0	2	10585908 238955 3794
24	27585	0.0	2	0 26960 625
25	75	0.0	2	0 0 75

Vascos-MacBook:3 cut adapt luckylion$ 
Vascos-MacBook:3 cut adapt luckylion$ cutadapt -a TACYTTAGGGATAACAGCGTA$ -o N5_F3+N7_R1_merged_e1_cut.txt temp.txt -f fasta --discard-untrimmed
This is cutadapt 1.8.1 with Python 2.7.10
Command line parameters: -a TACYTTAGGGATAACAGCGTA$ -o N5_F3+N7_R1_merged_e1_cut.txt temp.txt -f fasta --discard-untrimmed
Trimming 1 adapter with at most 10.0% errors in single-end mode ...
Finished in 171.55 s (15 us/read; 4.10 M reads/minute).

=== Summary ===

Total reads processed:              11,719,955
Reads with adapters:                11,693,150 (99.8%)
Reads written (passing filters):    11,693,150 (99.8%)

Total basepairs processed: 2,066,267,444 bp
Total written (filtered):  1,817,410,183 bp (88.0%)

=== Adapter 1 ===

Sequence: TACYTTAGGGATAACAGCGTA; Type: anchored 3'; Length: 21; Trimmed: 11693150 times.

No. of allowed errors:
0-9 bp: 0; 10-19 bp: 1; 20-21 bp: 2

Bases preceding removed adapters:
  A: 10.7%
  C: 0.3%
  G: 0.0%
  T: 88.9%
  none/other: 0.0%
WARNING:
    The adapter is preceded by "T" extremely often.
    The provided adapter sequence may be incomplete.
    To fix the problem, add "T" to the beginning of the adapter sequence.

Overview of removed sequences
length	count	expect	max.err	error counts
19	135598	0.0	1	0 0 135598
20	1093052	0.0	2	0 1074909 18143
21	10447082	0.0	2	10240272 201504 5306
22	17396	0.0	2	0 17086 310
23	22	0.0	2	0 0 22

WARNING:
    One or more of your adapter sequences may be incomplete.
    Please see the detailed output above.
Vascos-MacBook:3 cut adapt luckylion$ 
Vascos-MacBook:3 cut adapt luckylion$ 
Vascos-MacBook:3 cut adapt luckylion$ 
Vascos-MacBook:3 cut adapt luckylion$ #N5_F4+N7_R0
Vascos-MacBook:3 cut adapt luckylion$ 
Vascos-MacBook:3 cut adapt luckylion$ cutadapt -g ^AACTRGACGAGAAGACCCTATARA -o temp.txt "../2 Build PE reads/N5_F4+N7_R0_merged_e1.txt" -f fasta --discard-untrimmed
This is cutadapt 1.8.1 with Python 2.7.10
Command line parameters: -g ^AACTRGACGAGAAGACCCTATARA -o temp.txt ../2 Build PE reads/N5_F4+N7_R0_merged_e1.txt -f fasta --discard-untrimmed
Trimming 1 adapter with at most 10.0% errors in single-end mode ...
Finished in 193.06 s (16 us/read; 3.82 M reads/minute).

=== Summary ===

Total reads processed:              12,301,089
Reads with adapters:                12,295,618 (100.0%)
Reads written (passing filters):    12,295,618 (100.0%)

Total basepairs processed: 2,449,935,803 bp
Total written (filtered):  2,154,257,337 bp (87.9%)

=== Adapter 1 ===

Sequence: AACTRGACGAGAAGACCCTATARA; Type: anchored 5'; Length: 24; Trimmed: 12295618 times.

No. of allowed errors:
0-9 bp: 0; 10-19 bp: 1; 20-24 bp: 2

Overview of removed sequences
length	count	expect	max.err	error counts
22	27825	0.0	2	0 0 27825
23	460983	0.0	2	0 452117 8866
24	11780423	0.0	2	11533023 244487 2913
25	24875	0.0	2	0 23715 1160
26	1512	0.0	2	0 0 1512

Vascos-MacBook:3 cut adapt luckylion$ 
Vascos-MacBook:3 cut adapt luckylion$ cutadapt -a TACYTTAGGGATAACAGCGT$ -o N5_F4+N7_R0_merged_e1_cut.txt temp.txt -f fasta --discard-untrimmed
This is cutadapt 1.8.1 with Python 2.7.10
Command line parameters: -a TACYTTAGGGATAACAGCGT$ -o N5_F4+N7_R0_merged_e1_cut.txt temp.txt -f fasta --discard-untrimmed
Trimming 1 adapter with at most 10.0% errors in single-end mode ...
Finished in 187.96 s (15 us/read; 3.93 M reads/minute).

=== Summary ===

Total reads processed:              12,295,618
Reads with adapters:                12,261,582 (99.7%)
Reads written (passing filters):    12,261,582 (99.7%)

Total basepairs processed: 2,154,257,337 bp
Total written (filtered):  1,904,636,721 bp (88.4%)

=== Adapter 1 ===

Sequence: TACYTTAGGGATAACAGCGT; Type: anchored 3'; Length: 20; Trimmed: 12261582 times.

No. of allowed errors:
0-9 bp: 0; 10-19 bp: 1; 20 bp: 2

Bases preceding removed adapters:
  A: 13.4%
  C: 0.2%
  G: 0.0%
  T: 86.4%
  none/other: 0.0%
WARNING:
    The adapter is preceded by "T" extremely often.
    The provided adapter sequence may be incomplete.
    To fix the problem, add "T" to the beginning of the adapter sequence.

Overview of removed sequences
length	count	expect	max.err	error counts
18	152357	0.0	1	0 0 152357
19	1194085	0.0	1	0 1171250 22835
20	10893816	0.0	2	10671831 214747 7238
21	21294	0.0	2	0 20906 388
22	30	0.0	2	0 0 30

WARNING:
    One or more of your adapter sequences may be incomplete.
    Please see the detailed output above.
Vascos-MacBook:3 cut adapt luckylion$ 
Vascos-MacBook:3 cut adapt luckylion$ 
Vascos-MacBook:3 cut adapt luckylion$ 
Vascos-MacBook:3 cut adapt luckylion$ 
Vascos-MacBook:3 cut adapt luckylion$ #N5_R0+N7_F4
Vascos-MacBook:3 cut adapt luckylion$ 
Vascos-MacBook:3 cut adapt luckylion$ cutadapt -g ^ACGCTGTTATCCCTAARGTA -o temp.txt "../2 Build PE reads/N5_R0+N7_F4_merged_e1.txt" -f fasta --discard-untrimmed
This is cutadapt 1.8.1 with Python 2.7.10
Command line parameters: -g ^ACGCTGTTATCCCTAARGTA -o temp.txt ../2 Build PE reads/N5_R0+N7_F4_merged_e1.txt -f fasta --discard-untrimmed
Trimming 1 adapter with at most 10.0% errors in single-end mode ...
Finished in 156.08 s (15 us/read; 3.90 M reads/minute).

=== Summary ===

Total reads processed:              10,145,466
Reads with adapters:                10,136,284 (99.9%)
Reads written (passing filters):    10,136,284 (99.9%)

Total basepairs processed: 2,024,761,588 bp
Total written (filtered):  1,820,620,352 bp (89.9%)

=== Adapter 1 ===

Sequence: ACGCTGTTATCCCTAARGTA; Type: anchored 5'; Length: 20; Trimmed: 10136284 times.

No. of allowed errors:
0-9 bp: 0; 10-19 bp: 1; 20 bp: 2

Overview of removed sequences
length	count	expect	max.err	error counts
18	34988	0.0	1	0 0 34988
19	328789	0.0	1	0 309773 19016
20	9764329	0.0	2	9529452 231741 3136
21	8160	0.0	2	0 7997 163
22	18	0.0	2	0 0 18

Vascos-MacBook:3 cut adapt luckylion$ 
Vascos-MacBook:3 cut adapt luckylion$ cutadapt -a TYTATAGGGTCTTCTCGTCYAGTT$ -o N5_R0+N7_F4_merged_e1_cut.txt temp.txt -f fasta --discard-untrimmed
This is cutadapt 1.8.1 with Python 2.7.10
Command line parameters: -a TYTATAGGGTCTTCTCGTCYAGTT$ -o N5_R0+N7_F4_merged_e1_cut.txt temp.txt -f fasta --discard-untrimmed
Trimming 1 adapter with at most 10.0% errors in single-end mode ...
Finished in 151.28 s (15 us/read; 4.02 M reads/minute).

=== Summary ===

Total reads processed:              10,136,284
Reads with adapters:                10,128,303 (99.9%)
Reads written (passing filters):    10,128,303 (99.9%)

Total basepairs processed: 1,820,620,352 bp
Total written (filtered):  1,576,811,803 bp (86.6%)

=== Adapter 1 ===

Sequence: TYTATAGGGTCTTCTCGTCYAGTT; Type: anchored 3'; Length: 24; Trimmed: 10128303 times.

No. of allowed errors:
0-9 bp: 0; 10-19 bp: 1; 20-24 bp: 2

Bases preceding removed adapters:
  A: 33.4%
  C: 61.1%
  G: 0.1%
  T: 5.5%
  none/other: 0.0%

Overview of removed sequences
length	count	expect	max.err	error counts
22	47622	0.0	2	0 0 47622
23	608929	0.0	2	0 594640 14289
24	9449798	0.0	2	9201010 241629 7159
25	21925	0.0	2	0 20896 1029
26	29	0.0	2	0 0 29

Vascos-MacBook:3 cut adapt luckylion$ 
Vascos-MacBook:3 cut adapt luckylion$ 
Vascos-MacBook:3 cut adapt luckylion$ 
Vascos-MacBook:3 cut adapt luckylion$ #N5_R1+N7_F3
Vascos-MacBook:3 cut adapt luckylion$ 
Vascos-MacBook:3 cut adapt luckylion$ cutadapt -g ^TACGCTGTTATCCCTAARGTA -o temp.txt "../2 Build PE reads/N5_R1+N7_F3_merged_e1.txt" -f fasta --discard-untrimmed
This is cutadapt 1.8.1 with Python 2.7.10
Command line parameters: -g ^TACGCTGTTATCCCTAARGTA -o temp.txt ../2 Build PE reads/N5_R1+N7_F3_merged_e1.txt -f fasta --discard-untrimmed
Trimming 1 adapter with at most 10.0% errors in single-end mode ...
Finished in 155.92 s (16 us/read; 3.87 M reads/minute).

=== Summary ===

Total reads processed:              10,053,132
Reads with adapters:                10,046,704 (99.9%)
Reads written (passing filters):    10,046,704 (99.9%)

Total basepairs processed: 2,002,288,836 bp
Total written (filtered):  1,790,418,382 bp (89.4%)

=== Adapter 1 ===

Sequence: TACGCTGTTATCCCTAARGTA; Type: anchored 5'; Length: 21; Trimmed: 10046704 times.

No. of allowed errors:
0-9 bp: 0; 10-19 bp: 1; 20-21 bp: 2

Overview of removed sequences
length	count	expect	max.err	error counts
19	32974	0.0	1	0 0 32974
20	308825	0.0	2	0 303589 5236
21	9697881	0.0	2	9495404 200155 2322
22	7018	0.0	2	0 6893 125
23	6	0.0	2	0 0 6

Vascos-MacBook:3 cut adapt luckylion$ 
Vascos-MacBook:3 cut adapt luckylion$ cutadapt -a TYTATAGGGTCTTCTCGTCYAAC$ -o N5_R1+N7_F3_merged_e1_cut.txt temp.txt -f fasta --discard-untrimmed
This is cutadapt 1.8.1 with Python 2.7.10
Command line parameters: -a TYTATAGGGTCTTCTCGTCYAAC$ -o N5_R1+N7_F3_merged_e1_cut.txt temp.txt -f fasta --discard-untrimmed
Trimming 1 adapter with at most 10.0% errors in single-end mode ...
Finished in 151.03 s (15 us/read; 3.99 M reads/minute).

=== Summary ===

Total reads processed:              10,046,704
Reads with adapters:                10,038,234 (99.9%)
Reads written (passing filters):    10,038,234 (99.9%)

Total basepairs processed: 1,790,418,382 bp
Total written (filtered):  1,558,786,559 bp (87.1%)

=== Adapter 1 ===

Sequence: TYTATAGGGTCTTCTCGTCYAAC; Type: anchored 3'; Length: 23; Trimmed: 10038234 times.

No. of allowed errors:
0-9 bp: 0; 10-19 bp: 1; 20-23 bp: 2

Bases preceding removed adapters:
  A: 22.1%
  C: 62.9%
  G: 0.0%
  T: 14.9%
  none/other: 0.0%

Overview of removed sequences
length	count	expect	max.err	error counts
21	52364	0.0	2	0 0 52364
22	645024	0.0	2	0 632677 12347
23	9324106	0.0	2	9126876 191363 5867
24	16714	0.0	2	0 16348 366
25	26	0.0	2	0 0 26

Vascos-MacBook:3 cut adapt luckylion$ 
Vascos-MacBook:3 cut adapt luckylion$ 
Vascos-MacBook:3 cut adapt luckylion$ 
Vascos-MacBook:3 cut adapt luckylion$ #N5_R2+N7_F2
Vascos-MacBook:3 cut adapt luckylion$ 
Vascos-MacBook:3 cut adapt luckylion$ cutadapt -g ^TCACGCTGTTATCCCTAARGTA -o temp.txt "../2 Build PE reads/N5_R2+N7_F2_merged_e1.txt" -f fasta --discard-untrimmed
This is cutadapt 1.8.1 with Python 2.7.10
Command line parameters: -g ^TCACGCTGTTATCCCTAARGTA -o temp.txt ../2 Build PE reads/N5_R2+N7_F2_merged_e1.txt -f fasta --discard-untrimmed
Trimming 1 adapter with at most 10.0% errors in single-end mode ...
Finished in 163.94 s (16 us/read; 3.70 M reads/minute).

=== Summary ===

Total reads processed:              10,100,048
Reads with adapters:                10,094,094 (99.9%)
Reads written (passing filters):    10,094,094 (99.9%)

Total basepairs processed: 2,017,128,818 bp
Total written (filtered):  1,794,265,957 bp (89.0%)

=== Adapter 1 ===

Sequence: TCACGCTGTTATCCCTAARGTA; Type: anchored 5'; Length: 22; Trimmed: 10094094 times.

No. of allowed errors:
0-9 bp: 0; 10-19 bp: 1; 20-22 bp: 2

Overview of removed sequences
length	count	expect	max.err	error counts
20	34833	0.0	2	0 0 34833
21	312596	0.0	2	0 307671 4925
22	9740427	0.0	2	9543877 194428 2122
23	6231	0.0	2	0 6102 129
24	7	0.0	2	0 0 7

Vascos-MacBook:3 cut adapt luckylion$ 
Vascos-MacBook:3 cut adapt luckylion$ cutadapt -a TYTATAGGGTCTTCTCGTCYAG$ -o N5_R2+N7_F2_merged_e1_cut.txt temp.txt -f fasta --discard-untrimmed
This is cutadapt 1.8.1 with Python 2.7.10
Command line parameters: -a TYTATAGGGTCTTCTCGTCYAG$ -o N5_R2+N7_F2_merged_e1_cut.txt temp.txt -f fasta --discard-untrimmed
Trimming 1 adapter with at most 10.0% errors in single-end mode ...
Finished in 148.83 s (15 us/read; 4.07 M reads/minute).

=== Summary ===

Total reads processed:              10,094,094
Reads with adapters:                10,085,019 (99.9%)
Reads written (passing filters):    10,085,019 (99.9%)

Total basepairs processed: 1,794,265,957 bp
Total written (filtered):  1,571,524,550 bp (87.6%)

=== Adapter 1 ===

Sequence: TYTATAGGGTCTTCTCGTCYAG; Type: anchored 3'; Length: 22; Trimmed: 10085019 times.

No. of allowed errors:
0-9 bp: 0; 10-19 bp: 1; 20-22 bp: 2

Bases preceding removed adapters:
  A: 31.3%
  C: 61.8%
  G: 0.1%
  T: 6.9%
  none/other: 0.0%

Overview of removed sequences
length	count	expect	max.err	error counts
20	51094	0.0	2	0 0 51094
21	627241	0.0	2	0 613829 13412
22	9392286	0.0	2	9167980 217360 6946
23	14381	0.0	2	0 14065 316
24	17	0.0	2	0 0 17

Vascos-MacBook:3 cut adapt luckylion$ 
Vascos-MacBook:3 cut adapt luckylion$ 
Vascos-MacBook:3 cut adapt luckylion$ 
Vascos-MacBook:3 cut adapt luckylion$ #N5_R3+N7_F1
Vascos-MacBook:3 cut adapt luckylion$ 
Vascos-MacBook:3 cut adapt luckylion$ cutadapt -g ^GCTACGCTGTTATCCCTAARGTA -o temp.txt "../2 Build PE reads/N5_R3+N7_F1_merged_e1.txt" -f fasta --discard-untrimmed
This is cutadapt 1.8.1 with Python 2.7.10
Command line parameters: -g ^GCTACGCTGTTATCCCTAARGTA -o temp.txt ../2 Build PE reads/N5_R3+N7_F1_merged_e1.txt -f fasta --discard-untrimmed
Trimming 1 adapter with at most 10.0% errors in single-end mode ...
Finished in 156.08 s (16 us/read; 3.83 M reads/minute).

=== Summary ===

Total reads processed:               9,961,139
Reads with adapters:                 9,941,118 (99.8%)
Reads written (passing filters):     9,941,118 (99.8%)

Total basepairs processed: 1,980,005,215 bp
Total written (filtered):  1,748,571,983 bp (88.3%)

=== Adapter 1 ===

Sequence: GCTACGCTGTTATCCCTAARGTA; Type: anchored 5'; Length: 23; Trimmed: 9941118 times.

No. of allowed errors:
0-9 bp: 0; 10-19 bp: 1; 20-23 bp: 2

Overview of removed sequences
length	count	expect	max.err	error counts
21	107874	0.0	2	0 0 107874
22	922150	0.0	2	0 903143 19007
23	8899481	0.0	2	8666865 228711 3905
24	11604	0.0	2	0 11345 259
25	9	0.0	2	0 0 9

Vascos-MacBook:3 cut adapt luckylion$ 
Vascos-MacBook:3 cut adapt luckylion$ cutadapt -a TYTATAGGGTCTTCTCGTCYA$ -o N5_R3+N7_F1_merged_e1_cut.txt temp.txt -f fasta --discard-untrimmed
This is cutadapt 1.8.1 with Python 2.7.10
Command line parameters: -a TYTATAGGGTCTTCTCGTCYA$ -o N5_R3+N7_F1_merged_e1_cut.txt temp.txt -f fasta --discard-untrimmed
Trimming 1 adapter with at most 10.0% errors in single-end mode ...
Finished in 146.46 s (15 us/read; 4.07 M reads/minute).

=== Summary ===

Total reads processed:               9,941,118
Reads with adapters:                 9,934,513 (99.9%)
Reads written (passing filters):     9,934,513 (99.9%)

Total basepairs processed: 1,748,571,983 bp
Total written (filtered):  1,539,368,750 bp (88.0%)

=== Adapter 1 ===

Sequence: TYTATAGGGTCTTCTCGTCYA; Type: anchored 3'; Length: 21; Trimmed: 9934513 times.

No. of allowed errors:
0-9 bp: 0; 10-19 bp: 1; 20-21 bp: 2

Bases preceding removed adapters:
  A: 33.0%
  C: 60.2%
  G: 0.1%
  T: 6.7%
  none/other: 0.0%

Overview of removed sequences
length	count	expect	max.err	error counts
19	36480	0.0	1	0 0 36480
20	507006	0.0	2	0 495741 11265
21	9374844	0.0	2	9141468 227006 6370
22	16161	0.0	2	0 15813 348
23	22	0.0	2	0 0 22

Vascos-MacBook:3 cut adapt luckylion$ 
Vascos-MacBook:3 cut adapt luckylion$ 
Vascos-MacBook:3 cut adapt luckylion$ 
Vascos-MacBook:3 cut adapt luckylion$ 
Vascos-MacBook:3 cut adapt luckylion$ 
Vascos-MacBook:3 cut adapt luckylion$ #N5_R4+N7_F0
Vascos-MacBook:3 cut adapt luckylion$ 
Vascos-MacBook:3 cut adapt luckylion$ cutadapt -g ^CGTTACGCTGTTATCCCTAARGTA -o temp.txt "../2 Build PE reads/N5_R4+N7_F0_merged_e1.txt" -f fasta --discard-untrimmed
This is cutadapt 1.8.1 with Python 2.7.10
Command line parameters: -g ^CGTTACGCTGTTATCCCTAARGTA -o temp.txt ../2 Build PE reads/N5_R4+N7_F0_merged_e1.txt -f fasta --discard-untrimmed
Trimming 1 adapter with at most 10.0% errors in single-end mode ...
Finished in 160.35 s (16 us/read; 3.73 M reads/minute).

=== Summary ===

Total reads processed:               9,957,080
Reads with adapters:                 9,932,960 (99.8%)
Reads written (passing filters):     9,932,960 (99.8%)

Total basepairs processed: 1,986,905,604 bp
Total written (filtered):  1,744,992,729 bp (87.8%)

=== Adapter 1 ===

Sequence: CGTTACGCTGTTATCCCTAARGTA; Type: anchored 5'; Length: 24; Trimmed: 9932960 times.

No. of allowed errors:
0-9 bp: 0; 10-19 bp: 1; 20-24 bp: 2

Overview of removed sequences
length	count	expect	max.err	error counts
22	125581	0.0	2	0 0 125581
23	986059	0.0	2	0 968997 17062
24	8803903	0.0	2	8616098 182302 5503
25	17395	0.0	2	0 17033 362
26	22	0.0	2	0 0 22

Vascos-MacBook:3 cut adapt luckylion$ 
Vascos-MacBook:3 cut adapt luckylion$ cutadapt -a TYTATAGGGTCTTCTCGTCY$ -o N5_R4+N7_F0_merged_e1_cut.txt temp.txt -f fasta --discard-untrimmed
This is cutadapt 1.8.1 with Python 2.7.10
Command line parameters: -a TYTATAGGGTCTTCTCGTCY$ -o N5_R4+N7_F0_merged_e1_cut.txt temp.txt -f fasta --discard-untrimmed
Trimming 1 adapter with at most 10.0% errors in single-end mode ...
Finished in 142.39 s (14 us/read; 4.19 M reads/minute).

=== Summary ===

Total reads processed:               9,932,960
Reads with adapters:                 9,919,491 (99.9%)
Reads written (passing filters):     9,919,491 (99.9%)

Total basepairs processed: 1,744,992,729 bp
Total written (filtered):  1,545,104,494 bp (88.5%)

=== Adapter 1 ===

Sequence: TYTATAGGGTCTTCTCGTCY; Type: anchored 3'; Length: 20; Trimmed: 9919491 times.

No. of allowed errors:
0-9 bp: 0; 10-19 bp: 1; 20 bp: 2

Bases preceding removed adapters:
  A: 27.6%
  C: 66.6%
  G: 0.1%
  T: 5.8%
  none/other: 0.0%

Overview of removed sequences
length	count	expect	max.err	error counts
18	66175	0.0	1	0 0 66175
19	715151	0.0	1	0 698931 16220
20	9118364	0.0	2	8888222 222844 7298
21	19770	0.0	2	0 19316 454
22	31	0.0	2	0 0 31

Vascos-MacBook:3 cut adapt luckylion$ 
Vascos-MacBook:3 cut adapt luckylion$ 
Vascos-MacBook:3 cut adapt luckylion$ 
Vascos-MacBook:3 cut adapt luckylion$ fgrep -o ">" "N5_F0+N7_R4_merged_e1_cut.txt" | wc -l
 11275230
Vascos-MacBook:3 cut adapt luckylion$ fgrep -o ">" "N5_F1+N7_R3_merged_e1_cut.txt" | wc -l
 11602442
Vascos-MacBook:3 cut adapt luckylion$ fgrep -o ">" "N5_F2+N7_R2_merged_e1_cut.txt" | wc -l
 12176713
Vascos-MacBook:3 cut adapt luckylion$ fgrep -o ">" "N5_F3+N7_R1_merged_e1_cut.txt" | wc -l
 11693150
Vascos-MacBook:3 cut adapt luckylion$ fgrep -o ">" "N5_F4+N7_R0_merged_e1_cut.txt" | wc -l
 12261582
Vascos-MacBook:3 cut adapt luckylion$ fgrep -o ">" "N5_R0+N7_F4_merged_e1_cut.txt" | wc -l
 10128303
Vascos-MacBook:3 cut adapt luckylion$ fgrep -o ">" "N5_R1+N7_F3_merged_e1_cut.txt" | wc -l
 10038234
Vascos-MacBook:3 cut adapt luckylion$ fgrep -o ">" "N5_R2+N7_F2_merged_e1_cut.txt" | wc -l
 10085019
Vascos-MacBook:3 cut adapt luckylion$ fgrep -o ">" "N5_R3+N7_F1_merged_e1_cut.txt" | wc -l
 9934513
Vascos-MacBook:3 cut adapt luckylion$ fgrep -o ">" "N5_R4+N7_F0_merged_e1_cut.txt" | wc -l
 9919491
Vascos-MacBook:3 cut adapt luckylion$ 
Vascos-MacBook:3 cut adapt luckylion$ 
Vascos-MacBook:3 cut adapt luckylion$ 
