# Supplementary material for: Testing the potential of a ribosomal 16S marker for DNA metabarcoding of insects
Source: PeerJ. 2016 Apr 19;4:e1966. doi: 10.7717/peerj.1966 (PMC4841222; doi:10.7717/peerj.1966)
Supplement: Supplemental Information 1 [file peerj-04-1966-s006.zip › scripts/3 cut adapt/cmd_cutadapt_v1.txt]

# 150724 remove adapters!


cd "/Users/luckylion/Documents/UNI_und_VORLESUNGEN/11 phd projects/1 Meta Taberlet 16S/1 R Sequ processing/3 cut adapt"


#N5_F0+N7_R4

cutadapt -g ^RGACGAGAAGACCCTATARA -o temp.txt "../2 Build PE reads/N5_F0+N7_R4_merged_e1.txt" -f fasta --discard-untrimmed

cutadapt -a TACYTTAGGGATAACAGCGTAACG$ -o N5_F0+N7_R4_merged_e1_cut.txt temp.txt -f fasta --discard-untrimmed


#N5_F1+N7_R3

cutadapt -g ^TRGACGAGAAGACCCTATARA -o temp.txt "../2 Build PE reads/N5_F1+N7_R3_merged_e1.txt" -f fasta --discard-untrimmed

cutadapt -a TACYTTAGGGATAACAGCGTAGC$ -o N5_F1+N7_R3_merged_e1_cut.txt temp.txt -f fasta --discard-untrimmed


#N5_F2+N7_R2

cutadapt -g ^CTRGACGAGAAGACCCTATARA -o temp.txt "../2 Build PE reads/N5_F2+N7_R2_merged_e1.txt" -f fasta --discard-untrimmed

cutadapt -a TACYTTAGGGATAACAGCGTGA$ -o N5_F2+N7_R2_merged_e1_cut.txt temp.txt -f fasta --discard-untrimmed


#N5_F3+N7_R1

cutadapt -g ^GTTRGACGAGAAGACCCTATARA -o temp.txt "../2 Build PE reads/N5_F3+N7_R1_merged_e1.txt" -f fasta --discard-untrimmed

cutadapt -a TACYTTAGGGATAACAGCGTA$ -o N5_F3+N7_R1_merged_e1_cut.txt temp.txt -f fasta --discard-untrimmed


#N5_F4+N7_R0

cutadapt -g ^AACTRGACGAGAAGACCCTATARA -o temp.txt "../2 Build PE reads/N5_F4+N7_R0_merged_e1.txt" -f fasta --discard-untrimmed

cutadapt -a TACYTTAGGGATAACAGCGT$ -o N5_F4+N7_R0_merged_e1_cut.txt temp.txt -f fasta --discard-untrimmed


#N5_R0+N7_F4

cutadapt -g ^ACGCTGTTATCCCTAARGTA -o temp.txt "../2 Build PE reads/N5_R0+N7_F4_merged_e1.txt" -f fasta --discard-untrimmed

cutadapt -a TYTATAGGGTCTTCTCGTCYAGTT$ -o N5_R0+N7_F4_merged_e1_cut.txt temp.txt -f fasta --discard-untrimmed


#N5_R1+N7_F3

cutadapt -g ^TACGCTGTTATCCCTAARGTA -o temp.txt "../2 Build PE reads/N5_R1+N7_F3_merged_e1.txt" -f fasta --discard-untrimmed

cutadapt -a TYTATAGGGTCTTCTCGTCYAAC$ -o N5_R1+N7_F3_merged_e1_cut.txt temp.txt -f fasta --discard-untrimmed


#N5_R2+N7_F2

cutadapt -g ^TCACGCTGTTATCCCTAARGTA -o temp.txt "../2 Build PE reads/N5_R2+N7_F2_merged_e1.txt" -f fasta --discard-untrimmed

cutadapt -a TYTATAGGGTCTTCTCGTCYAG$ -o N5_R2+N7_F2_merged_e1_cut.txt temp.txt -f fasta --discard-untrimmed


#N5_R3+N7_F1

cutadapt -g ^GCTACGCTGTTATCCCTAARGTA -o temp.txt "../2 Build PE reads/N5_R3+N7_F1_merged_e1.txt" -f fasta --discard-untrimmed

cutadapt -a TYTATAGGGTCTTCTCGTCYA$ -o N5_R3+N7_F1_merged_e1_cut.txt temp.txt -f fasta --discard-untrimmed


#N5_R4+N7_F0

cutadapt -g ^CGTTACGCTGTTATCCCTAARGTA -o temp.txt "../2 Build PE reads/N5_R4+N7_F0_merged_e1.txt" -f fasta --discard-untrimmed

cutadapt -a TYTATAGGGTCTTCTCGTCY$ -o N5_R4+N7_F0_merged_e1_cut.txt temp.txt -f fasta --discard-untrimmed


fgrep -o ">" "N5_F0+N7_R4_merged_e1_cut.txt" | wc -l
fgrep -o ">" "N5_F1+N7_R3_merged_e1_cut.txt" | wc -l
fgrep -o ">" "N5_F2+N7_R2_merged_e1_cut.txt" | wc -l
fgrep -o ">" "N5_F3+N7_R1_merged_e1_cut.txt" | wc -l
fgrep -o ">" "N5_F4+N7_R0_merged_e1_cut.txt" | wc -l
fgrep -o ">" "N5_R0+N7_F4_merged_e1_cut.txt" | wc -l
fgrep -o ">" "N5_R1+N7_F3_merged_e1_cut.txt" | wc -l
fgrep -o ">" "N5_R2+N7_F2_merged_e1_cut.txt" | wc -l
fgrep -o ">" "N5_R3+N7_F1_merged_e1_cut.txt" | wc -l
fgrep -o ">" "N5_R4+N7_F0_merged_e1_cut.txt" | wc -l
