# Supplementary material for: Testing the potential of a ribosomal 16S marker for DNA metabarcoding of insects
Source: PeerJ. 2016 Apr 19;4:e1966. doi: 10.7717/peerj.1966 (PMC4841222; doi:10.7717/peerj.1966)
Supplement: Supplemental Information 1 [file peerj-04-1966-s006.zip › scripts/4 singletons + clustering/150729_cluster_log!.txt]

#150729


Last login: Sun Jul 26 15:02:33 on ttys000
Vascos-MacBook:~ luckylion$ 
Vascos-MacBook:~ luckylion$ # clustering!
Vascos-MacBook:~ luckylion$ cd "/Users/luckylion/Documents/UNI_und_VORLESUNGEN/11 phd projects/1 Meta Taberlet 16S/1 R Sequ processing/4 singletons + clustering"
Vascos-MacBook:4 singletons + clustering luckylion$ 
Vascos-MacBook:4 singletons + clustering luckylion$ 
Vascos-MacBook:4 singletons + clustering luckylion$ 
Vascos-MacBook:4 singletons + clustering luckylion$ usearch -cluster_otus 150724_16s_derep_min2.txt -otus 150729_otus.txt -uparseout 150729_out_table.txt -relabel OTU_ -sizein -sizeout -otu_radius_pct 3 -strand both
usearch v8.0.1623_i86osx32, 4.0Gb RAM (17.2Gb total), 8 cores
(C) Copyright 2013-15 Robert C. Edgar, all rights reserved.
http://drive5.com/usearch

Licensed to: luckylion07@googlemail.com

03:37  44Mb  100.0% 855 OTUs, 9143 chimeras (1.9%)
Vascos-MacBook:4 singletons + clustering luckylion$ 
Vascos-MacBook:4 singletons + clustering luckylion$ 
Vascos-MacBook:4 singletons + clustering luckylion$ usearch -uchime_denovo 150729_otus.txt -nonchimeras 150729_otus_nochim.txt -chimeras 150726_otus_chimeras.txt
usearch v8.0.1623_i86osx32, 4.0Gb RAM (17.2Gb total), 8 cores
(C) Copyright 2013-15 Robert C. Edgar, all rights reserved.
http://drive5.com/usearch

Licensed to: luckylion07@googlemail.com

00:00 1.6Mb  100.0% Reading 150729_otus.txt
00:00 5.0Mb  100.0% Search 192/855 chimeras found (22.5%)
00:00 5.1Mb  100.0% Writing 192 chimeras                 
00:00 5.1Mb  100.0% Writing 663 non-chimeras

Last login: Wed Jul 29 13:06:41 on ttys000
Vascos-MacBook:~ luckylion$ 
Vascos-MacBook:~ luckylion$ #blast files against OTU database (inc chimera)
Vascos-MacBook:~ luckylion$ 
Vascos-MacBook:~ luckylion$ cd "/Users/luckylion/Documents/UNI_und_VORLESUNGEN/11 phd projects/1 Meta Taberlet 16S/1 R Sequ processing/4 singletons + clustering"
Vascos-MacBook:4 singletons + clustering luckylion$ 
Vascos-MacBook:4 singletons + clustering luckylion$ 
Vascos-MacBook:4 singletons + clustering luckylion$ 
Vascos-MacBook:4 singletons + clustering luckylion$ usearch -usearch_global N5_F0+N7_R4_merged_e1_cut_derep.txt -db 150729_OTU_nonchim_renamed.txt -strand both -id 0.97 -blast6out Usearch_global/N5_F0+N7_R4.txt -maxhits 1
usearch v8.0.1623_i86osx32, 4.0Gb RAM (17.2Gb total), 8 cores
(C) Copyright 2013-15 Robert C. Edgar, all rights reserved.
http://drive5.com/usearch

Licensed to: luckylion07@googlemail.com

00:00 1.6Mb  100.0% Reading 150729_OTU_nonchim_renamed.txt
00:00 1.4Mb  100.0% Masking                               
00:00 2.3Mb  100.0% Word stats
00:00 2.3Mb  100.0% Alloc rows
00:00 2.6Mb  100.0% Build index
00:00 2.6Mb    0.1% Searching, 0.0% matched
usearch -usearch_global N5_F1+N7_R3_merged_e1_cut_derep.txt -db 150729_OTU_nonchim_renamed.txt -strand both -id 0.97 -blast6out Usearch_global/N5_F1+N7_R3.txt -maxhits 1

usearch -usearch_global N5_F2+N7_R2_merged_e1_cut_derep.txt -db 150729_OTU_nonchim_renamed.txt -strand both -id 0.97 -blast6out Usearch_global/N5_F2+N7_R2.txt -maxhits 1

usearch -usearch_global N5_F3+N7_R1_merged_e1_cut_derep.txt -db 150729_OTU_nonchim_renamed.txt -strand both -id 0.97 -blast6out Usearch_global/N5_F3+N7_R1.txt -maxhits 1

usearch -usearch_global N5_F4+N7_R0_merged_e1_cut_derep.txt -db 150729_OTU_nonchim_renamed.txt -strand both -id 0.97 -blast6out Usearch_global/N5_F4+N7_R0.txt -maxhits 1


usearch -usearch_global N5_R0+N7_F4_merged_e1_cut_derep.txt -db 150729_OTU_nonchim_renamed.txt -strand both -id 0.97 -blast6out Usearch_global/N5_R0+N7_F4.txt -maxhits 1

usearch -usearch_global N5_R1+N7_F3_merged_e1_cut_derep.txt -db 150729_OTU_nonchim_renamed.txt -strand both -id 0.97 -blast6out Usearch_global/N5_R1+N7_F00:01  00:26  39Mb  100.0% Searching, 96.5% matched
Vascos-MacBook:4 singletons + clustering luckylion$ 
usearch -usearch_global N5_F1+N7_R3_merged_e1_cut_derep.txt -db 150729_OTU_nonchim_renamed.txt -strand both -id 0.97 -blast6out Usearch_global/N5_F1+N7_R3.txt -maxhits 1

usearch -usearch_global N5_F2+N7_R2_merged_e1_cut_derep.txt -db 150729_OTU_nonchim_renamed.txt -strand both -id 0.97 -blast6out Usearch_global/N5_F2+N7_R2.txt -maxhits 1

usearch -usearch_global N5_F3+N7_R1_merged_e1_cut_derep.txt -db 150729_OTU_nonchim_renamed.txt -strand both -id 0.97 -blast6out Usearch_global/N5_F3+N7_R1.txt -maxhits 1

usearch -usearch_global N5_F4+N7_R0_merged_e1_cut_derep.txt -db 150729_OTU_nonchim_renamed.txt -strand both -id 0.97 -blast6out Usearch_global/N5_F4+N7_R0.txt -maxhits 1


usearch -usearch_global N5_R0+N7_F4_merged_e1_cut_derep.txt -db 150729_OTU_nonchim_renamed.txt -strand both -id 0.97 -blast6out Usearch_global/N5_R0+N7_F4.txt -maxhits 1

usearch -usearch_global N5_R1+N7_F3_merged_e1_cut_derep.txt -db 150729_OTU_nonchim_renamed.txt -strand both -id 0.97 -blast6out Usearch_global/N5_R1+N7_F3.Vasco1+N7_R3_merged_e1_cut_derep.txt -db 150729_OTU_nonchim_renamed.txt -strand both -id 0.97 -blast6out Usearch_global/N5_F1+N7_R3.txt -maxhits 1
usearch v8.0.1623_i86osx32, 4.0Gb RAM (17.2Gb total), 8 cores
(C) Copyright 2013-15 Robert C. Edgar, all rights reserved.
http://drive5.com/usearch

Licensed to: luckylion07@googlemail.com

00:00 1.6Mb  100.0% Reading 150729_OTU_nonchim_renamed.txt
00:00 1.5Mb  100.0% Masking                               
00:00 2.4Mb  100.0% Word stats
00:00 2.4Mb  100.0% Alloc rows
00:00 2.7Mb  100.0% Build index
00:00 2.7Mb    0.1% Searching, 0.0% matched
usearch -usearch_global N5_F2+N7_R2_merged_e1_cut_derep.txt -db 150729_OTU_nonchim_renamed.txt -strand both -id 0.97 -blast6out Usearch_global/N5_F2+N7_R2.txt -maxhits 1

usearch -usearch_global N5_F3+N7_R1_merged_e1_cut_derep.txt -db 150729_OTU_nonchim_renamed.txt -strand both -id 0.97 -blast6out Usearch_global/N5_F3+N7_R1.txt -maxhits 1

usearch -usearch_global N5_F4+N7_R0_merged_e1_cut_derep.txt -db 150729_OTU_nonchim_renamed.txt -strand both -id 0.97 -blast6out Usearch_global/N5_F4+N7_R0.txt -maxhits 1


usearch -usearch_global N5_R0+N7_F4_merged_e1_cut_derep.txt -db 150729_OTU_nonchim_renamed.txt -strand both -id 0.97 -blast6out Usearch_global/N5_R0+N7_F4.txt -maxhits 1

usearch -usearch_global N5_R1+N7_F3_merged_e1_cut_derep.txt -db 150729_OTU_nonchim_renamed.txt -strand both -id 0.97 -blast6out Usearch_global/N5_R1+N7_F3.txt -maxhits 1

usearch -usearch_global N5_R2+N7_F2_merged_e1_cut_derep.txt -db 150729_OTU_nonchim_renamed.txt -strand both -id 0.97 -blast6out Usearch_global/N5_R2+N7_F00:01  00:35  39Mb  100.0% Searching, 97.5% matched
Vascos-MacBook:4 singletons + clustering luckylion$ 
usearch -usearch_global N5_F2+N7_R2_merged_e1_cut_derep.txt -db 150729_OTU_nonchim_renamed.txt -strand both -id 0.97 -blast6out Usearch_global/N5_F2+N7_R2.txt -maxhits 1

usearch -usearch_global N5_F3+N7_R1_merged_e1_cut_derep.txt -db 150729_OTU_nonchim_renamed.txt -strand both -id 0.97 -blast6out Usearch_global/N5_F3+N7_R1.txt -maxhits 1

usearch -usearch_global N5_F4+N7_R0_merged_e1_cut_derep.txt -db 150729_OTU_nonchim_renamed.txt -strand both -id 0.97 -blast6out Usearch_global/N5_F4+N7_R0.txt -maxhits 1


usearch -usearch_global N5_R0+N7_F4_merged_e1_cut_derep.txt -db 150729_OTU_nonchim_renamed.txt -strand both -id 0.97 -blast6out Usearch_global/N5_R0+N7_F4.txt -maxhits 1

usearch -usearch_global N5_R1+N7_F3_merged_e1_cut_derep.txt -db 150729_OTU_nonchim_renamed.txt -strand both -id 0.97 -blast6out Usearch_global/N5_R1+N7_F3.txt -maxhits 1

usearch -usearch_global N5_R2+N7_F2_merged_e1_cut_derep.txt -db 150729_OTU_nonchim_renamed.txt -strand both -id 0.97 -blast6out Usearch_global/N5_R2+N7_F2.Vasco2+N7_R2_merged_e1_cut_derep.txt -db 150729_OTU_nonchim_renamed.txt -strand both -id 0.97 -blast6out Usearch_global/N5_F2+N7_R2.txt -maxhits 1
usearch v8.0.1623_i86osx32, 4.0Gb RAM (17.2Gb total), 8 cores
(C) Copyright 2013-15 Robert C. Edgar, all rights reserved.
http://drive5.com/usearch

Licensed to: luckylion07@googlemail.com

00:00 1.6Mb  100.0% Reading 150729_OTU_nonchim_renamed.txt
00:00 1.5Mb  100.0% Masking                               
00:00 2.4Mb  100.0% Word stats
00:00 2.4Mb  100.0% Alloc rows
00:00 2.6Mb  100.0% Build index
00:01  39Mb    0.2% Searching, 100.0% matched
usearch -usearch_global N5_F3+N7_R1_merged_e1_cut_derep.txt -db 150729_OTU_nonchim_renamed.txt -strand both -id 0.97 -blast6out Usearch_global/N5_F3+N7_R1.txt -maxhits 1

usearch -usearch_global N5_F4+N7_R0_merged_e1_cut_derep.txt -db 150729_OTU_nonchim_renamed.txt -strand both -id 0.97 -blast6out Usearch_global/N5_F4+N7_R0.txt -maxhits 1


usearch -usearch_global N5_R0+N7_F4_merged_e1_cut_derep.txt -db 150729_OTU_nonchim_renamed.txt -strand both -id 0.97 -blast6out Usearch_global/N5_R0+N7_F4.txt -maxhits 1

usearch -usearch_global N5_R1+N7_F3_merged_e1_cut_derep.txt -db 150729_OTU_nonchim_renamed.txt -strand both -id 0.97 -blast6out Usearch_global/N5_R1+N7_F3.txt -maxhits 1

usearch -usearch_global N5_R2+N7_F2_merged_e1_cut_derep.txt -db 150729_OTU_nonchim_renamed.txt -strand both -id 0.97 -blast6out Usearch_global/N5_R2+N7_F2.txt -maxhits 1

usearch -usearch_global N5_R3+N7_F1_merged_e1_cut_derep.txt -db 150729_OTU_nonchim_renamed.txt -strand both -id 0.97 -blast6out Usearch_global/N5_R3+N7_F00:02  00:36  39Mb  100.0% Searching, 96.8% matched
Vascos-MacBook:4 singletons + clustering luckylion$ 
Vascos-MacBook:4 singletons + clustering luckylion$ usearch -usearch_global N5_F3+N7_R1_merged_e1_cut_derep.txt -db 150729_OTU_nonchim_renamed.txt -strand both -id 0.97 -blast6out Usearch_global/N5_F3+N7_R1.txt -maxhits 1
usearch v8.0.1623_i86osx32, 4.0Gb RAM (17.2Gb total), 8 cores
(C) Copyright 2013-15 Robert C. Edgar, all rights reserved.
http://drive5.com/usearch

Licensed to: luckylion07@googlemail.com

00:00 1.6Mb  100.0% Reading 150729_OTU_nonchim_renamed.txt
00:00 1.5Mb    0.1% Masking       
usearch -usearch_global N5_F4+N7_R0_merged_e1_cut_derep.txt -db 150729_OTU_nonchim_renamed.txt -strand both -id 0.97 -blast6out Usearch_global/N5_F4+N7_R0.txt -maxhits 1


usearch -usearch_global N5_R0+N7_F4_merged_e1_cut_derep.txt -db 150729_OTU_nonchim_renamed.txt -strand both -id 0.97 -blast6out Usearch_global/N5_R0+N7_F4.txt -maxhits 1

usearch -usearch_global N5_R1+N7_F3_merged_e1_cut_derep.txt -db 150729_OTU_nonchim_renamed.txt -strand both -id 0.97 -blast6out Usearch_global/N5_R1+N7_F3.txt -maxhits 1

usearch -usearch_global N5_R2+N7_F2_merged_e1_cut_derep.txt -db 150729_OTU_nonchim_renamed.txt -strand both -id 0.97 -blast6out Usearch_global/N5_R2+N7_F2.txt -maxhits 1

usearch -usearch_global N5_R3+N7_F1_merged_e1_cut_derep.txt -db 150729_OTU_nonchim_renamed.txt -strand both -id 0.97 -blast6out Usearch_global/N5_R3+N7_F1.txt -maxhits 1

usearch -usearch_global N5_R4+N7_F0_merged_e1_cut_derep.txt -db 150729_OTU_nonchim_renamed.txt -strand both -id 0.97 -blast6out Usearch_global/N5_              00:00 1.5Mb  100.0% Masking
00:00 2.4Mb  100.0% Word stats
00:00 2.4Mb  100.0% Alloc rows
00:00 2.6Mb  100.0% Build index
00:39  39Mb  100.0% Searching, 96.1% matched
Vascos-MacBook:4 singletons + clustering luckylion$ 
Vascos-MacBook:4 singletons + clustering luckylion$ usearch -usearch_global N5_F4+N7_R0_merged_e1_cut_derep.txt -db 150729_OTU_nonchim_renamed.txt -strand both -id 0.97 -blast6out Usearch_global/N5_F4+N7_R0.txt -maxhits 1
usearch v8.0.1623_i86osx32, 4.0Gb RAM (17.2Gb total), 8 cores
(C) Copyright 2013-15 Robert C. Edgar, all rights reserved.
http://drive5.com/usearch

Licensed to: luckylion07@googlemail.com

00:00 1.6Mb  100.0% Reading 150729_OTU_nonchim_renamed.txt
00:00 1.5Mb    0.1% Masking                               


usearch -usearch_global N5_R0+N7_F4_merged_e1_cut_derep.txt -db 150729_OTU_nonchim_renamed.txt -strand both -id 0.97 -blast6out Usearch_global/N5_R0+N7_F4.txt -maxhits 1

usearch -usearch_global N5_R1+N7_F3_merged_e1_cut_derep.txt -db 150729_OTU_nonchim_renamed.txt -strand both -id 0.97 -blast6out Usearch_global/N5_R1+N7_F3.txt -maxhits 1

usearch -usearch_global N5_R2+N7_F2_merged_e1_cut_derep.txt -db 150729_OTU_nonchim_renamed.txt -strand both -id 0.97 -blast6out Usearch_global/N5_R2+N7_F2.txt -maxhits 1

usearch -usearch_global N5_R3+N7_F1_merged_e1_cut_derep.txt -db 150729_OTU_nonchim_renamed.txt -strand both -id 0.97 -blast6out Usearch_global/N5_R3+N7_F1.txt -maxhits 1

usearch -usearch_global N5_R4+N7_F0_merged_e1_cut_derep.txt -db 150729_OTU_nonchim_renamed.txt -strand both -id 0.97 -blast6out Usearch_global/N5_R4+N7_F0.txt -maxhits 1


00:00 1.5Mb  100.0% Masking
00:00 2.4Mb  100.0% Word stats
00:00 2.4Mb  100.0% Alloc rows
00:00 2.6Mb  100.0% Build index
00:40  39Mb  100.0% Searching, 97.0% matched
Vascos-MacBook:4 singletons + clustering luckylion$ 
Vascos-MacBook:4 singletons + clustering luckylion$ 
Vascos-MacBook:4 singletons + clustering luckylion$ 
Vascos-MacBook:4 singletons + clustering luckylion$ usearch -usearch_global N5_R0+N7_F4_merged_e1_cut_derep.txt -db 150729_OTU_nonchim_renamed.txt -strand both -id 0.97 -blast6out Usearch_global/N5_R0+N7_F4.txt -maxhits 1
usearch v8.0.1623_i86osx32, 4.0Gb RAM (17.2Gb total), 8 cores
(C) Copyright 2013-15 Robert C. Edgar, all rights reserved.
http://drive5.com/usearch

Licensed to: luckylion07@googlemail.com

00:00 1.6Mb  100.0% Reading 150729_OTU_nonchim_renamed.txt
00:00 1.4Mb  100.0% Masking                               
00:00 2.3Mb  100.0% Word stats
00:00 2.3Mb  100.0% Alloc rows
00:00 2.6Mb  100.0% Build index
00:35  39Mb  100.0% Searching, 95.8% matched
Vascos-MacBook:4 singletons + clustering luckylion$ 
Vascos-MacBook:4 singletons + clustering luckylion$ usearch -usearch_global N5_R1+N7_F3_merged_e1_cut_derep.txt -db 150729_OTU_nonchim_renamed.txt -strand both -id 0.97 -blast6out Usearch_global/N5_R1+N7_F3.txt -maxhits 1
usearch v8.0.1623_i86osx32, 4.0Gb RAM (17.2Gb total), 8 cores
(C) Copyright 2013-15 Robert C. Edgar, all rights reserved.
http://drive5.com/usearch

Licensed to: luckylion07@googlemail.com

00:00 1.6Mb  100.0% Reading 150729_OTU_nonchim_renamed.txt
00:00 1.5Mb  100.0% Masking                               
00:00 2.4Mb  100.0% Word stats
00:00 2.4Mb  100.0% Alloc rows
00:00 2.6Mb  100.0% Build index
00:28  39Mb  100.0% Searching, 95.9% matched
Vascos-MacBook:4 singletons + clustering luckylion$ 
Vascos-MacBook:4 singletons + clustering luckylion$ usearch -usearch_global N5_R2+N7_F2_merged_e1_cut_derep.txt -db 150729_OTU_nonchim_renamed.txt -strand both -id 0.97 -blast6out Usearch_global/N5_R2+N7_F2.txt -maxhits 1
usearch v8.0.1623_i86osx32, 4.0Gb RAM (17.2Gb total), 8 cores
(C) Copyright 2013-15 Robert C. Edgar, all rights reserved.
http://drive5.com/usearch

Licensed to: luckylion07@googlemail.com

00:00 1.6Mb  100.0% Reading 150729_OTU_nonchim_renamed.txt
00:00 1.5Mb  100.0% Masking                               
00:00 2.4Mb  100.0% Word stats
00:00 2.4Mb  100.0% Alloc rows
00:00 2.7Mb  100.0% Build index
00:34  39Mb  100.0% Searching, 96.4% matched
Vascos-MacBook:4 singletons + clustering luckylion$ 
Vascos-MacBook:4 singletons + clustering luckylion$ usearch -usearch_global N5_R3+N7_F1_merged_e1_cut_derep.txt -db 150729_OTU_nonchim_renamed.txt -strand both -id 0.97 -blast6out Usearch_global/N5_R3+N7_F1.txt -maxhits 1
usearch v8.0.1623_i86osx32, 4.0Gb RAM (17.2Gb total), 8 cores
(C) Copyright 2013-15 Robert C. Edgar, all rights reserved.
http://drive5.com/usearch

Licensed to: luckylion07@googlemail.com

00:00 1.6Mb  100.0% Reading 150729_OTU_nonchim_renamed.txt
00:00 1.4Mb  100.0% Masking                               
00:00 2.3Mb  100.0% Word stats
00:00 2.3Mb  100.0% Alloc rows
00:00 2.6Mb  100.0% Build index
00:32  39Mb  100.0% Searching, 98.0% matched
Vascos-MacBook:4 singletons + clustering luckylion$ 
Vascos-MacBook:4 singletons + clustering luckylion$ usearch -usearch_global N5_R4+N7_F0_merged_e1_cut_derep.txt -db 150729_OTU_nonchim_renamed.txt -strand both -id 0.97 -blast6out Usearch_global/N5_R4+N7_F0.txt -maxhits 1
usearch v8.0.1623_i86osx32, 4.0Gb RAM (17.2Gb total), 8 cores
(C) Copyright 2013-15 Robert C. Edgar, all rights reserved.
http://drive5.com/usearch

Licensed to: luckylion07@googlemail.com

00:00 1.6Mb  100.0% Reading 150729_OTU_nonchim_renamed.txt
00:00 1.4Mb  100.0% Masking                               
00:00 2.3Mb  100.0% Word stats
00:00 2.3Mb  100.0% Alloc rows
00:00 2.6Mb  100.0% Build index
00:35  39Mb  100.0% Searching, 96.1% matched
Vascos-MacBook:4 singletons + clustering luckylion$ 
Vascos-MacBook:4 singletons + clustering luckylion$ 
Vascos-MacBook:4 singletons + clustering luckylion$ 
