# Supplementary material for: Testing the potential of a ribosomal 16S marker for DNA metabarcoding of insects
Source: PeerJ. 2016 Apr 19;4:e1966. doi: 10.7717/peerj.1966 (PMC4841222; doi:10.7717/peerj.1966)
Supplement: Supplemental Information 1 [file peerj-04-1966-s006.zip › scripts/4 singletons + clustering/150729_otus_chimeras.txt]

>OTU_73;size=9215;
TCTTTATATTTAAATTGTTTAATCATTTTAGTAGGATTTGGATTTAATGAGGTTAATATTTTGTTGGGGTGACAGGAAGA
TAAGATTAACTCTTCTTAAGTTTAAACATTAATTTATGAATAATTGATCCATTATTAGTGATTATAAGACTAAGT
>OTU_80;size=7659;
TCTTTATATTTAAATTGTTTAATCATTTTAGTAGGATTTGGATTTAATGAGGTTAATATTTTGTTGGGGTGACAGGAAGA
TAAAAAAAACTCTTTTTAGAATTTAAATCATTGATGTATGAATTATTGATCCGTTATTAATGATTATAAGACTAAGT
>OTU_135;size=2976;
GCTTGACACTGGATATATTTAATTGGTTTGGTTAGATTTTAGTTTTATATAGTAAGTGTTTCGTTGGGGTGACAGGAAGA
TAAGATTAACTCTTCTTAAGTTTAAACATTAATTTATGAATAATTGATCCATTATTAGTGATTATAAGACTAAGT
>OTU_136;size=1649;
ACTTAAATTTTTAATCGATAAAATCGGATCAATAAATCATAAATTAATGTATAAAAAATTTAAGAGTTTTTTAAATCTTA
TTGTCACCCCAACAAAATATTTTTACAATTATTATAAAAATTAACCTAAATAAATAATAAAATTCAAATATAAAGC
>OTU_140;size=853;
GCTTTATATTTGATTATTTAATAAATTTTTGATAAATTATTATTTATTATTTAATAAAATATTTTGTTGGGGTGACAAGA
AGATATAAAAAACTCTTTTTAGTTTATTTACATTGATATATGAATTGTTGATCCTTTATTATCGATTATAAGACTAAGT
>OTU_148;size=1436;
ACTTAGTCTTATAATCATTAATAACGGATCAATAATTCATACATCAATGATTTAAATTCTAAAAAGAGTTTCTTTTATCT
TCCCGTCACCCCAACGAAACATTTATTATATAAAACCAAGCCCAAACCAAACAAGTTAAATATATTTAATGTCAAGC
>OTU_151;size=2245;
GCTTTATATTTTTATTTTATTATTTGTTTGGGGAAATTATTATAATATTAAAAAAAATATTTTGTTGGGGTGACAGGAAG
ATAAAAAAAACTCTTTTTAGAATTTAAATCATTGATGTATGAATTATTGATCCGTTATTAATGATTATAAGACTAAGT
>OTU_185;size=1041;
TCTTTATGATTTATTTATAATTTTTAAAAAGAATAATTAAAATTTTATAAATAAAATTATTTTATTGGGGTGATAATAAG
ATTTAATAAACTCTTAGTGTTTTTTAACATTGATTTATGAATTATTGATCCATTTTTAATGATTAAAAAATTAAGT
>OTU_188;size=170;
ACTTAATTTTTTAATCAATAATAATGGATCAATTATTCATAAATAAATGTAAATAAATAATAAAAGTTTTATAAATTTTA
TTGTCACCCCAACAAAATATAATAAAATAATTAAATTTAAAAAATCTTAATAATTTAAATATAAATTATATAAAGC
>OTU_194;size=260;
TCTTATTCTTTGAATTATTATTAATAGATCATAAATTAGAAATCTTTAATTTAAGTAAATTAATTAAAAAAGTTAATTAA
ATTTTTTTATCACCCCAATAAAATACTCCCTAATTAAAAATTTTAACCAAGCAAATATAAAGA
>OTU_198;size=457;
GCTTTATATTAAATAACTATTTCTAATTTAGATAAATTTTGGTAATAGTTAGTAAAATATTTTGTTGGGGTGACGGGAAG
ATAAGAGAAACTCTTTCTAATTTTCTACACAAATGCGTGAGTAATTGATCCATAAATAATGATTATAAGACCAAGT
>OTU_202;size=225;
ACTTAATCTTTTAATCATAAATAATGGATCCAATTTTCACTCATCCGTGTTTTTATTAAAGAAAGTTAATTTATTTCCTT
GTCGCCCCAACAAAACTATCTAATAAATAAAATTATTATAAAACCAAAAAATAAACCTATATATAGAAAGTAAATT
>OTU_205;size=199;
TCTTTATAATAAATTTATTTTTATAGATTATTTTATTTAAATTAATTATTTAAATATATAAATTATTTTATTGGGGTGAT
ATAAAAATTTATTTAACTTTTTATTTTTTTTAACATTAATTTATGAATAAATGATCCAATTTTATTGATTAAAAGATTAA
GT
>OTU_209;size=396;
ACTTAATCTTTTAATCATAAATAATGGATCCTACTCTCACTCATTAATGTAACTTTTATAGAAAAGTTCATTTATTTTCC
TGTCACCCCAACAAAATAATTTGATTAATAATAAAAACTATACTAAATTTCATATTAATTACATTATTAAGC
>OTU_212;size=782;
TCTTTATGATTTATTTATAATTTTTAAAAAGAATAATTAAAATTTTATAAATAAAATTATTTTATTGGGGTGATAATAAG
ATTTAATAAACTCTTAGTGTTTTTTAACATTGATTTATGAATTATTGATCCGATTTTATCGATTAAAAATTTAAGT
>OTU_213;size=267;
ACTTGGTCTTATAATCATTATTTATGGATCAATTACTCACTCATTCGTGTAGTAGATTAGAAAGAGTTTCTTTTATCTTC
CCGTCACCCCAACAAAATATTCTTACCAGTCTTATTCAATTACTCCCACATAAATAAAAATAATAACAATATAAAGC
>OTU_214;size=244;
GCTTTATAATATTTTTATATAATTTATTTAGAAAATTTTAAATTTAATAATTTTATATTATTTTATTGGGGTGATAATAA
GATTTAATAAACTCTTATACATGAATATACATTGATTTATGAATAATTGATCCATTATTAGTGATTATAAGACTAAGT
>OTU_218;size=418;
GCTTTATATTAAATAACTATTTCTAATTTAGATAAATTTTGGTAATAGTTAGTAAAATATTTTGTTGGGGTGACAGGAAG
ATAAGATTAACTCTTCTTAAGTTTAAACATTAATTTATGAATAATTGATCCAATTTTATTGATTAAAAATTTAAGT
>OTU_222;size=86;
GCTTAATAATGTAATTAATATGAAATTTAGTATAGTTTTTATTATTAATCAAATTATTTTGTTGGGGTGACAGGAAAATA
AATGAACTTTTCTATAAAAGTTACATTAATGAGTGAGTAATTGATCCATAAATAATGATTATAAGACCAAGT
>OTU_227;size=212;
ACTTAATTTTTTAATCATTAAAAATGGATCAATAATTCATAAATCAATGTAAAAAAATAATAAGAGTTTTTTAAATCTTA
TTGTCACCCCAACAAAATAATTTTATTTATAAAATTTTAATTATTCTTTTTAAAAATTATAAATAAATCATAAAGA
>OTU_235;size=327;
GCTTTATATTGTTATTATTTTTATTTATGTGGGAGTAATTGAATAAGACTGGTAAGAATATTTTGTTGGGGTGACAGGAA
GAAAAAAAAAACTCTTTTTAGAATTTAAATCATTGATGTATGAATTGTTGATCCTTTATTATCGATTATAAGACTAAGT
>OTU_243;size=83;
TCTTTATATTTTATATATTAAAAAATTATTAGAATAATAATATTTATTATTATTTAAATTATTTTATTGGGGTGATATAA
AAATTTATTTAACTTTTTATTTTTTTTAACATTAATTTATGAATAATTGATCCATTATTAGTGATTATAAGACTAAGT
>OTU_251;size=126;
GCTTTATATTTGAATTTTATTATTTATTTAGGTTAATTTTTATAATAATTGTAAAAATATTTTGTTGGGGTGACAAGAAG
ATATAAAAAACTCTTTTTAGTTTATTTACATTGATGTATGAATTATTGATCCGTTATTAATGATTATAAGACTAAGT
>OTU_253;size=120;
GCTTTATATTTGAATTTTATTATTTATTTAGGTTAATTTTTATAATAATTGTAAAAATATTTTGTTGGGGTGACAAGAAG
ATATAAAAAACTCTTTTTAGTTTATTTACATTGATATATGAATAAGTGATCCGTGATAGCGATTAAAAGACTAAGT
>OTU_256;size=371;
TCTTTATGATTTATTTATAATTTTTAAAAAGAATAATTAAAATTTTATAAATAAAATTATTTTATTGGGGTGATAATAAG
ATTTAATAAACTCTTAGTATTTTTTAACATTGATTTATGAATTGTTGATCCATTATTATTGATTATAAGACTAAGT
>OTU_260;size=205;
GCTTTATATTTGAATTTTATTATTTATTTAGGTTAATTTTTATAATAATTGTAAAAATATTTTGTTGGGGTGACAAGAAG
ATATAAAAAACTCTTTTTAGTTTATTTACATTGATATATGAATTATTGATCCATTTTTAATGATTAAAAAATTAAGT
>OTU_261;size=53;
ACTTAGTCTTATAATCGATAATAAAGGATCAACAATTCATATATCAATGTAAATAAACTAAAAAGAGTTTTTTATATCTT
CTTGTCACCCCAACAAAATATAAAGTAATAATTAAAATTTAAAAATCTAAATAATTTAAATATAAATTATATAAAGC
>OTU_263;size=100;
GCTTTATATTTCTATTCTATTATTTGTTTAGTGTACTTATTATAATATTAAAAAAAATATTTTGTTGGGGTGACAGGAAG
ATAAGAAAAACTCTTTTTAGTTTAATTACATTGATTTATGAATTATTGATCCAGTTTTATTGATTAAAAGTTTAAGT
>OTU_264;size=44;
GCTTGACATTAAATATATTTAACTTGTTTGGTTTGGGCTTGGTTTTATATAATAAATGTTTCGTTGGGGTGACGGGAAGA
TAAAAGAAACTCTTTCTAATCTACTACACGAATGAGTGAGAGTAGGATCCATTTTTAATGATTATAAGAAAAAGT
>OTU_265;size=121;
GCTTTATATTTGAATTTTATTATTTATTTAGGTTAATTTTTATAATAATTGTAAAAATATTTTGTTGGGGTGACAAGAAG
ATATAAAAAACTCTTTTTAGTTTATTTACATTGATTTATGAATTATTGATCCAGTTTTATTGATTAAAAGTTTAAGT
>OTU_268;size=262;
GCTTTATAATTTTTATTTTATAATTTATAAAGAATAATTAAAATTTTATTTTAAAAATTATTTTGTTGGGGTGACAATAA
GATTTAAAAAACTCTTATTATTTTTTTACATTGATTTATGAATTGTTGATCCTTTATTATCGATTATAAGACTAAGT
>OTU_273;size=142;
GCTTTATATTGTTATTATTTTTATTTATGTGGGAGTAATTGAATAAGACTGGTAAGAATATTTTGTTGGGGTGACAGGAA
GATAAAAAAAACTCTTTTTAGAATTTAAATCATTGATGTATGAATTATTGATCCAGTTTTATTGATTAAAAGTTTAAGT
>OTU_280;size=79;
TCTTTATATTTAAATTGTTTAATCATTTTAGTAGGATTTGGATTTAATGAGGTTAATATTTTGTTGGGGTGACAGGAAGA
TAATAAAAACTATTTTTATAAGAGTAACATTGATTTATGAATAATTGATCCAATTTTATTGATTAAAAATTTAAGT
>OTU_283;size=264;
ACTTAAACTTTTAATCAATAAAACTGGATCAATAATTCATAAATCAATGTTAAAAAATACTAAGAGTTTATTAAATCTTA
TTATCACCCCAATAAAATAATTTTTAAAATAAAATTTTAATTATTCTTTATAAATTATAAAATAAAAATTATAAAGC
>OTU_286;size=62;
TTTTAATATAAAATTTATAAATATTTATTATTTTAATGGTTGGAAAATAATAAATTTTATATTTTATTGGGGTGATATAA
AAATTTAACAAACTTTTTAAAATTTATTTCTTAAATTAAAGATTTTTAAAATAGTGATCTATTATTAATAATTCAAAGAA
TAAGA
>OTU_287;size=99;
ACTTAGTCTTATAATCGATAATAAAGGATCAACAATTCATATATCAATGTAAATAAACTAAAAATAGTTTTTATTATCTT
CCTGTCACCCCAACAAAATATTAGCCCCATTAAATCCAAATCCTACTAAAATGATTAAACAATTTAAATATAAAGA
>OTU_289;size=74;
GCTTTATAATATTTTTATATAATTTATTTAGAAAATTTTAAATTTAATAATTTTATATTATTTTATTGGGGTGATAATAA
GATTTAATAAACTCTTATACATGAATATACATTAATTTATGATTTATTGATCCGATTTTATCGATTAAAAATTTAAGT
>OTU_293;size=119;
GCTTCATAGGTATAATTTGCTAATTTTAGAAGTGGTCAGTTAGGAGGTTGAACCTATTTTGTTGGGGCGACAAGGAAATA
AATTAACTTTCTTTAATAAAAACACGGATGAGTGAAAATTGGATCCATTATTAGTGATTATAAGACTAAGT
>OTU_294;size=1423;
ACTTAGTCTTATAATCGATAATAAAGGACCAACAATTCATATATCAATGTAAATAAACTAAAAAGAGTTTTTTATATCTT
CTTGTCACCCCAACAAAATATTTTTACCAATCTTATTCAATTACTCCCACATAAATAAAAATAATAACAATATAAAGC
>OTU_295;size=68;
TCTTGACATTAATTTTTTTTATATTTATTTGGATGTGGGGTTTTATAAATTTAATTTAGTGTTTTATTGGGGTGATAGGA
AGATAAAATAAACTCTTTTTAGTTTTTGCATATGCCATTGATATATGAATTGTTGATCCTTTATTATCGATTATAAGACT
AAGT
>OTU_298;size=43;
GCTTGACATTAAATATATTTAACTTGTTTGGTTTGGGCTTGGTTTTATATAATAAATGTTTCGTTGGGGTGACGGGAAGA
TAAAAGAAACTCTTTCTAATCTACTACACGGATGAGTGAAAATTGGATCCATTATTTATGATTAAAAGATTAAGT
>OTU_301;size=58;
ACTTAGTCTTATAATCGATAATAAAGGATCAACAATTCATATATCAATGTTACTCTTATAAAAATAGTTTTTATTATCTT
CCTGTCACCCCAACAAAATATTAGCCCCATTAAATCCAAATCCTACTAAAATGATTAAACAATTTAAATATAAAGA
>OTU_310;size=43;
TCTTTATGATTTATTTATAATTTTTAAAAAGAATAATTAAAATTTTATAAATAAAATTATTTTATTGGGGTGATAATAAG
ATTTAATAAACTCTTAGTGTTTTTTAACATTAATTTATGTTTTGATCCAGTTATATTGATTATAAGATTAATT
>OTU_312;size=58;
GCTTTATAGGTATAATTTGCTAATTTTAGAAGTGGTCAGTTAGGAGGTTGAACCTATTTTGTTGGGGCGACAAGGAAATA
AATTAACTTTCTTTAATAAAAACACGGATGAGTGAGTAATTGATCCATAAATAATGATTATAAGACCAAGT
>OTU_319;size=32;
TCTTGACATTAATTTTTTTTATATTTATTTGGATGTGGGGTTTTATAAATTTAATTTAGTGTTTTATTGGGGTGATAGGA
AGATAAAATAAACTCTTTTTAGTTTTTGCATATGCCATTGATTTATGAATTATTGATCCAGTTTTATTGATTAAAAGTTT
AAGT
>OTU_321;size=33;
TCTTTATGATTTATTTATAATTTTTAAAAAGAATAATTAAAATTTTATAAATAAAATTATTTTATTGGGGTGATAATAAG
ATTTAATAAACTCTTAGTGTTTTTTAACATTGATTTATGTGTAAATGATCCAGTTTTATTGATTATAAATTTAAGT
>OTU_323;size=162;
GCTTTACAATTATAATCTATTATTTATAAAGAATTTTTTAAATTTTATTTTGATAATTGTTTTGTTGGGGTGACAATAAG
ATTTAAAAAACTCTTAAATTTTTTATACATTAATTTATGATTTATTGATCCAGTTTTATTGATTAAAAGTTTAAGT
>OTU_326;size=43;
GCTTTATATCACAAATATGTAGCTTGTTTAGACGGAGTTTAGCTTAATATGGGAGATATTTTGTTGGGGTGACAGGAAGA
TATAAGAAACTCTTTTTAGTTTAATTACATTGATGTATGAATTGTTGATCCATTATTATTGATTATAAGACTAAGT
>OTU_330;size=28;
GCTTTATATAATTTATATTTAAATTATTAAGATTTTTTAAATTTAATTATTTTATTATATTTTGTTGGGGTGACAGGAAG
ATAAGATTAACTCTTCTTAAGTTTAAACATTAATTTATGAATAATTGATCCATTATTAGTGATTATAAGACTAAGT
>OTU_335;size=45;
ACTTAATCTTTTAATCATAAATAATGGATCCAATTTTCACTCATCCGTGTTTTTATTAATGAAAGTTAAATAAATTTCAC
TGTCGCCCCAACAAAACTATCTAATAAATAAAATTATTATAAAACCAAAAAATAAACCTATATATAGAAAGTAAATT
>OTU_337;size=24;
GCTTAATAATGTAATTAATATGAAATTTAGTATAGTTTTTATTATTAATCAAATTATTTTGTTGGGGTGACAATAAAATT
TATAAAACTTTTATTTTTATTAACCATTTATTTATGTTTATATGATCCAGTTTTATTGATTATAAATTTAAGT
>OTU_339;size=76;
ACTTAAACTTTTAATCAATAAAACTGGATCAATAATTCATAAATCAATGTTAAAAAACACTAAGAGTTTATTAAATCTTA
TTATCACCCCAATAAAATAATTTTACAATTATTATAAAAATTAACCTAAATAAATAATAAAATTCAAATATAAAGC
>OTU_340;size=48;
GCTTGACATTAAATATATTTAACTTGTTTGGTTTGGGCTTGGTTTTATATAATAAATGTTTCGTTGGGGTGACGGGAAGA
TAAAAGAAACTCTTTCTAATCTACTACACGAATGAGTGAATAATTGATCCATTATTAGTGATTATAAGACTAAGT
>OTU_344;size=24;
GCTTTATATTTGAATTTTATTATTTATTTAGGTTAATTTTTATAATAATTGTAAAAATATTTTGTTGGGGTGACAAGAAG
ATATAAAAAACTCTTTTTAGTTTATTTACATTTATTTATGAATAATTGATCCATTATTATTGATTAAAAAATTAAGT
>OTU_347;size=89;
GCTTTATATCACAAATATGTAGCTTGTTTTGACGGAGTTTAGCTTAATATGGGAGATATTTTGTTGGGGTGACAGGAAGA
TATAAGAAACTCTTCTTTTAGTAGACCATAAATACATGAATTAAATGATCCAGTTTTATTGATTAAAAGTTTAAGT
>OTU_348;size=29;
TCTTTTTCTTTTAATTATTAATAATAGATCAATTTTAATTTAATTCTTAAATTTTAGATTTTTTATTTAAAAAGTTTCAA
AAATTTTTTTATCGCCCCAATAAAATAATTTAAATAATAATAAATATTATTATTCTAATAATTTTTTAATATATAAAATA
TAAAGA
>OTU_356;size=33;
TTTTATTCTTATAATTATAATATTATAGATCATTAAATAAATTTATATTTCTTAAATAAAAGTAATTTATAATAAAAAGT
TTATTAAATTTTTATATCACCCCAATAAAATACTTTTTTTACAAATATTTCTATAAAAAAAATATAAACA
>OTU_357;size=22;
GTTTAATATTATTAATTTGTTACAAATTTAGGTATTTAAGTTTTCTCTGGTTATTAATATTTTATTGGGGTGATAAAAGG
ATTGAGTTAACTCCTTTTTAATTAATACATTAATTTATGAATAATTGATCCATTATTAGTGATTATAAGACTAAGT
>OTU_359;size=37;
GCTTTATAATTTAGTTTTTATAATTTATAAAGAATATTTAAAATTTTATTAATTTAATTATTTTGTTGGGGTGACAATAA
AATTTATAAAACTTTTATTATTTATTTACATTTATTTATGAATTATTGATCCAGTTTTATTGATTAAAAGTTTAAGT
>OTU_366;size=38;
AATTTACTTTCTATATATAGGTTTATTTTTTGGTTTTATAATAATTTTATTTATTAGATAGTTTTGTTGGGGCGACAGTG
AAATTTATTTAACTTTCATTAATTTTTAACATTAATTTATGTTTTGATCCGTTATTAACGATTATAAGACTAAGT
>OTU_376;size=49;
GCTTTATATTTGAATTTTATTATTTATGTTAATTTTTATAATAATTGTAAAAATATTTTGTTGGGGTGACAAGAAGATAT
AAAAAACTCTTTTTAGTTTATTTACATTGATATATGAATTGTTGATCCTTTATTATCGATTATAAGACTAAGT
>OTU_378;size=10;
TCTTTATATTTAAATTGTTTAATCATTTTAGTAGGATTTGGATTTAATGAGGTTAATATTTTGTTGGGGTGACAGGAAGA
TAATAAAAACTATTTTTATAAGAGTAACATTGATATATGAAAAATAGATCCAGTTTTACTGATTATTAGAATAAGT
>OTU_380;size=66;
GCTTTATATTTGAATTTTATTATTTATTTAGGTTAATTTTTATAATAATTGTAAAAATATTTTGTTGGGGTGACAAGAAG
ATATAAAAAACTCTTTTTATAAGAGTAACATTGATATATGAATAAGTGATCCGTGATAGCGATTAAAAGACTAAGT
>OTU_381;size=11;
TCTTTATGATTTATTTATAATTTTTAAAAAGAATAATTAAAATTTTATAAATAAAATTATTTTATTGGGGTGATAATAAG
ATTTAATAAACTCTTAGTATTTTTTAACATTGATATATGAATAAGTGATCCGTGATAGCGATTAAAAGACTAAGT
>OTU_390;size=9;
TCTTTATATTTTATATATTAAAAAATTATTAGAATAATAATATTTATTATTATTTAAATTATTTTATTGGGGTGATATAA
AAATTTATTTAACTTTTTATTTTTTTTAACATTAATTTATGTTTTGATCCAGTTATATTGATTATAAGATTAATT
>OTU_391;size=35;
ACTTGGTCTTATAATCATTATTTATGGATCCTACTCTCACTCATTAATGTAACTTTTATAGAAAAGTTCATTTATTTTCC
TGTCACCCCAACAAAATAATTTGATTAATAATAAAAACTATACTAAATTTCATATTAATTACATTATTAAGC
>OTU_399;size=43;
ACTTATTCTAATAATCAGTAAAACTGGATCAATAATTCATAAATCAATGTTAAAAAACACTAAGAGTTTATTAAATCTTA
TTATCACCCCAATAAAATAATTTTATTTATAAAATTTTAATTATTCTTTTTAAAAATTATAAATAAATCATAAAGA
>OTU_400;size=21;
GCTTTATAATTTAGTTTTTATAATTTATAAAGAATATTTAAAATTTTATTAATTTAATTATTTTGTTGGGGTGACAATAA
AATTTATAAAACTTTTATTATTTATTTACATTAATTTATGAATAATTGATCCATTATTAGTGATTATAAGACTAAGT
>OTU_405;size=18;
GCTTTATATTAAATAACTATTTCTAATTTAGATAAATTTTGGTAATAGTTAGTAAAATATTTTGTTGGGGTGACAGGAAG
ATAAGATTAACTCTTCTTAAGTTTAAACATTAATTTATGTTTTGATCCAGTTATATTGATTATAAGATTAATT
>OTU_406;size=12;
GCTTTATATTGTTACTAGTTTTATTTATGTAGTAGTAATTAAATAAGGCTATAAACAGTATTTTGTTGGGGTGACAGGAA
GATATAAAAAACTCTTTTTAGAAGTTTATCATTGATTTATGAATTGTTGATCCATTATTATTGATTATAAGACTAAGT
>OTU_411;size=8;
ATTTATTCTTATAATCAAAAAAATTGGATCAAATAATCATAAATTAATGTATTAATTAAAAAGGAGTTAACTCAATCCTT
TTATCACCCCAATAAAATACTCCCTAATTAAAAATTTTAACCAAGCAAATATAAAGA
>OTU_416;size=21;
TTTTATTCTTATAATTATAATATTATAGATCATTAAATAAATTTATATTTCTTAAATAAAAGTAATTTATAATAAAAAGT
TTATTAAATTTTTATATCACCCCAATAAAATAATTTTATTTATAAAATTTTAATTATTCTTTTTAAAAATTATAAATAAA
TCATAAAGA
>OTU_417;size=22;
TCTTTATGATTTATTTATAATTTTTAAAAAGAATAATTAAAATTTTATAAATAAAATTATTTTATTGGGGTGATAATAAG
ATTTAATAAACTCTTAGTGTTTTTTAACATTGATGTATGAATTATTGATCCGTTATTAATGATTATAAGACTAAGT
>OTU_418;size=13;
GCTTTATATCACAAATATGTAGCTTGTTTTGGCGGAGTTTAGCTTAATAAGGGCCTTATTTTGTTGGGGTGACAGGGCAA
TAATATAACTTGCTTTTTACTCTACACTGATAGGTGAAATTATGAACCATATATAATGATTAAAAAATTAAGT
>OTU_420;size=15;
GCTTTACAATTATAATCTATTATTTATGAAGAATTATTTAAATTTTATTTTGATAATTGTTTTGTTGGGGTGACAATAAG
ATTTAAAAAACTCTTAAATTTTTTATACATTAATTTATGATTATTTGATCCAATTTTTTTGATTATAAGAATAAAT
>OTU_422;size=13;
ACTTTTTCTTATAATCATTAAAAATGGATCCTACTCTCACTCATTAATGTAACTTTTATAGAAAAGTTCATTTATTTTCC
TGTCACCCCAACAAAATAATTTGATTAATAATAAATAATAATTTATCAAAAATTTATTAAATAATCAAATATAAAGC
>OTU_424;size=138;
GCTTTATATCACAAATATGTAGCTTGTTTAGACGGAGTTTAGCTTAATATGGGAGATATTTTGTTGGGGTGACAAGAAGA
TAAGAAAAACTCTTTTTAGTTTAATTACATTGATGTATGAATTGTTGATCCATTAGTATTGATTATAAGACTAAGT
>OTU_425;size=7;
TTTTAAACTAATTATATAAATAATAGATAATTTACTTTCATTAAAACAATAATTATTGAATAAATTAAATTTAAAAAGTT
TAATTAATTTTTAAATCACCCCAACAAAATAAGGCCCTTATTATATCTTCAACCTTTCCTAAAAGATTTATAAGTTTCTT
ATAAAGT
>OTU_429;size=10;
AATTTACTTTCTATATATAGGTTTATTTTTTGGTTTTATAATAATTTTATTTATTAGATAGTTTTGTTGGGGCGACAGTG
AAATTTATTTAACTTTCATTAATTTTTAACATTGATTTATGAATTATTGATCCAGTTTTATTGATTAAAAGTTTAAGT
>OTU_430;size=17;
GCTTTATATTTCTATTCTATTATTTGTTTAGTGTACTTATTATAATATTAAAAAAAATATTTTGTTGGGGTGACAGGAAG
ATAAGAAAAACTCTTTTTAGTTTAATTACATTGATTTTTGAATTTTTGATCCGTTATTAACGATTATAAGACTAAGT
>OTU_434;size=15;
GCTTTATATTTCTATTCTATTATTTGTTTAGTGTACTTATTATAATATTAAAAAAAATATTTTGTTGGGGTGACAGGAAG
ATAAGAAAAACTCTTTTTAGTTTAATTACATTGATTTATGAATTGTTGATCCGATTTTATCGATTAAAAATTTAAGT
>OTU_437;size=93;
ACTTAGTCTTATAATCACTAATAATGGATCAATTATTCATAAATTAATGTTTAAACTTAAGAAGAGTTAATCTTATCTTC
CTGTCACCCCAACAAAATATTTTACTAAATAATAAATAATAATTTATCAAAAATTTATTAAATAATCAAATATAAAGC
>OTU_440;size=39;
TCTTTATAATAAATTTATTTTAATAAATTATTTTATTTAAATTAATTATTTTAATATTAAATTATTTTATTGGGGTGATA
TAAAAATTTAATTAACTTTTTATTTTTTTTAACATTAATTTATGAATAAATGATCCAATTTTATTGATTAAAAGATTAAG
T
>OTU_445;size=11;
ACTTAGTCTTATAATCGATAATAAAGGATCAACAATTCATATATCAATGTAAATAAACTAAAAAGAGTTTTTTATATCTT
CTTGTCACCCCAACAAAATATGGTAAGACTTTACGGGGCTAGCTTCTAAGGGTATGTAAAGTGGACAATATAAAGA
>OTU_450;size=13;
AATTTACTTTCTATATATAGGTTTATTTTTTGGTTTTATAATAATTTTATTTATTAGATAGTTTTGTTGGGGCGACAGTG
AAATTTATTTAACTTTCATTAATTTTTAACATTAATTTATGAATAAATGATCCAATTTTATTGATTAAAAGATTAAGT
>OTU_451;size=10;
GCTTCATAGGTATAATTTGCTAATTTTAGAAGTGGTCAGTTAGGAGGTTGAACCTATTTTGTTGGGGCGACAAGGAAATA
AATTAACTTTCTTTAATAAAAACACGGATGAGTGAAAATTGGATCCATAAATAATGATTAAAAAATTAAGT
>OTU_456;size=8;
GCTTTATATTTTTATTTTATTATTTGTTTGGGGAAATTATTATAATATTAAAAAAAATATTTTGTTGGGGTGACAAGAAG
ATAAGAAAAACTCTTTTTAGTTTAATTACATTGATGTATGAATAAGTGATCCGTGATAGCGATTAAAAGACTAAGT
>OTU_457;size=14;
TCTTTATATTTTATATATTAAAAAATTATTAGAATAATAATATTTATTATTATTTAAATTATTTTATTGGGGTGATATAA
AAATTTATTTAACTTTTTATTTTTTTTAACATTAATTTATGAATAAATGATCCGTGATAGCGATTAAAAGACTAAGT
>OTU_459;size=12;
GCTTTATATAATTTATATTTAAATTATTTAGATTTTTAAAGTTTAATTATTACTTTATATTTTGTTGGGGTGACAATAAA
ATTAATAAAACTTTTATTTTTAATTAACATTGATTTATGAATTATTGATCCAGTTTTATTGATTAAAAGTTTAAGT
>OTU_467;size=21;
ACTTAATTTTTTAATCAATAATAATGGATCAATTATTCATAAATAAATGTAAATAAATAATAAAAGTTTTATAAATTTTA
TTGTCACCCCAACAAAATAATTAAATTAATAATAAAAACTATACTAAATTTCATATTAATTACATTATTAAGC
>OTU_468;size=37;
TTTTATTCTTATAATTATAATATTATAGATCATTAAATAAATTTATATTTCTTAAATAAAAGTAATTTATAATAAAAAGT
TTATTAAATTTTTATATCACCCCAATAAAATAATTTAATATTAAAATTATTAATTTAAATAAAATAATTTATTAAAATAA
ATTTATTATAAAGA
>OTU_471;size=9;
ACTTAATCTTTTAATCAATAAAATTGGATCATTTATTCATAAATTAATGTTAAAAAAAATAAAAAGTTAAATAAATTTTT
ATATCACCCCAATAAAATAATTTAAATAATTTAAATTTTATTAATTAAATAAAAATAAAAAATTTTTAAAATTATAAAGA
>OTU_475;size=7;
ACTTAATTTTTTAATCAATAATAATGGATCAATTATTCATAAATAAATGTAAATAAATAATAAAAGTTTTATAAATTTTA
TTGTCACCCCAACAAAATAATTAAATTAATAAAATTTAAATAATTCTTAATAAATAATAATATTAAATTATAAAGC
>OTU_478;size=12;
GCTTTATATTTGAATTTTATTATTTATTTAGGTTAATTTTTATAATAATTGTAAAAATATTTTGTTGGGGTGACAAGAAG
ATATAAAAAACTCTTTTTAGTTTATTTACATTGATATATGAATTGTTGATCCGATTTTATCGATTAAAAATTTAAGT
>OTU_485;size=24;
GCTTTATATTGTTATTATTTTTATTTATGTGGGAGTAATTGAATAAGACTGGTAAGAATATTTTGTTGGGGTGACAGGAA
GATAAAAAAAACTCTTTTTAGAATTTAAATCATTGATGTATGAATAATTGATCCATTATTATTGATTAAAAAATTAAGT
>OTU_486;size=12;
TCTTTATGATTTATTTATAATTTTTAAAAAGAATAATTAAAATTTTATAAATAAAATTATTTTATTGGGGTGATAATAAG
ATTTAATAAACTCTTAGTATTTTTAAACATTAATTTATGAATAATTGATCCATTATTAGTGATTATAAGACTAAGT
>OTU_488;size=9;
GCTTTATATTAAATAACTATTTCTAATTTAGATAAATTTTGGTAATAGTTAGTAAAATATTTTGTTGGGGTGACAGGAAG
ATAAGATTAACTCTTCTTAAGTTTAAACATTGATATATGAATAAGTGATCCGTGATAGCGATTAAAAGACTAAGT
>OTU_489;size=24;
ACTTAGTCTTATAATCATTAATAACGGATCACTTATTCATATATCAATGTTACTCTTATAAAAATAGTTTTTATTATCTT
CCTGTCACCCCAACAAAATATTAGCCCCATTAAATCCAAATCCTACTAAAATGATTAAACAATTTAAATATAAAGA
>OTU_490;size=5;
TCTTTATGATTTATTTATAATTTTTAAAAAGAATAATTAAAATTTTATAAATAAAATTATTTTATTGGGGTGATAATAAG
ATTTAATAAACTCTTAGTGTTTTTTAACATTGATTTATGAATAATTGATCCATTTTTATGATTATAAATTTAAAT
>OTU_492;size=9;
GCTTTATATTTGATTATTTAATAAATTTTTGATAAATTATTATTTATTATTTAATAAAATATTTTGTTGGGGTGACAAAA
ATATATAATTAACTTTTTTATTTATATAACATTGATATATGAATAAGTGATCCGTGATAGCGATTAAAAGACTAAGT
>OTU_494;size=983;
ACTTAGTCTTATAATCGATAATAAAGGATCAACAATTCATATATCAATGTAAATAAACTAAAAAGAGTTTTTTATATCTT
CTTGTCACCCCAACAAAATATTCTTACCAGTCTTATTCAATTACTCCCACATAAATAAAAATAATAACAATATAAGC
>OTU_495;size=9;
TCTTTTTCTTTTAATTATTAATAATAGATCAATTTTAATTTAATTCTTAAATTTTAGATTTTTTATTTAAAAAGTTTCAA
AAATTTTTTTATCGCCCCAATAAAATAATTTATATATTTAAATAATTAATTTAAATAAAATAATCTATAAAAATAAATTT
ATTATAAAGA
>OTU_496;size=11;
GCTTTACAATTATAATCTATTATTTATAAAGAATTTTTTAAATTTTATTTTGATAATTGTTTTGTTGGGGTGACAATAAG
ATTTAAAAAACTCTTAAATTTTTTATACATTGATTTATGAATAATTGATCCAATTTTATTGATTAAAAATTTAAGT
>OTU_497;size=21;
GCTTTATAATTTTTATTTTATAATTTATAAAGAATAATTAAAATTTTATTTTAAAAATTATTTTGTTGGGGTGACAATAA
GATTTAAAAAACTCTTATTATTTTTTTACATTGATTTATGAATAATTGATCCATTATTAGTGATTATAAGACTAAGT
>OTU_498;size=9;
TCTTTATAATTCTTAATATTTTTATTTTATATTAATAATTATTTAATTGGGGTGATTTAAAAATTAAAATAACTTTTTAT
TTTATTAAACAAAAATTTTTGATTAATTGATCCTTTATTATCGATTATAAGACTAAGT
>OTU_499;size=8;
TCTTTATATTTTATATATTAAAAAATTATTAGAATAATAATATTTATTATTATTTAAATTATTTTATTGGGGTGATATAA
AAATTTATTTAACTTTTTATTTTTTTTAACATTAATTTATGAATAAATGATCCATTTTTAATGATTATAAGAAAAAGT
>OTU_504;size=4;
GCTTTATATTTCTATTCTATTATTTGTTTAGTGTACTTATTATAATATTAAAAAAAATATTTTGTTGGGGTGACAGGAAG
ATAAGAAAAACTCTTTTTAGTTTAATTACATTTATTTATGAATAATTGATCCATTATTATTGATTAAAAAATTAAGT
>OTU_505;size=4;
TCTTTATATTTAAATTGTTTAATCATTTTAGTAGGATTTGGATTTAATGAGGTTAATATTTTGTTGGGGTGACAGGAAGA
TAATAAAAACTATTTTTATAAGAGTAACATTGATACATGAATTAAATGATCCAGTGAGAGTGATTAAAAGACTAAGT
>OTU_508;size=7;
GCTTCATAGGTATAATTTGCTAATTTTAGAAGTGGTCAGTTAGGAGGTTGAACCTATTTTGTTGGGGCGACAAGGAAATA
AATTAACTTTCTTTAATAAAAACACGGATGAGTGAAAATTGGATCCAGTTTTATTGATTAAAAGTTTAAGT
>OTU_512;size=4;
GCTTTATAGGTATAATTTGCTAATTTTAGAAGAGGAGGTTGAACCTATTTTGTTGGGGCGACAAGGAAATAAATTAACTT
TCTTTAATAAAAACACGGATGAGTGAAAATTGGATCCATTATTTATGATTAAAAGATTAAGT
>OTU_515;size=735;
GCTTTATATTAAATAACTATTTCTAATTTAGATAAATTTTGGTAATAGTTAGTAAAATATTTTGTTGGGGTGACAAGAAG
ATATAAAAAACTCTTTTTAGTTTATTTACATTGATATATGAATTGTTGATCCATTATTATTGATTATAAGACTAAGT
>OTU_521;size=7;
ACTTAATCTATTAATCTATAATATAGGATCAATTAATCAAAAATTTTTGTTTAATAAAATAAAAAGTTATTTTAATTTTT
AAATCACCCCAACAAAATAAAATTAACAAAAATTTTTGTTAATTTTATAAAAA
>OTU_523;size=8;
TCTTTATGATTTATTTATAATTTTTAAAAAGAATAATTAAAATTTTATAAATAAAATTATTTTATTGGGGTGATAATAAG
ATTTAATAAACTCTTAGTATTTTTTAACATTTATTTATGAATAATTGATCCATTATTATTGATTAAAAAATTAAGT
>OTU_524;size=7;
GCTTTATATTTCTATTCTATTATTTGTTTAGTGTACTTATTATAATATTAAAAAAAATATTTTGTTGGGGTGACAGGAAG
ATAAGAAAAACTCTTTTTAGTTTAATTACATTAATTTATGATTATTTGATCCAATTTTTTTGATTATAAGAATAAAT
>OTU_525;size=10;
TCTTTATAATAAATTTATTTTTATAGATTATTTTATTTAAATTAATTATTTAAATATATAAATTATTTTATTGGGGTGAT
ATAAAAATTTAACAAACTTTTTAAAATTTATTTCTTTAATTAAAGATTTATAAAAATATGATCTGTTATTAATAATTCAA
AGAATAAGA
>OTU_527;size=8;
TCTTGACATTAATTTTTTTTATATTTATTTGGATGTGGGGTTTTATAAATTTAATTTAGTGTTTTATTGGGGTGATAGGA
AGATAAAATAAACTCTTTTTAGTTTTTGCATATGCCATTAATTTATGAATAATTGATCCATTATTAGTGATTATAAGACT
AAGT
>OTU_528;size=8;
TCTTATTCTCTGAATTATTAATAATAGATCATATTTTTATAAATCTTTAATTTAAGAAATTTTAATAAAAAAGTTAATTA
AATTTTTGTATCACCCCAATAAAATAATTTATATTAAATTTATATTAAATTTATAATTAATTATTAAAA
>OTU_531;size=8;
TCTTTATATTTTATATATTAAAAAATTATTAGAATAATAATATTTATTATTATTTAAATTATTTTATTGGGGTGATATAA
AAATTTATTTAACTTTTTATTTTTTTTAACATTAATTTATGATTTATTGATCCGATTTTATCGATTAAAAATTTAAGT
>OTU_533;size=9;
TCTTTATGATTTATTTATAATTTTTAAAAAGAATAATTAAAATTTTATAAATAAAATTATTTTATTGGGGTGATAATAAG
ATTTAATAAACTCTTAGTATTTTTTAACATTGATATATGAAAAATAGATCCAGTTTTACTGATTATTAGAATAAGT
>OTU_537;size=10;
ACTTTTTCTTATAATCATTAAAAATGGATCCTACTCTCACTCATTAATGTAACTTTTATAGAAAAGTTCATTTATTTTCC
TGTCACCCCAACAAAATAATTTGATTAATAAAATTTTAAATATTCTTTATAAATTATAAAAACTAAATTATAAAGC
>OTU_545;size=5;
ATTTAATTTATTAAAATTTAAATTTAGTCATATTACATTTATATAAATTCAATAATAAATTGATTAAATTAAAAAAAAGT
TTTATAAATTTTTTTATCACCCCAATAAAATAATTTAAATAATAATAAATATTATTATTCTAATAATTTTTTAATATATA
AAATATAAAGA
>OTU_547;size=130;
ACTTAGTCTTATAATCGATAATAAAGGATCAACAATTCATATATCAATGTAAATAAACTAAAAAGAGTTTTTCATATCTT
CTTGTCACCCCAACAAAATATTAGCCTCATTAAATCCAAATCCTACTAAAATGATTAAACAATTTAAATATAAAGA
>OTU_548;size=6;
GCTTTATATTTGATTATTTAATAAATTTTTGATAAATTATTATTTATTATTTAATAAAATATTTTGTTGGGGTGACAAAA
ATATATAATTAACTTTTTTATTTATATAACATTGATTTATGAATAATTGATCCAATTTTATTGATTAAAAATTTAAGT
>OTU_551;size=3;
ACTTAATTTTTTAATCATTATATATGGTTCATAGTTTCACCTATCAGTGTAGAGTAAAAAGCAAGTTATATTATTGCCCT
GTCACCCCAACAAAATAAGGCCCTTATTAAATCCAAATCCTACTAAAATGATTAAACAATTTAAATATAAAGA
>OTU_554;size=16;
ACTTATTCTAATAATCAGTAAAACTGGATCTATTTTTCATATATCAATGTTATATAAATAAAAAAGTTAATTATATATTT
TTGTCACCCCAACAAAATATTTTATTAAATATTATAATAATTTCCCCAAACAAATAATAAAATAAAAATATAAAGC
>OTU_559;size=9;
TCTTTATAATAAATTTATTTTAATAAATTATTTTATTTAAATTAATAATTTTAATATTAAATTATTTTATTGGGGTGATA
CAAAAATTTAATTAACTTTTTAAAATTTATTTCTTAAATTAAAGATTTTTAAAATAGTGATCTATTATTAATAATTCAAA
GAATAAGA
>OTU_561;size=5;
ACTTAATCTTTTAATCAATAAAATTGGATCATTTATTCATAAATTAATGTTAAAAAAAATAAAAAGTTTCAAAAATTTTT
TTATCGCCCCAATAAAATAATTTAAATAATTTAAATTTTATTAATTAAATAAAAATAAAAAATTTTTAAAATTATAAAGA
>OTU_565;size=3;
ACTTAGTCTTTTAATCACTCTCACTGGATCAATAATTCATAAATCAATGTTAAAAAATACTAAGAGTTTATTAAATCTTA
TTATCACCCCAATAAAATAATTTTATTTATAAAATTTTAATTATTCTTTTTAAAAATTATAAATAAATCATAAAGA
>OTU_567;size=8;
TTTTAAACTAATTATATAAATAATAGATAATTTACTTTCATTAAAACAATAATTATTGAATAAATTAAATTTAAAAAGTT
TAATTAATTTTTAAATCACCCCAACAAAATATCTCCCATATTAAGCTAAACTCCGTCAAAACAAGCTACATATTTGTGAT
ATAAAGC
>OTU_570;size=9;
ACTTAATCTTATAATCAATAAAAAAGGATCATATAACCAATTATTTTTGTTAAATTTTAAAAAGAATTATTTTAATCTTT
TTATTACCCCAATAAAATAATATTATTTATAAAATTTTAATTATTCTTTTTAAAAATTATAAATAAATCATAAAGA
>OTU_576;size=3;
TCTTTATGATTTATTTATAATTTTTAAAAAGAATAATTAAAATTTTATAAATAAAATTATTTTATTGGGGTGATAATAAG
ATTTAATAAACTCTTAGTGTTTTTTAACATTAATTTATGATTATTTGATCCAATTTTTTTGATTATAAGAATAAAT
>OTU_579;size=3;
GCTTTATAATTTAGTTTTTATAATTTATAAAGAATATTTAAAATTTTATTAATTTAATTATTTTGTTGGGGTGACAATAA
AATTTATAAAACTTTTATTATTTATTTACATTTATTTATGAATAATTGATCCATTTTTATGATTATAAATTTAAAT
>OTU_590;size=5;
GCTTTATAATTTAGTTTTTATAATTTATAAAGAATATTTAAAATTTTATTAATTTAATTATTTTGTTGGGGTGACAATAA
AATTTATAAAACTTTTATTATTTATTTACATTTATTTATGAATTGTTGATCCTTTATTATCGATTATAAGACTAAGT
>OTU_592;size=203;
ACTTTATAAGAAACTTATAAATCTTTTAGGAAAGGTTGAAGATATAATAAGGGCCTTATTTTGTTGGGGTGACAGGGCAA
TAATATAACTTGCTTTTTATTCTACACTGATAGGTGAAACTATGAACCATATATAATGATTAAAAATTGAGT
>OTU_596;size=21;
GCTTTATATCACAAATATGTAGCTTGTTTTGGCGGAGTTTAGCTTAATATGGGAGATATTTTGTTGGGGTGACAGGAAGA
TATAAGAAACTCTTCTTTTAGTAGACCATAAATACATGAATTAAATGATCCAGTGCGCGGGCTTAAAAGACTAAGT
>OTU_597;size=3;
TCTTATTCTCTGAATTATTAATAATAGATCATATTTTTATAAATCTTTAATTTAAGAAATTTTAATAAAAAAGTTAATTA
AATTTTTGTATCACCCCAATAAAATAATATAAAATTATTAAATTTAAAATTTTCTAAATAAATTATATAAAAATATTATA
AAGC
>OTU_598;size=3;
GCTTTATAATTTAGTTTTTATAATTTATAAAGAATATTTAAAATTTTATTAATTTAATTATTTTGTTGGGGTGACAATAA
AATTTATAAAACTTTTATTATTTATTTACATTTATTTATGAATAATTGATCCGATTTTATCGATTAAAAATTTAAGT
>OTU_600;size=3;
GCTTTATATTGTTACTAGTTTTATTTATGTAGTAGTAATTAAATAAGGCTATAAACAGTATTTTGTTGGGGTGACAGGAA
GATATAAAAAACTCTTTTTAGAAGTTTATCATTGATTTATGAATTATTGATCCAGTTTTATTGATTAAAAGTTTAAGT
>OTU_601;size=3;
GCTTTATATTGTTACTAGTTTTATTTATGTAGTAGTAATTAAATAAGGCTATAAACAGTATTTTGTTGGGGTGACAGGAA
GATATAAAAAACTCTTTTTAGAAGTTTATCATTGATATATGAATAAGTGATCCGTGATAGCGATTAAAAGACTAAGT
>OTU_606;size=5;
TCTTTTTCTTTTAATTATTAATAATAGATCAATTTTAATTTAATTCTTAAATTTTAGATTTTTTATTTAAAAAGTTTCAA
AAATTTTTTTATCGCCCCAATAAAATAATTTTATTTATAAAATTTTAATTATTCTTTTTAAAAATTATAAATAAATCATA
AAGA
>OTU_607;size=5;
TCTTTATGATTTATTTATAATTTTTAAAAAGAATAATTAAAATTTTATAAATAAAATTATTTTATTGGGGTGATAATAAG
ATTTAATAAACTCTTAGTATTTTTTAACATTGATTTTTGAATTTTTGATCCGTTATTAACGATTATAAGACTAAGT
>OTU_608;size=3;
TTTTAAACTAATTATATAAATAATAGATAATTTACTTTCATTAAAACAATAATTATTGAATAAATTAAATTTAAAAAGTT
TAATTAATTTTTAAATCACCCCAACAAAATAATTTGATTAATAATAAAAACTATACTAAATTTCATATTAATTACATTAT
TAAGC
>OTU_615;size=23;
GCTTTATAGGTATAATTTGCTAATTTTAGAAGTGGTCAGTTAGGAGGTTGAACCTATTTTGTTGGGGCGACAAGGAAATA
AATTAACTTTCTTTAATAAAAACACGGATGAGTGAAAATTGGATCCATTATTAATCATTAAACCATTACGT
>OTU_618;size=9;
TTTTATTCTTATAATTATAATATTATAGATCATTAAATAAATTTATATTTCTTAAATAAAAGTAATTTATAATAAAAAGT
TTATTAAATTTTTATATCACCCCAATAAAATAATATAAAATTATTAAATTTAAAATTTTCTAAATAAATTATATAAAAAT
ATTATAAAGC
>OTU_623;size=4;
GCTTTATATTAAATAACTATTTCTAATTTAGATAAATTTTGGTAATAGTTAGTAAAATATTTTGTTGGGGTGACAGGAAG
ATAAGATTAACTCTTCTTAAGTTTAAACATTAATTTATGAATAATTGATCCATTAATGATGATTATAAGTTTAAGT
>OTU_624;size=4;
TCTTTATAATAAATTTATTTTAATAAATTATTTTATTTAAATTAATAGTTTTAATATTAAATTATTTTATTGGGGTGATA
CAAAAATTTAATAAACTTTTTTATTAAAATTTCTTAAATTAAAGATTTCTAATTTATGATCTATTAATAATAATTCAAAG
AATAAGA
>OTU_628;size=8;
GCTTTATATTAAATAACTATTTCTAATTTAGATAAATTTTGGTAATAGTTAGTAAAATATTTTGTTGGGGTGACAGGAAG
ATAAGATTAACTCTTCTTAAGTTTAAACATTAATTTATGAATTATTGATCCGTTATTGACGATTATAAGACTAAGT
>OTU_632;size=12;
GCTTTATAATTTTTATTTTATAATTTATAAAGAATAATTAAAATTTTATTTTAAAAATTATTTTGTTGGGGTGACAATAA
GATCTAAAAAACTCTTATTATTTTTTTACATTGATTTATGAATTATTGATCCAGTTTTATTGATTAAAAGTTTAAGT
>OTU_641;size=4;
TCTTAATCTTAATTTACAAATTTATAGATCATAAATATAAATAAATCATTTATCAATGAATAAAATTTATAAAAGTTTTT
TAAATTTTTTTATCACCCCAATAAAATAATTTAAATAATTTAAATTTTATTAATTAAATAAAAATAAAAAATTTTTAAAA
TTATAAAGA
>OTU_643;size=8;
GCTTTATAGGTATAATTTGTTAATTTTAGAAGTGGTTAGTTAGGAGGTTGAACCTATTTTGTTGGGGCGATAAGGAAATA
AATTAATTTTTTTTAATAAAAACACGGATGAGTGAAAATTGGATTTATTATTTATGATTAAAAGATTAAGT
>OTU_647;size=4;
ACTTAAACTTTTAATCAATAAAACCGGATCAATAATTCATAAATCAATGTTAAAAAATACTAAGAGTTTATTAAATCTTA
TTATCACCCCAATAAAATAATTTTATTTATAAAATTTTAATTATTCTTTTTAAAAATTATAAATCATAAAGA
>OTU_648;size=46;
GCTTTATATTTGAATTTTATTATTTATTTAGGTTAATTTTTTTAATAGTTAAAAAAATATTTTGTTGGGGTGACAGGAAG
ATATAAAAAACTCTTTTTAGTTTATTTACATTGATATATGAATTGTTGATCCTTTATTATCGATTATAAGACTAAGT
>OTU_649;size=8;
GCTTCATAGGTATAATTTGCTAATTTTAGAAGTGGTCAGTTAGGAGGTTGAACCTATTTTGTTGGGGCGACAAGGAAATA
AATTAACTTTCTTTAATAAAAACACGGATGAGTGAAAATTGGATCCATTATTTAAGCTTAAAAGCTTAACG
>OTU_652;size=12;
GCTTCATAGGTATAATTTGCTAATTTTAGAAGTGGTCAGTTAGGAGGTTGAACCTATTTTGTTGGGGCGACAAGGAAATA
AATTAACTTTCTTTAATAAAAACACGGATGAGTGAAAATTGGATCCATTATTAATCATAAAAGATTAAGT
>OTU_672;size=4;
ACTTAGTCTTATAATCACTAATAATGGATCAATTATTCATAAATTAATGTTTAAACTTAAGAAGAGTTAATCTTATCTTC
CTGTCACTCCAACAAAATACCTCCCATATTAAGCTAAACTCCGTCAAAACAAGCTACATATTTGTGATAAGC
>OTU_673;size=2;
ACTTAATCTTTTAATCAATATAATTGGATCACATAATCATTTATTAATGTAAAAATAAAAAAAAAGAATTTAATTAATCT
TCCTATTACCCCAATAAAATAATTTAAATAATAATAAATATTATTATTCTAATAATTTTTTAATATATAAAATATAAAGA
>OTU_684;size=2;
GTTTAATATTATTAATTTGTTACAAATTTAGGTATTTAAGTTTTCTCTGGTTATTAATATTTTATTGGGGTGATAAAAGG
ATTGAGTTAACTCCTTTTTAATTAATACATTGATTTATGAATTATTGATCCAGTTTTATTGATTAAAAGTTTAAGT
>OTU_689;size=120;
GCTTTATATTTGAATTTTATTATTTATTTAGGTTAATTTTATAATAATTGTAAAAAATATTTTGTTGGGGTGACAAGAAG
ATATAAAAAACTCTTTTTAGTTTATTTACATTGATATATGAATTGTTGATCCTTTATTATCGATTATAAGACTAAGT
>OTU_694;size=2;
GCTTTATATTAAATAACTATTTCTAATTTAGATAAATTTTGGTAATAGTTAGTAAAATATTTTGTTGGGGTGACAGGAAG
ATAAGATTAACTCTTCTTAAGTTTAAACATCAATTTATGAATAATTGATCCATTATTTATGATTAAAAGATTAAGT
>OTU_700;size=4;
GTTTTATAAAATTATATTATAATTTATAAAGAATATTTTAAATTTTATTAAAAATTTTATTTTATTGGGGTGATATTAAG
ATTTATTAAACTCTTATTAATTAAACCCATTAATTTATGAATAATTGATCCATTATTATTGATTAAAAAATTAAGT
>OTU_702;size=2;
TCTTAATCTTAATTTACAAATTTATAGATCATAAATATAAATAAATCATTTATCAATGAATAAAATTTATAAAAGTTTTT
TAAATTTTTTTATCACCCCAATAAAATTAAATTAAAATATAATAAAATTATACATCTAAAATATATTATAAAATAAAATT
AATAAAGA
>OTU_703;size=12;
GCTTTATATTAATAACGATTTGGTATTTAGATAAATTTTGGTAATAGTTAGTAAAATATTTTGTTGGGGTGACAGGAAGA
TAAGATTAACTCTTCTTAAGTTTAAACATTAATTTATGAATAATTGATCCATTATTAGTGATTATAAGACTAAGT
>OTU_710;size=2;
ACTTAATTTTTTAATCAAAATTTTTGGATCAATTTTAACTCATTTATTTATGATAATTTTTAATAAAAGTTAATTAAATT
TTTATATCACCCCAATAAAATAACTTAATATTAAAATAATTAATTTAAATAAAATAATTTATTAAAATAAATTTATTATA
AAGA
>OTU_720;size=2;
GCTTTATATCACAAATATGTAGCTTGTTTAGACGGAGTTTAGCTTAATATGGGAGATATTTTGTTGGGGTGACAGGAAGA
TATAAGAAACTCTTCTTTTAGTAGACCATAAATACATGAATTAAATGATCCAGGGCGACGGATTAAAAGACTAAGT
>OTU_721;size=2;
GCTTTATATCACAAATATGTAGCTTGTTTTGACGGAGTTTAGCTTAATATGGGAGATATTTTGTTGGGGTGACAGGAAGA
TATAAGAAACTCTTCTTTTAGTAGACCATAAATACATGAATTTAATGATCCATTAATAATGATTAAAAAATTAAGT
>OTU_723;size=4;
TCTTAATCTTAATTTACAAATTTATAGATCATAAATATAAATAAATCATTTATCAATGAATAAAATTTATAAAAGTTTTT
TAAATTTTTTTATCACCCCAATAAAATAATTTAATATTAAAACTATTAATTTAAATAAAATAATTTATTAAAATAAATTT
ATTATAAAGA
>OTU_735;size=2;
TCTTATTCTCTGAATTATTAATAATAGATCATATTTTTATAAATCTTTAATTTAAGAAATTTTAATAAAAAAGTTAATTA
AATTTTTGTATCACCCCAATAAAATTAAATTATAATATAATAAAATTATGCATCTAAAATATATTATAAAATAAAATTAA
TAAAGA
>OTU_736;size=2;
GCTTTATAATATTTTTATATAATTTATTTAGAAAATTTTAAATTTAATAATTTTATATTATTTTATTGGGGTGATAATAA
GATTTAATAAACTCTTATACATGAATATACATTGATATATGAATTGTTGATCCTTTATTATCGATTATAAGACTAAGT
>OTU_738;size=10;
GCTTCATAGGTATAATTTGCTAATTTTAGAAGTGGTCAGTTAGGAGGTTGAACCTATTTTGTTGGGGCGACAAGGAAATA
AATTAACTTTCTTTAATAAAAACACGGATGAGTGAAAATTGGATCCATTATTTATTTTTAAAATATTAATT
>OTU_743;size=4;
ACTTAGTCTTATAATCGATAATAAAGGATCAACAATTCATATATCAATGTAAATAAACTAAAAAGAGTTTTTTATATCTT
CTTGTCACCCCAACAAAATATTTTTACAACTATTACCAAAATTTATCTAAATTAGAAATAGTTATTTAATATAAAGC
>OTU_744;size=2;
ACTTTATAAGAAACTTATAAACCTTTTAGGAAAGGTTGAAGATATAATAAGGGCCTTATTTTGTTGGGGTGACAGGGCAA
TAATATAACTTGCTTTTTACTCTATACTGATAGGTGAAACTATGAACCACATATAATGACTAAAAGATTAAGT
>OTU_745;size=4;
GCTTTATATTTGAATTTTATTATTTATTTAGGTTAATTTTTATAATAATTGTAAAAATATTTTGTTGGGGTGACAAGAAG
ATATAAAAAACTCTTTTTAGTTTATTTACATTGATATATGAATTGTTGATCCTTTAATATCGCATATAAGCCTAACT
>OTU_746;size=106;
ACTTAGTCTTATAATCATTAATAACGGATCAATAATTCATACATCAATGATTTAAATTCTAAAAAGAGTTTTTTTTATCT
TCCTGTCACCCCAACAAAATATTCTTACAATTATTATAAAGATTAACCTAAATAAATAATAAAATTCAAATATAAAGC
>OTU_756;size=6;
TCTTGACATTAATTTTTTTTATATTTATTTGGATGTGGGGTTTTATAAATTTAATTTAGTGTTTTATTGGGGTGATAGGA
AGATAAAATAAACTCTTTTTAGTTTACTTACATTGATATATGAATTGTTGATCCTTTATTATCGATTATAAGACTAAGT
>OTU_757;size=2;
GCTTTATAATTTTTATTTTATAATTTATAAAGAATAATTAAAATTTTATTTTAAAAATTATTTTGTTGGGGTGACAATAA
GATTTAAAAAACTCTTATTATTTTTTTACATTGATTTATGAATAAATGATCCAATTTTATTGATTAAAAGATTAAGT
>OTU_763;size=2;
GCTTCATAGGTATAATTTGCTAATTTTAGAAGTGGTCAGTTAGGAGGTTGAACCTATTTTGTTGGGGCGACAAGGAAATA
AATTAACTTTCTTTAATAAAAACACGGATGATTGAAGGATCCATAAATAATGATTAAAAAATTAAGT
>OTU_764;size=2;
GCTTTATAATTTAGTTTTTATAATTTATAAAGAATATTTAAAATTTTATTAATTTAATTATTTTGTTGGGGTGACAATAA
AATTTATAAAACTTTTATTATTTATTTACATTAATTTATGAATAAATGATCCAATTTTATTGATTAAAAGATTAAGT
>OTU_765;size=2;
TTTTAAACTAATTATATAAATAATAGATAATTTACTTTCATTAAAACAATAATTATTGAATAAATTAAATTTAAAAAGTT
TAATTAATTTTTAAATCACCCCAACAAAATATTCTTACCAGTCTTATTCAATTACTCCCACATAAATAAAAATAATAACA
ATATAAAGC
>OTU_776;size=2;
GCTTTATATTTCTATTCTATTATTTGTTTAGTGTACTTATTATAATATTAAAAAAAATATTTTGTTGGGGTGACAGGAAG
ATAAGAAAAACTCTTTTTAGTTTAATTACATTAATTTATGAATAAATGATCCAATTTTATTGATTAAAAGATTAAGT
>OTU_779;size=2;
ACTTAAATTTTTAATCGATAAAATCGGATCAATAAATCATAAATTAATGTATAAAAAATTTAAGAGTTTTTTAAATCTTA
TTGTCACCCCAACAAAACAATTATCAAAATAAAATTTAAATAATTCTTCATAAAAAAAACCATATAATTGTAAAGC
>OTU_790;size=22;
ACTTAGTCTTATAATCATTAATAACGGATCAATAATTCATACATCAATGTAATTAAACTAAAAAGAGTTTTTCTTATCTT
CTTGTCACCCCAACAAAATATTTTTTTTAATATTATAATAATTTCCCCAAACAAATAATAAAATAAAAATATAAGC
>OTU_794;size=4;
ACTTGGTCTTATAATCATTATTTATGGATCAATTACTCACTCATTCGTGTAGTAGATTAGAAAGAGTTTCTTTTATCTTC
CCGTCACCCCAACGAAACATTTATCAAAATAAAATTTAAATAATTCTTCATAAATAATAGATTATAATTGTAAAGC
>OTU_796;size=2;
ACTTAAATTTTTAATCAATAAAATTGGATCAATTATTCATAAATCAATGTATATTCATGTATAAGAGTTTATTAAATCTT
ATTATCACCCCAATAAAATAATATAAAATTATTAAATTTAAAATTTTCCAAATAAAATAAAAAAAAAAAATATAAAGC
>OTU_808;size=2;
GCTTTATATTTGAAAATTATTATTTATTTAGGTTAATTTTTTTAATAGTTAAAAAAATATTTTGTTGGGGTGACAGGAAG
ATACAAAAAACTCTTTTTAGTTTATTTACATTGATATATGAATTATTGATCCAGTTTTATTGATTAAAAGTTTAAGT
>OTU_809;size=2;
TCTTATTCTCTGAATTATTAATAATAGATCATATTTTTATAAATCTTTAATTTAAGAAATTTTAATAAAAAAGTTAATTA
AATTTTTGTATCACCCCAATAAAATAATTTAAATAATTTAAATTTTATTAATTAAATAAAAATAAAAAATTTTTAAAATT
ATAAAGA
>OTU_815;size=2;
ACTTTATAAGAAACTTATAAATCTTTTAGGAAAGGTTGAAGATATAATAAGGGCCTTATTTTGTTGGGGTGACAGGGCAA
TAATATAACTTGCTTTTTATTCTACACTGATAGGTGAAACTATGAACAATATAAAATTATAAAAAATTAAGT
>OTU_819;size=2;
TCTTTTTCTTTTAATTATTAATAATAGATCAATTTTAATTTAATTCTTAAATTTTAGATTTTTTATTTAAAAAGTTTCAA
AAATTTTTTTATCGCCCCAATAAAATAATTTAATATTAAAACTATTAATTTAAATAAAATAATTTATTAAAATAAATTTA
TTATAAAGA
>OTU_821;size=2;
GCTTTATATTAAATAACTATTTCTAATTTAGATAAATTTTGGTAATAGTTAGTAAAATATTTTGTTGGGGTGACAGGAAG
ATAAGATTAACTCTTCTTAAGTTTAAACATTAATTTATGAAAAATAGATCCAGTTTTACTGATTATTAGAATAAGT
>OTU_826;size=2;
TTTTTATAATTTTACTGATTTAAAATGACTATATTAATTAATAAATCTTAAAAATTATTAGTTTGGGGTGAATTTAAAAT
TTATAAAACTTTTAATTATTTAAATAATAATTTTTAATTTATTGATCCAGTTTTATTGATTAAAAGTTTAAGT
>OTU_848;size=2;
TTTTAAACTAATTATATAAATAATAGATAATTTACTTTCATTAAAACAATAATTATTGAATAAATTAAATTTAAAAAGTT
TAATTAATTTTTAAATCACCCCAACAAAATATTTTACTAACTATTACCAAAATTTATCTAAATTAGAAATAGTTATTTAA
TATAAAGC
>OTU_851;size=2;
GCTTTATATTAAATAACTATTTCTAATTTAGATAAATTTTGGTAATAGTTAGTAAAATATTTTGTTGGGGTGACAGGAAG
ATAAGATTAACTCTTCTTAAGTTTATACATTAATTTATGATTTATTGATCCGATTTTATCGATTAAAAATTTAAGT
>OTU_852;size=2;
ACTTAAATTTTTAATCGATAAAATCGGATCAATAAATCATAATTAATGTATAAAAAAATTTAAGAGTTTTTTAAATCTTA
TTGTCACCCCAACAAAACAATTATCAAAATAAAATTTAAATAATTCTTCATAAATAATAGATTATAATTGTAAAGC
