# Supplementary material for: Testing the potential of a ribosomal 16S marker for DNA metabarcoding of insects
Source: PeerJ. 2016 Apr 19;4:e1966. doi: 10.7717/peerj.1966 (PMC4841222; doi:10.7717/peerj.1966)
Supplement: Supplemental Information 1 [file peerj-04-1966-s006.zip › scripts/4 singletons + clustering/150729_otus_nochim.txt]

>OTU_1;size=11132537;
ACTTAATCTTTTAATCATAAATAATGGATCCAATTTTCACTCATCCGTGTTTTTATTAAAGAAAGTTAATTTATTTCCTT
GTCGCCCCAACAAAATAGGTTCAACCTCCTAACTGACCACTTCTAAAATTAGCAAATTATACCTATAAAGC
>OTU_2;size=8535425;
ACTTAGTCTTATAATCGATAATAAAGGATCAACAATTCATATATCAATGTAAATAAACTAAAAAGAGTTTTTTATATCTT
CTTGTCACCCCAACAAAATATTTTTACAATTATTATAAAAATTAACCTAAATAAATAATAAAATTCAAATATAAAGC
>OTU_3;size=7004120;
ACTTAGTCTTATAATCACTAATAATGGATCAATTATTCATAAATTAATGTTTAAACTTAAGAAGAGTTAATCTTATCTTC
CTGTCACCCCAACAAAATATTTTACTAACTATTACCAAAATTTATCTAAATTAGAAATAGTTATTTAATATAAAGC
>OTU_4;size=7498638;
GCTTAATAATGTAATTAATATGAAATTTAGTATAGTTTTTATTATTAATCAAATTATTTTGTTGGGGTGACAGGAAAATA
AATGAACTTTTCTATAAAAGTTACATTAATGAGTGAGAGTAGGATCCATTTTTAATGATTATAAGAAAAAGT
>OTU_5;size=3325666;
GCTTGACATTAAATATATTTAACTTGTTTGGTTTGGGCTTGGTTTTATATAATAAATGTTTCGTTGGGGTGACGGGAAGA
TAAAAGAAACTCTTTCTAATCTACTACACGAATGAGTGAGTAATTGATCCATAAATAATGATTATAAGACCAAGT
>OTU_6;size=4069424;
ACTTAGTCTTATAATCATTAATAACGGATCAATAATTCATACATCAATGATTTAAATTCTAAAAAGAGTTTTTTTTATCT
TCCTGTCACCCCAACAAAATATTCTTACCAGTCTTATTCAATTACTCCCACATAAATAAAAATAATAACAATATAAAGC
>OTU_7;size=3203405;
TCTTTATATTTAAATTGTTTAATCATTTTAGTAGGATTTGGATTTAATGAGGTTAATATTTTGTTGGGGTGACAGGAAGA
TAATAAAAACTATTTTTATAAGAGTAACATTGATATATGAATAAGTGATCCGTGATAGCGATTAAAAGACTAAGT
>OTU_8;size=5874024;
TCTTTATAATATTTTTTATAGTTTTATTTCAGATTTTTTTATTAATTATAAATAATATTATTTTATTGGGGTAATAAAAA
GATTAAAATAATTCTTTTTAAAATTTAACAAAAATAATTGGTTATATGATCCTTTTTTATTGATTATAAGATTAAGT
>OTU_9;size=4724371;
TCTTTATGATTTATTTATAATTTTTAAAAAGAATAATTAAAATTTTATAAATAAAATTATTTTATTGGGGTGATAATAAG
ATTTAATAAACTCTTAGTATTTTTTAACATTGATTTATGAATTATTGATCCAGTTTTATTGATTAAAAGTTTAAGT
>OTU_10;size=2837724;
GCTTTATAATATTTTTATATAATTTATTTAGAAAATTTTAAATTTAATAATTTTATATTATTTTATTGGGGTGATAATAA
GATTTAATAAACTCTTATACATGAATATACATTGATTTATGAATAATTGATCCAATTTTATTGATTAAAAATTTAAGT
>OTU_11;size=2192544;
ACTTAGTCTTATAATCAATAATAATGGATCAACAATTCATACATCAATGTAATTAAACTAAAAAGAGTTTTTCTTATCTT
CTTGTCACCCCAACAAAATATTTTTTTTAATATTATAATAATTTCCCCAAACAAATAATAAAATAAAAATATAAAGC
>OTU_12;size=3262879;
ACTTGGTCTTATAATCATTATTTATGGATCAATTACTCACGCATTTGTGTAGAAAATTAGAAAGAGTTTCTCTTATCTTC
CCGTCACCCCAACGAAACACTTACTATATAAAACTAAAATCTAACCAAACCAATTAAATATATCCAGTGTCAAGC
>OTU_13;size=2479502;
AATTTACTTTCTATATATAGGTTTATTTTTTGGTTTTATAATAATTTTATTTATTAGATAGTTTTGTTGGGGCGACAGTG
AAATTTATTTAACTTTCATTAATTTTTAACATTAATTTATGTTTTGATCCAGTTATATTGATTATAAGATTAATT
>OTU_14;size=2329906;
TCTTTATATTTGCTTGGTTAAAATTTTTAATTAGGGAGTATTTTATTGGGGTGATAAAAAAATTTAAAAAACTTTTATAA
ATTTTATTCATTGATAAATGATTTATTTATATTTATGATCTATAAATTTGTAAATTAAGATTAAGA
>OTU_15;size=4843233;
ACTTAGTCTTTTAATCACTCTCACTGGATCATTTAATTCATGTATTTATGGTCTACTAAAAGAAGAGTTTCTTATATCTT
CCTGTCACCCCAACAAAATATCTCCCATATTAAGCTAAACTCCGTCAAAACAAGCTACATATTTGTGATATAAAGC
>OTU_16;size=3254124;
ACTTAATTTTTTAATCATTATATATGGTTCATAGTTTCACCTATCAGTGTAGAGTAAAAAGCAAGTTATATTATTGCCCT
GTCACCCCAACAAAATAAGGCCCTTATTATATCTTCAACCTTTCCTAAAAGATTTATAAGTTTCTTATAAAGT
>OTU_17;size=2404178;
ACTTTATAAAACTATGTTAAGTTTCCAGAATATTACATAACTTAGACTAAAATTTTATTTCGTTGGGGTGATGGGGTAAT
AATTAAACTTATCTTAAAAATAACATAATAGATGATTGAAGGATCCATAAATAATGATTAAAAAATTAAGT
>OTU_18;size=2291521;
TCTTGACATTAATTTTTTTTATATTTATTTGGATGTGGGGTTTTATAAATTTAATTTAGTGTTTTATTGGGGTGATAGGA
AGATAAAATAAACTCTTTTTAGTTTTTGCATATGCCATTGATTTTTGAATTTTTGATCCGTTATTAACGATTATAAGACT
AAGT
>OTU_19;size=1846084;
ACTTATTCTAATAATCAGTAAAACTGGATCTATTTTTCATATATCAATGTTATATAAATAAAAAAGTTAATTATATATTT
TTGTCACCCCAACAAAATATTTTATTAAATAATAAATAATAATTTATCAAAAATTTATTAAATAATCAAATATAAAGC
>OTU_20;size=2750975;
GCTTTACAATTATAATCTATTATTTATGAAGAATTATTTAAATTTTATTTTGATAATTGTTTTGTTGGGGTGACAATAAG
ATTTAAAAAACTCTTAAATTTTTTATACATTAATTTATGATTTATTGATCCGATTTTATCGATTAAAAATTTAAGT
>OTU_21;size=1076114;
GCTTTATATTTCTATTCTATTATTTGTTTAGTGTACTTATTATAATATTAAAAAAAATATTTTGTTGGGGTGACAGGAAG
ATAAGAAAAACTCTTTTTAGTTTAATTACATTGATTTATGAATTGTTGATCCATTATTATTGATTATAAGACTAAGT
>OTU_22;size=980739;
ACTTAGTCTTATAATCGCTTTTAACGGATCAAAAATTCATAAATCAATGTAAATACACCAAAAAGAGTTACTCTTATCTT
CCTATCACCCCAATAAAACACCAGCTTCATTAACATATTTGCCGTAATCACCTAAACTAATGCTAAATAACTGCAGTAAA
GA
>OTU_23;size=1625519;
ACTTAATCTTTTAATCAATAAAATTGGATCATTTATTCATAAATTAATGTTAAAAAAAATAAAAAGTTAAATAAATTTTT
ATATCACCCCAATAAAATAATTTAAATAATAATAAATATTATTATTCTAATAATTTTTTAATATATAAAATATAAAGA
>OTU_24;size=1062040;
GCTTTATAATTTAGTTTTTATAATTTATAAAGAATATTTAAAATTTTATTAATTTAATTATTTTGTTGGGGTGACAATAA
AATTTATAAAACTTTTATTATTTATTTACATTTATTTATGAATAATTGATCCATTATTATTGATTAAAAAATTAAGT
>OTU_25;size=1108319;
TCTTTATATTGTCCACTTTACATACCCTTAGAAGCTAGCCCCGTAAAGTCTTACCATATTTAGTTGGGGTGACACGAAGT
CGTAAACACTTCTTTAAAAACAAAAATTTAAGGTTATATGACCCGGCTCGCCGATCAAAAAATCAAGT
>OTU_26;size=975275;
TTTTTATAAAATTAACAAAAATTTTTGTTAATTTTATTTTGTTGGGGTGATTTAAAAATTAATTAAACTTTTTAAATTTA
ATTTATTCAATAATTATTGTTTTAATGAAAGTAAATTATCTATTATTTATATAATTAGTTTAAAA
>OTU_27;size=899861;
TCTTTATAATTTTAAAAATTTTTTATTTTTATTTAATTAATAAAATTTAAATTATTTAAATTATTTTATTGGGGCGATAA
AAAAATTTCTGAAACTTTTTAAATAAAAAATCTAAAATTTAAGAATTAAATTAAAATTGATCTATTATTAATAATTAAAA
GAAAAAGA
>OTU_28;size=953954;
GTTTAATATTATTAATTTGTTACAAATTTAGGTATTTAAGTTTTCTCTGGTTATTAATATTTTATTGGGGTGATAAAAGG
ATTGAGTTAACTCCTTTTTAATTAATACATTAATTTATGATTATTTGATCCAATTTTTTTGATTATAAGAATAAAT
>OTU_29;size=798247;
TTTTATTCTTATAATTATAATATTATAGATCATTAAATAAATTTATATTTCTTAAATAAAAGTAATTTATAATAAAAAGT
TTATTAAATTTTTATATCACCCCAATAAAATATAAAATTTATTATTTTCCAACCATTAAAATAATAAATATTTATAAATT
TTATATTAAAA
>OTU_30;size=1037982;
TGTTTATATTTTTTTTATAGAAATATTTGTAAAAAAAGTATTTTATTGGGGTGATAAAAAAATTTAAAAAACTTTTATTA
TTATAATCATTAATTAATGAATTATATGTATTTATGATCTATAAGTTGTAAATTAAGATAAAGA
>OTU_31;size=877859;
TCTTTATAATAAATTTATTTTTATAGATTATTTTATTTAAATTAATTATTTAAATATATAAATTATTTTATTGGGGTGAT
ATAAAAATTTAACAAACTTTTTAAAATTTATTTCTTAAATTAAAGATTTTTAAAATAGTGATCTATTATTAATAATTCAA
AGAATAAGA
>OTU_32;size=997363;
TTTTTATAATTATTATTTAAAATTTTATTTAATATATTTATTTAAATAATAATTATTTAATTGGGGTGATTGAAAAATTA
AAATAATTTTTTTAAAAATTTAATCAATAATTTTTGAATAAAATATCTATTATTAATAAATATATAATAAGT
>OTU_33;size=808881;
TCTTTATAATAAATTTATTTTAATAAATTATTTTATTTAAATTAATAATTTTAATATTAAATTATTTTATTGGGGTGATA
CAAAAATTTAATTAACTTTTTTACACAAATTTCTTTAATTAAAGATTTATAAAAATATGATCTGTTATTAATAATTCAAA
GAATAAGA
>OTU_34;size=744706;
ACTTTACTAACAACTTATATTGTTATTGAACTAGTAGCAGGTTGTTGGTTAAGCTGGGGCGGCAAATATATAAACAATAT
TAATATTAAATATTTAAAATAGAAAATTAGAACTTAAGTTAAAAATTTAAACAAGT
>OTU_35;size=1044487;
TCTTTATAATAAATTTATTTTAATAAATTCTTTTATTTAAATTAATTATTTTAATATTAAGTTATTTTATTGGGGTGATA
TAAAAATTTAATTAACTTTTTAAAGTAAATTTCTTAAATTAAAGATTTTAAAATAATGATCTATTATTAATAATTCAAAG
AATAAGA
>OTU_36;size=714483;
TCTTTATAATAAAGTTATTTTAATAGGTTATTTTATATAAATTAATTATTTTACTAACTAGTTATTTTATTGGGGTGATA
AAAAAATTTAATTAACTTTTTTAATTAATTTACTTAAATTAAAGATTTCTAATTTATGATCTATTAATAATAATTCAAAG
AATAAGA
>OTU_37;size=393816;
TCTTTATATTATAGATATTAATTTTAATTAAGAATATTTTATTTTTTATTATTTATATTATTTTATTGGGGTAATAGGAA
GATTAATCAAATTCTTTTTTTTATTTTTACATTAATAAATGATTATATGATCCAATTTTATTGATTAAAAGATTAAGT
>OTU_38;size=602037;
TCTTTATAATAAATTTATTTTAATAAATTATTTTATTTAAATTAATAGTTTTAATATTAAATTATTTTATTGGGGTGATA
CAAAAATTTAATTAACTTTTTTATTAAAATTTCTTAAATTAAAGATTTATAAAAATATGATCTATTATTAATAATTCAGA
GAATAAGA
>OTU_39;size=731528;
ACTTAATCTATTAATCTATAATATAGGATCAATTAATCAAAAATTTTTGTTTAATAAAATAAAAAGTTATTTTAATTTTT
AAATCACCCCAATTAAATAATTATTAATATAAAATAAAAATATTAAGAATTATAAAGA
>OTU_40;size=652307;
TCTTTATTAATTTTATTTTATAATATATTTTAGATGTATAATTTTATTATATTTTAATTTAATTTTATTGGGGTGATATA
AAAATTAAATAAACTTTTTATTATATTTATATATTAATTTATAATTTTTTGATCCATTAATGATGATTATAAGTTTAAGT
>OTU_41;size=281073;
GCTTTATATTGTTACTAGTTTTATTTATGTAGTAGTAATTAAATAAGGCTATAAACAGTATTTTGTTGGGGTGACAGGAA
GATATAAAAAACTCTTTTTAGAAGTTTATCATTGATGTGTGAATTATTGATCCGTTATTGACGATTATAAGACTAAGT
>OTU_42;size=363835;
GCTTTATAATTTTTATTTTATAATTTATAAAGAATAATTAAAATTTTATTTTAAAAATTATTTTGTTGGGGTGACAATAA
GATTTAAAAAACTCTTATTATTTTTTTACATTGATTTATGAATTATTGATCCATTTTTAATGATTAAAAAATTAAGT
>OTU_43;size=261973;
TTTTAATAATTAATTATAAATTTAATATAAATTTAATATAAATTATTTGATTGGGGTGATAAAAAAATTTAATTAACTTT
TTTAAAAATTAAACAAATATTTTTGAATATATTTTTAATAATTTAATTTTATTTAAAATTAAAT
>OTU_44;size=126069;
ACTTAAATTTTTAATCAATAATATTGGATCAATAAATCATAAATCAATGTAAAAAAATTATAAGAGTTTTTTAAATCTTA
TTATCACCCCAACAAAATAATTAAATAAATAAAATTTAAATAATTCTTAATAAATAATAATATTAAATTATAAAGC
>OTU_45;size=227470;
ACTTAATTTTATAATCAAAAAAATTGGATCAATAATTTAAAAATCATTATTTAAATAATTAAAAGTTTATTAAATTTTAA
ATTCACCCCAAACTAATAATTTTATAAATTTATATATTAATATAACCATAAAAAATTTATAAATTATAAAAA
>OTU_46;size=351717;
ACTTAATTTTTTAATCATTATTTATGGATCATTAAATTATTTATATATAATTTAAAAAAATAAAAGTTTTTTAAATTTCA
CTATCACCCCAATAAAATTATTAAAATATTTTAAAAAATATATACTTAAATCTTAAAAAATTTTAAATAATAAAGA
>OTU_47;size=163202;
TTTTTATAATTTTACTGATTTAAAATGACTATATTAATTAATAAATCTTAAAAATTATTAGTTTGGGGTGAATTTAAAAT
TTATAAAACTTTTAATTATTTAAATAATAATTTTTAATTTATTGATCCAAATTTTTTGATTATAAAATTAAGT
>OTU_48;size=170538;
ACTTAAATTTATAATCAATAAAACTGGATCATATAAACATAAATAAATGGTTAATAAAAATAAAAGTTTTATAAATTTTA
TTGTCACCCCAACAAAATATAATAAAATAATTAAATTTAAAAAATCTTAATAATTTAAATATAAATTATATAAAGC
>OTU_49;size=86991;
ACTTGTTTAAAATTTTAACTTAAGTTCTAATTTTCTATTTTAAATATTTAAATTAATATTGTTTATATATTTGCCGCCCC
AGCTTAACCAACAACCTGCTACTAATTCAACAACAATATAAGTTGTTAGTGAAGT
>OTU_50;size=188430;
GCTTTATATAATTTATATTTAAATTATTTAGATTTTTAAAGTTTAATTATTACTTTATATTTTGTTGGGGTGACAATAAA
ATTAATAAAACTTTTATTTTTAATTAACATTGATTTATGTGTAAATGATCCAGTTTTATTGATTATAAATTTAAGT
>OTU_51;size=127676;
ACTTAATCTTACGTTCTATTTGTTCTTTTAATGATATATAAATCTATGGTTATATAGGTTGTTCTACTAATTCCTAGGTC
GCCCCAACCGAATATATAATTGCCTAAAGCATTTTATATATAAAGC
>OTU_52;size=111088;
TCTTTATATTATAAATATTAATTTTAATTAAGAATATTTTATTTTTTATTATTTATATTATTTTATTGGGGTAATAGGAA
GATTAATTAAATTCTTTTTTTTTATTTTTACATTAATAAATGATTATGTGATCCAATTATATTGATTAAAAGATTAAGT
>OTU_53;size=62462;
ACTTGATTTTTTGATCGGCGAACCGGGTCATTTAACCTTAAATTTTTGTTTTTAAAGAAGTGTTTACGACTTCGTGTCAC
CCCAACTAAATATGGTAAAACTTTACGGGGTTAGCTTCTAAGGGTATGTAAAGTGGGCTATATAAAGA
>OTU_54;size=56790;
TCTTTATTTTTTTATTAATTTAATAATTTTAGTATATAATTTATTATTTTTTAAAAAAATTTTATTGGGGTGATAGTGAA
ATTTATAAAACTTTTATTTATAAAATTTATATATAAATAATTTAATGATCCATTAATAATGATTATAAATTTAAGT
>OTU_55;size=52907;
GCTTTATATTTGAAAATTATTATTTATTTAGGTTAATTTTTTTAATAGTTAAAAAAATATTTTGTTGGGGTGACAGGAAG
ATACAAAAAACTCTTTTTAGTTTATTTACATTGATATATGAATTGTTGATCCATTATTATTGATTATAAGACTAAGT
>OTU_56;size=70580;
ATTTAATTTATTAAAATTTAAATTTAGTCATATTACATTTATATAAATTCAATAATAAATTGATTAAATTAAAAAAAAGT
TTTATAAATTTTTTTATCACCCCAATAAAATAAACTAAAAAATTAATTTTAATTTAATTAATCTATTAAAATATTAAAA
>OTU_57;size=33610;
GCTTTACCTTTAAACTTAAAAAAGAAAGAAAAACGGTTCGGTTGGGGCGACCAAGGAATATAAAACATCCTATATAAACT
TAGATTCACACATCTCTAAAAAGATCCTTAATCAAGATCACAGAATCCAGC
>OTU_58;size=49287;
GCTTTTATAAACAACATAAATTTATTATGAGATATATTCGGTTGGGGCGACCTAGGTATAATAAAACAACCTATAAATAA
ATAGAAATATAATTCATAAATAGATCCGTAAAGCTAAAAAATTAAGC
>OTU_59;size=29086;
ACTTAAATTTTTAATCATTAATAATGGATCAAAAAAACATTTATAATGAAAAATTCTAATTAAGAGTTAAATAAATCTTA
ATATCACCCCAATAAAATAAATATAATTATATAAAATAAATAAATTTTAAATTCTTTATATTTTATATTATAATAAATTT
ATAAAGA
>OTU_60;size=27454;
GTTTTATAAAATTATATTATAATTTATAAAGAATATTTTAAATTTTATTAAAAATTTTATTTTATTGGGGTGATATTAAG
ATTTATTAAACTCTTATTAATTAAACCCATTAATTTATGAATAATTGATCCATTTTTATGATTATAAATTTAAAT
>OTU_61;size=63708;
TCTTAATATTTGTTTGGTTATATATAAAAAAAATATTGGGGTGATAAAATTTTTTTAATAATATTTAAAAATTTAATTCA
TTGATAAATGATTTATTTATATTTATGATACGTAAATTTGTAAATTAAGATTAAGA
>OTU_62;size=49454;
ACTTAATCTTTTAATCATAAATAATGGATCCAATTTTCACTCATCCGTGTTTCTATTAAAGAAAGTTAATTTATTTCCTT
GTCGCCCCAACAAAATAGGTTCAATCTCCTAACTCACCACTTCTAAAATTAGTAAATTATACCTATCAAGC
>OTU_63;size=21300;
ACTTTACTAATTTTTATTAATAATTGGTTTTTAGTTTTTAAACAATTTTTTAACATTAGTTTTATTGGGGTGATAATTAA
ATTAAACTTTAAATATTAATTTCATTAATTTATGTTTTTATTGAATTAATTTATTTTTTTAAAAGAAAAAGT
>OTU_64;size=22668;
ACTTAATCTTATAATCAATAAAAAAGGATCATATGACCAATTATTTTTGTTAAATTTTAAAAAGAATTATTTTAATCTTT
TTATTACCCCAATAAAATAATATAATTTGTAATTAATAAAAAAATCTAAAATAAAATTATAAAAAATATTATAAAGA
>OTU_65;size=19600;
GCTTGACATTAATTATATTTAACTTGTTTGGTTTGGGTTTGGTTTTATATAATAAATGTTTCGTTGGGTTGACGGGAAGA
TAAAAGAAACTCTTTCTAATCTACTACACGGATGAGTGAGTAATTGATCCATAAATAATGATTATAAGTTCAAGT
>OTU_66;size=12124;
ACTTAATTTTATAATCAATAAAACTGGATCATTTAATCATAAATTAATGTTTAATAAAAATAAAAGTTTAATAAATTTTA
TTGTCACCCCAACAAAATATAAATTAAAAATTAAACTTAAAAAATCTAAATAAATTAAATTTTAATTATATAAAGC
>OTU_67;size=20186;
TTTTAATTATTTAAAAATAAAATTTGATTTAAAATATATATAATTTTTAATTTTATAAATAATTTAATTGGGGTGATTAA
TAAATTTAATTAACTTTATTTTAAGAAAATATTTAATTTTGATTAAAGGATTTTGAAAAGAAATTGATTTAGTTTTATGG
ATTATATGATTAAAT
>OTU_68;size=18690;
TCTTTATATTTATTTATTTTTAATTTATAAAGAATTTTATTATTTATTAAAATTAAATATAGATTAAATATTTTATTGGG
GTGATATTAAAATTTAATTAACTTTTATTAAAAATTATCATAAATAAATGAGTTAAAATTGATCCAAAAATTTTGATTAA
AAAATTAAGT
>OTU_69;size=10595;
GTTTTATAGGTTTTCTGTTTATAATATATGGGGGTATTTTATAAACAGCGGACTTATTTGATTGGGGCAATGAATGAATA
AATAAAACTTCTTTTTACACTATCAAACAATGATTTTAGTCTTAAATTTTAAAGTTAGGAAAAAAT
>OTU_70;size=9048;
ACTTATTTTAAAAATTTATTATTAAAATCTAATATCCATAAATTAATGTAATCAATCAATAAAAGTTAATTCAATTTTAT
AATCACCCCAATCAAATATTTTATTTAATTTTTTATCAAATAAAATATAAAAA
>OTU_71;size=15638;
GCTTTATATTAAATAACTATTTCTAATTTAGATAAATTTTGGTAATAGTTAGTAAAATATTTTGTTGGGGTGACAGGAAG
ATAAGAAAAACTCTTTTTAGTTTAATTACATTGATTTATGAATTGTTGATCCATTATTATTGATTATAAGACTAAGT
>OTU_72;size=11909;
TCTTGACATTAATTTTTTTTATATTTATTTGGATGTGGGGTTTTATAAATTTAATTTAGTGTTTTATTGGGGTGATAGGA
AGATAAAATAAACTCTTTTTGTATGTTTTGTACATGCCATTGATCTTTGAATTTTTGATCCGTTATTAACGATTATAAGA
CTAAGT
>OTU_74;size=6476;
TCTTTATATAAAAAATATTAAAAATTTTTTAGAATAAAGTTTTTTTTAAATATTTAAAATATTTTATTGGGGTGATAATA
AAATTTAATAAACTTTTATTTTTATTTTCATTTTTAATTGTTTAAATTGATCCATTGTTTTTGATTAAAAATTTAAGT
>OTU_75;size=14687;
GCTTTATATTAAATAACTATTTCTAATTTAGATAAATTTTGGTAATAGTTAGTAAAATATTTTGTTGGGGTGACAGGAAG
ATATAAGAAACTCTTCTTTTAGTAGACCATAAATACATGAATTAAATGATCCAGTGAGAGTGATTAAAAGACTAAGT
>OTU_76;size=6951;
ACTTAAATTTTTAATCAATAAAATTGGATCAATTATTCATAAATCAATGTATATTCATGTATAAGAGTTTATTAAATCTT
ATTATCACCCCAATAAAATAATTTTATTTATAAAATTTTAATTATTCTTTTTAAAAATTATAAATAAATCATAAAGA
>OTU_77;size=8004;
GCTTTATATTGTTATTATTTTTATTTATGTGGGAGTAATTGAATAAGACTGGTAAGAATATTTTGTTGGGGTGACAGGAA
GATAAGATTAACTCTTCTTAAGTTTAAACATTAATTTATGAATAATTGATCCATTATTAGTGATTATAAGACTAAGT
>OTU_78;size=5265;
GCTTTATATTATAGATTAATTAAAATTATTAGTATTTTAAAATTTTAATTAATCTAATTATTTTATTGGGGTGATAATAA
AATTAAAAAACTTTTATTTATAAAATTTATATATAAATAAAATTTAATTTAAAATTAATTGATCCAATATTTGATTTTTA
GATTAAGT
>OTU_79;size=7838;
GCTTTATATCACAAATATGTAGCTTGTTTAGACGGAGTTTAGCTTAATATGGGAGATATTTTGTTGGGGTGACAGGAAGA
TAATAAAAACTATTTTTATAAGAGTAACATTGATATATGAATAAGTGATCCGTGATAGCGATTAAAAGACTAAGT
>OTU_81;size=3779;
GCTTTACCATAATATATATTAAATGTTATTTGGTTTGGTTGGGGCGACTAAGGAATTAATCATCCTAATAAATAAAGATT
AACAAATCATTATTATGACCCTATAAAGATCAAAGAATTAAGC
>OTU_82;size=9331;
TCTTGATATTAATTTTTTTATATTTATTTGGTTGTAGGATTTTATTAGTTTAATTTTATATTTTATTGGGGTGATAGGAA
GTTAAAGTTAACTCCTTTTGGTTTTTGATCATACATTGATTTTGGGATTCTTGATCCGTTATTTAACGATTATAAGACTA
AGT
>OTU_83;size=8707;
AATTTACTATTTTTATATAGGTTTATTTTTTGGTTTTATAATAATTTTATTTACTAGATAGTTTTGTTGGGGCGACAGTG
AAATTTATTTTTAACTTTCATTAATTTTTAACATTAATTTATGTTTTGATCCAGTTATATTGATTATAAGATTAATT
>OTU_84;size=6187;
TCTTAATATTTGTTTGGTTAAAATTTTTAACTGGGGAGTATTTTATTAGGGTGATAATTTTTTTTTAAATATATTTATAA
ATTTAATTAATTGATAAATGATTTATTTATATTTATGATCTATAAATTTGTAAATTAAGACTAGGA
>OTU_85;size=3235;
ACTTAATTTTTTAATCAAAATTATTGGATCAATTTTAATAAATCATAAATTTATGATTTTTTATTAAATTAAAAGTTTCG
TAAATTTTAAAATCACCCCAATAAAATAATTTAATATTTTAAATTTAATTAAAAATTCTTTTTAAATTTAAAAAAATTTA
ATTATAAAGA
>OTU_86;size=3328;
GCTTTATATTGTTATTGATTTTATTTATGTGGTAGTAATTGAATAAGGTTGTAAACAGTATTTTGTTGGGGTGACAGGAA
GATATAAAAAAACTCTTTTTAGAAGTTTATCATTGATGTGTGAATTATTGATCCGTTATTGACGATTAGAAGACCAAGT
>OTU_87;size=4860;
TCTTAATATTTGTTTGGTTATATATAAAAAAATAATGGGGTGATAAAATTTTTTTAATAATATTTTTTAATAATATTTAA
TTCATTTTTAAATGATTTATTATATTTATGATATGTAAATTTGTAAATTAAGATTAAGA
>OTU_88;size=7469;
ACTAAGTCTTATAATCGCTTCTAACGGATCAAAAATTCATAAATCAATGTAGATACACTAAAAAGAGTTACTCTTATCTT
CCTATCACCCCAATAAAACACCAGCTTCATTAACATATTTTATAATACATCCAAATTCATGCTAAATAACTGCAGTAAAG
A
>OTU_89;size=2795;
TTTTAATTATTTTTTTGATTTGATTGTATTTATATATAAAATTTTTAATTAAATAAATAATTTGATTGGGGTGATTTATA
AATTTGAATAACTTTATTTTGGTAAACTTAATAATTTTGATTGAAGAATTAATTATTTTTCAAAAATTGATTTAGTTTTA
TGGATTATATGATTAAAT
>OTU_90;size=7195;
ACTTAAACTTTTAATCAATAAAACTGGATCAATAATTCATAAATCAATGTTAAAAAATACTAAGAGTTTATTAAATCTTA
TTATCACCCCAATAAAATAATATAAAATTATTAAATTTAAAATTTTCTAAATAAATTATATAAAAATATTATAAAGC
>OTU_91;size=2601;
GTTTTATAATTTAAATATTAATTTTAAAAAAGATTAAATTTAATTTTATTAATTAAATTATTTTATTGGGGTGATAGTAT
AATTTAATTAACTTATATTTTTATTGTACATTAATATATGAAAAATTGATCCAATAGTATTGATTAAAAATTTAAAT
>OTU_92;size=4554;
GCTTTATATTTGAATTTTATTATTTATTTAGGTTAATTTTTATAATAATTGTAAAAATATTTTGTTGGGGTGACAGGAAG
ATAAGATTAACTCTTCTTAAGTTTAAACATTAATTTATGAATAATTGATCCATTATTAGTGATTATAAGACTAAGT
>OTU_93;size=5252;
ACTTTTTCTTATAATCATTAAAAATGGATCCTACTCTCACTCATTAATGTAACTTTTATAGAAAAGTTCATTTATTTTCC
TGTCACCCCAACAAAATATTCTTACCAGTCTTATTCAATTACTCCCACATAAATAAAAATAATAACAATATAAAGC
>OTU_94;size=2186;
ACTTAGTCTTATAATCGCTTTTAACGGATCAAAAATTCACAAATCAATGTAAGTACACTAAAAAGAGTTACTCTTATCTT
CCTATCACCCCAATAAAACACCAGCTTCATTAACATATCTTATAATCCATCTAAATTAATGCTAAATAACTGCAGTAAAG
A
>OTU_95;size=3077;
ACTTAGTCTTATAATCACTAATAATGGATCAATTATTCATAAATTAATGTTTAAACTTAAGAAGAGTTAATCTTATCTTC
CTGTCACCCCAACAAAATAATTTGATTAATAATAAAAACTATACTAAATTTCATATTAATTACATTATTAAGC
>OTU_96;size=5945;
ACTTAGTCTTATAATCGCCTTTAACGGATCAAAAATTCATAAATCAATGTAAATACACCAAAAAGAGTTACTCTTATCTT
CCTATCACCCCAATAAAACACCAGCTTCATTAACATATTTATCATAATCATCTAAACTAATGCTAAATAACTGCAGTAAA
GA
>OTU_97;size=2221;
ATTTTATCCTTTAATCCATATAACTAAATCAATTCCAAAAACCTATATATTAATATATATATATATATATATGCATATTC
CTTCAATCAAAATTTTTAAATTTATTTAAATAAAGTTATTTAAATTTATAAATCACCCCAATCAAATTATTCTATTAATA
AAATATTATATATATATATAATTATATCAAATCAACCAAATAATTAAAA
>OTU_98;size=2038;
ACTTAGTATTATAATCGGTTTTAACGGATAAAAAATTCATAAATCAATGTCAACATACTAAAAAGATTTATTTTTATCTT
CCTATCACCCCAATAAAACCTCAGCCTCACTAACACATTTTATTATCAATCTAAATTCATGTTAAACAACTAAACTAAAG
A
>OTU_99;size=5275;
ACTTAGTCTTATAATCGCTTCTAACGGATCAAAAATTCATAAATCAATGTAAGTACACTAAAAAGAGTTACTCTTATCTT
CCTATCACCCCAATAAAACACCAGCTTCATTAACATATTTTATAATACATCCAAATTAATGCTAAATAGCTGCAGTAAAG
A
>OTU_100;size=3559;
TGTATATATATTTTTTTTTTAAAAAAATATAAAAGAAATATTTTATTGGGGTGATAAAAAAATTTAAGAAACTTTTATGA
TTTTAATCGTTGATTAATGAACTATATATATTTATGACCTATCGATTATAAATTAAGATAAATA
>OTU_101;size=3722;
ACTTAGTCTTTTAATCGCTATCACGGATCACTTATTCATATATCAATGTTACTCTTATAAAAATAGTTTTTATTATCTTC
CTGTCACCCCAACAAAATATTTTACTAACTATTACCAAAATTTATCTAAATTAGAAATAGTTATTTAATATAAAGC
>OTU_102;size=6202;
GCTTTATATCACAAATATGTAGCTTGTTTTGACGGAGTTTAGCTTAATATGGGAGATATTTTGTTGGGGTGACAAGAAGA
TATAAAAAACTCTTTTTAGTTTATTTACATTGATATATGAATTGTTGATCCTTTATTATCGATTATAAGACTAAGT
>OTU_103;size=1726;
GTTTTATATAAAAGCTTAATTTTTTTTTTGTTATACTTTAAGTTTAAGGTTATATATTTTGTTGGGGCAATAATAGAATA
TTATAAACTTCTATATTAATCTTTTTTCTCTATGAGAAGACTTTTGCTTAAAAGTTAGAAAAAAAT
>OTU_104;size=3141;
AATTTACTATTTTTATATAGGTTTATTTTTTGGTTTTATAATAATTTTATTTACTAGATAGTTTTTTTTGGGGCGACAGT
GAAATTTATTTTAACTTTCATTAATTTTTAACATTAATTTATGTTTTGATCGTTATATTGATTATAAGATTAATT
>OTU_105;size=1304;
ACTTAATTTTTTAATCAAAAAAATTGGATCATTTAATAATAAAACATATATAAATGAAAAAATATAATAAAAGTTAATTA
AATTTTAATATCACCCCAATAAAATATTTAAAAATTTTAAATTTTAATAATAAAATAATTCTTTATAAATTACAAATAAT
TAAATATAAAGA
>OTU_106;size=1363;
GTTTTATTTAATATTTTAAAAATTATTTTATTATAATTATTATTTATTACTATTATATTTTATTGGGGCAATAAAAGAAT
AAATAAAACTTCTTTTAATAATTTTATACTTTATAAAATAGCTTTTATTAAAAACTTAGTAAATAAT
>OTU_107;size=2053;
TGTTTATATTTTTTTTATAAAAATATTTATAAAAAAATTATTTTATTGGGGTGATAAAAAAATTTAAAAAACTTTTATTA
TTGTAATCATTAATTAATGAATTATATATATTTATGATCTATAAGTTGTAAATTAAGATAAAGA
>OTU_108;size=1156;
TCTTTATAATTTATTTATTAATTTTTTTAGGTTATTTTTTAATTTTATAAGTTAAATTATTTTGTTGGGGTGACAGTGAA
ATTTATAAAACTTTCATAACTTTTTTTACATTGATTTATGATAAATTGATCCATTTTTAGTGATTAAAAATTTAAGT
>OTU_109;size=1060;
ACTTAAACTTTCAATCAATTATTGGATCAAAAAGGAATTTTTAATAATAATTAAATTTTATAAATAAAAGTTTTAAAATT
TTATTATCACCCCAATAAAATATTTATAATAATTAAAAATTTTATTATTCTAATAAACATTAAATTTAAAAATATAAAGC
>OTU_110;size=1234;
AATTAATCTTATAATCAATATAACTGGATCAAAACAAAAATTAATGAAAATTAAATAAATTTCACTGTCGCCCCAACAAA
ACTATCTAGTAAATAAAAATTATTATAAAACCAAAAAATAAACTTATATAAAAATAGTAAATT
>OTU_111;size=1271;
ACTTAATCTTATAATCAATAAAAAAGGGTCATATAACCAATTATTTTTGTTAAATTTTAAAAAGAATTATTTTAATCTTT
TTACTACCCCAATAAAATAATATTATTTATAATTAATAAAAAAATCTGAAATTAAATTATAAAAAATCTGAAATTAAATT
ATAAAAAATATTATAAAGA
>OTU_112;size=1051;
ACTTAAATTTTTAATCACTAATAATGGATCAACTAATCATAAATAAATGTTAATAATCAAATAAAAGTTTAATAAATTTT
AATATCACCCCAATAAAATAATTTTTTTTATAATAATTAAATTAATCTTTTTAATTAAAATCTTAAAATTATTAAGA
>OTU_113;size=2266;
TCTTAATTTATAGTTATTTTAATAAACTTGGGGGGGTTTATTAAAATAACTATAAATTTTGTTGGGGCAACAAGAGAATA
ATAAAAATTTCTATTATAAAATTAATTATATCTTTAATTTTAAAGTTAAAAAGT
>OTU_114;size=1305;
ACTTAATCTTATAATCAATAAAAAAGGGTCATATAACCAATTATTTTTGTTAAATTTTAAAAAGAATTATTTTAATCTTT
TTACTACCCCAATAAAATAATATTATTTATTATTAATAAAAAAATCTGAAATTAAATTATAAAAAATATTATAAAGA
>OTU_115;size=1339;
TCTTTATATTATAAATATTAATTTTAATTAGGAATATTTTATTTTTTATTATTATTTTTATTATTATTTTATTTTATTGG
GGTAATAGGAAGATTAATTTAATTCTTTTTTTTATTTTTAAATTAATAAATGATTATGTGATCCAATTTTATTGATTAAA
AGATTAAGT
>OTU_116;size=4330;
ACTTTACTAACAACTTATATTGTAATTGAATTAATAGCAGGTTGTTGGTTAAGCTGGGGCGGCAAATATATAAACAATAC
TAATATTAAATATTTAAAATAGAAAATTAGAACTTAAGTTAAAAGTTTAAACAAGT
>OTU_117;size=931;
GCTTATTCTGGTGATCTTAATTAAGGGTCATAGAGAAGATTAATTAATCTTTTTGTAGGGGATGATTGGTCTTCCCCGGT
CGCCCCAACCGAATTTTATTAAAATATTAGTTTTTATTAAAATGAAGC
>OTU_118;size=880;
ACTTAAATTTAAACAATTATTTTATTTATTATTAATTAAAATATTAATTTAATTTTTTTCTGGGGAAGAATATAAATTTA
AATTTTATTTTTTTGAATCATTAATTTATGTTTATAAGATCTATTAAATAAATATAAGTAAAAGT
>OTU_119;size=1795;
GCTTAATAATGTAATTAATATGAAATTTAGTATAGTTTTTATTATTAATCAAATTATTTTGTTGGGGCGACAAGGAAATA
AATTAACTTTCTTTAATAAAAACACGGATGAGTGAAAATTGGATCCATTATTTATGATTAAAAGATTAAGT
>OTU_120;size=1660;
GCTTAATAATGTAATTAATATGAAATTTAGTATAGTTTTTATTATTAATCAAATTATTTTGTTGGGGTGACAGGGCAATA
ATATAACTTGCTTTTTACTCTACACTGATAGGTGAAACTATGAACCATATATAATGATTAAAAAATTAAGT
>OTU_121;size=831;
GCTTAATAATTGAAATTATTAAAAATTATAAAGATTAATTAAATTTTTAATTTTAAAATTATTTTATTGGGGTGATAAAA
AAATTTAATAAACTTTTTTAAATTTATTTTCATTTATAAATGTATTTACAGTTTATCCTTTATTTGTATAAATTAATAAA
TAAAAATTGATCCATAAATTGTGATTAATAGTTTAAGT
>OTU_122;size=1558;
TCTTTACAATTCTTATTATTTAATTTATAAAGAATGATTAAAATTTTATAATATAAATTGTTTTATTGGGGTGATATTAA
GATTTATTTAACTCTTAAAAAATTTTATCATTTATATATGATTAATTGATCCATATTAATGATTAAAAATTTAAGT
>OTU_123;size=785;
GCTTTATAATTTTTAATTTAATTTTTATAAAGAATTTATTTAATTTTTATTTTTAAATTTATTTTGTTGGGGTGACAATA
AGACTTAACAAACTCTTATATAATATACACATTTATATATGATTTATTGATCCATTAATAATGATTAAAAATTTAAGT
>OTU_124;size=1022;
TCTTTATCTTAATTTACAACTTATAGATCATAAATACATATAATTCATTAATTAATGATTATAATAATAAAAGTTTTTTA
AATTTTTTTATCACCCCAATAAAATACTCCCTAATTAAAAATTTTAACCAAGCAAATATAAAGA
>OTU_125;size=1649;
ACTTTATAAGAAACTTATAAATCTTTTAGGAAAGGTTGAAGATATAATAAGGGCCTTATTTTGTTGGGGTGACAGGAAAA
TAAATGAACTTTTCTATAAAAGTTACATTAATGAGTGAGAGTAGGATCCATTTTTAATGATTATAAGAAAAAGT
>OTU_126;size=2886;
TCTTGACATTAATTTTTTTATATTTATTTGGATGTAGGATTTTATAAATTTAATTTAGTGTTTTATTGGGGTGATAGGAA
GATAAAATAAACTCTTTTTAGTTTTTGCATGTGCTATTGATTTTTGAATTTTTGATCCGTTATTAACGATTATAAGACTA
AGT
>OTU_127;size=1226;
ACTTAAATTTATAATCAATAAAACTGGATCATTTACTCATAAATCAATGTTAATTAAAAATAAAAGTTTTATTAATTTTA
TTGTCACCCCAACAAAATATAATTTAATAATTAAATTTTAAAAATCTTAATAATTTAAATATTAATTATATAAAGC
>OTU_128;size=703;
ACTTAATTCTTTTTTGATTTATTGAAGTAGGGGTTTAAATAAAAAAAGGAAAGAGTTTTGTTGGGGTAACAGGAGAATAG
AGAAAATTTCTTTATAGAAAATTTTAGAGTTTAATAATTAGCCAGAGTTTAGAAATTAAAAAGT
>OTU_129;size=939;
TCTTAATCTTAATTTACAAATTTATAGATCATAAATATAAATAAATCATTTATCAATGAATAAAATTTATAAAAGTTTTT
TAAATTTTTTTATCACCCCAATAAAATACTTTTTTTACAAATATTTCTATAAAAAAAATATAAACA
>OTU_130;size=1330;
TCTTTATATTTGCTTGGTTAAAATTTTTAATTAGGGAGTATTTTATTGGGGTGATAAAAAAATTTAAAAAACTTTATAAA
TTTTATTCATTGATAAATGATTTATTTATATTTATGATCTATAAATTTGTAAATTAAGATTAAGA
>OTU_131;size=796;
ACTTAGTCTTATAATCGCTTTTAACGGATCAAAAATGCATAAATCAATGTAGATACACCAAAAAGAGTTACTCTTATCTT
CCTATCACCCCAATAAAACACCAGCTTCATTAACATATTTTTCATAATCATCTAAACTAATGCTAAATAACTACAGTAAA
GA
>OTU_132;size=662;
GCTTTATAAAATTTTGAATAATAATTATTTTAGAATATATAATTTTTTATTTTAAAATTTATTAAATTGGGGTGATTTAA
AGATTTAAAAAACTCTTTATAGTTTAATTTTTATTTATAAATAAAATTTAATTGATCTTAAATAATTTGGATTAAAAAAT
TAAGT
>OTU_133;size=779;
ACTTTACTAACAACTTATATTGTTATTGAATTATTAAAATATTTAAAATAGAAAATTAGAACTTAAGTTAAAAATTTAAA
CAAGT
>OTU_134;size=964;
ACTTAGTCTTATAATCGTTAATAACGGATCAAAAATTCAAAGATCAAGGGTACGTACAAAAACTAAAAAGAGTTTATTTT
ATCTTCCTATCACCCCAATAAAACACTAAATTAAATTCATAAAACCCCACATCCAAATAAATATAAAAAAAATTAATGTT
AAGA
>OTU_137;size=535;
ATTTTTTCTATATTTTTACTAAAAGTTAAAATAATCTGTGAAACTTTAAACAAAGAAGTTAAACTTATTCTTTTATTGCC
CCAATAAAATTTAAAATAAAAAACTTATATATTCACCAATTTTAAACTATTAACATTAAATAAAAC
>OTU_138;size=747;
GCTTTATATTTGAATTTTATTATTTATTTAGGTTAATTTTTATAATAATTGTAAAAATATTTTGTTGGGGTGACAAAAAT
ATATAATTAACTTTTTTATTTATATAACATTGATATATGAAAAATAGATCCAGTTTTACTGATTATTAGAATAAGT
>OTU_139;size=514;
GTTTTATATTTTTTCTTTTTAAGTTTTTTAGTATTCACAATTTTAATTGGAAAAAGTATTTAATTGGGGTGATTGAAAAA
TTGAATTAACTTTTTTTATATTTTAACATTGATTTATGTATAAATGATCCTTTTTTTAAGATTAAAAGATTAAAT
>OTU_141;size=472;
ACTTTTAAAAATTTATGAACCTAGATTAGTAAAAATTAATTAAAATTTTATCTAAAGAAGTTTATTATATTCTTCAACTG
CCCCAGTAAAATTTTCCAGCCATTTAATTAAAGCACCTAAAATTAAAAATATGACTTAGAAAATTAAGA
>OTU_142;size=795;
TCTTAATATTTGTTTGGTTAAAATTTTTAACTGGGGAATATTTTATTGGGGTGATAAATTTTTTTCAATAATATTTATAA
ATTTAATTCATTGATAAATGATTTATTTATATTTATGATATATAATTTGTAAATAAAGATTAAGA
>OTU_143;size=506;
TCTTTATAATTGTTATTTTTTTATTTAATTAATAAAATTTAAATTATTTTATTAGGGCGATAAAAATTTTTTTGAAACTT
TTAAAATAAAAAATTTAAGAATTAAATTAAAATTGATCTATTATTAATAATTAAAAGAAAAAGA
>OTU_144;size=1108;
ACTTAATTTTTTAATCATTAAAAATGGATCAATAATTCATAAATCAATGTAAAAAAATAATAAGAGTTTTTTAAATCTTA
TTGTCACCCCAACAAAACAATTATCAAAATAAAATTTAAATAATTCTTCATAAATAATAGATTATAATTGTAAAGC
>OTU_145;size=433;
GTTTTATGGTTTTACTAGTCTATGTAAATTGGGGGTATTGCGTAGCTTGTTAAATTGTTTAATTGGGGCAATTAAGGAAT
AAAAAAAACTTCTTTTAAAATAATTCCTACAAGGAGGGTTAGTCTTGAATTTCGAAGTCAGAAAAAAAAT
>OTU_146;size=414;
ACTTAATTTTTTAATCAAAAAAATTGGATCATTAAATATTACATTTATAAATGAAAATATATTATAAAAGTTAATTAAAT
TTTAATATCACCCCAATAAAATATTTTTTAACTTTTAGTTTAATTTTAATTTAATAAAATATTAAATCAATTAACTTCTT
TATAAATTAAAAGAAAATAAATATAAAGA
>OTU_147;size=618;
ACTTAAATTTTTAATCGATAAAATCGGATCAATAAATCATAAATTAATGTATAAAAAATTTAAGAGTTTTTTAAATCTTA
TTGTCACCCCAACAAAATAATTTTTAAAATAAAATTTTAATTATTCTTTATAAATTATAAAATAAAAATTATAAAGC
>OTU_149;size=2142;
ACTTAGTCTTTTAATCACTCTCACTGGATCATTTAATTCATGTATTTATGGTCTACTAAAAGAAGAGTTTCTTATATCTT
CCTGTCACCCCAACAAAATATTAACCTCATTAAATCCAAATCCTACTAAAATGATTAAACAATTTAAATATAAAGA
>OTU_150;size=367;
TTTTAATTATTTAATGGAAAAAATTTGATTAAAATATATATAATTTTTAATTTTTTAAATAATTTAATTGGGGTGATTAA
TAAATTTAATTAACTTTATTTTTAAAAAATATATAATTTTGATTGAAGAAATATAATTAAATAAAATGATTTAGTTTTAT
GGATTAAATGATTAAAT
>OTU_152;size=370;
ACTTAAACATATAATCATCATTAATGGATCAAAAAATTATAAATTAATATATAAATATAATAAAAAGTTTATTTATCATA
ATTTTTATATCACCCCAATAAAATTAAATTAAAATATAATAAAATTATACATCTAAAATATATTATAAAATAAAATTAAT
AAAGA
>OTU_153;size=512;
ATCAATAATATAACTGGATCAAAACATAAATTAATGTTAAAAATTAATGAAAGTTATATAGATTTCACTGTCGCCCCAAA
AAAACTATCAAGCAGATAAAATTATTATAAAACCAAAAAATAAACTTATATAAAGATAGTAAATT
>OTU_154;size=493;
ACTTATGCTAATAATCAGTAAAACTGGATCTTTTTTCATATATCAATGTTTTAATAACAAAAAAGTTAATTTTATATTTT
TGTCACCCCAACAAAATATTTTATTAAATAATAAACAATAATTTTTAACAAAAATTTATTAAATAATTAAATATAAAGC
>OTU_155;size=353;
ATTTTATTTATTTGTTGATTAGTTTAATTTTTTTATTATTATTATTTTTAATAGATGAATTTTGTTGGGGTGACAGGGAA
AATTTTATAACTTTCTTTATTAATTGTTTATTGATTTATATGTTAAGGATCCTTTATTAGGGAAGTAAGATTAAAT
>OTU_156;size=468;
TTTTTATTTTAACGCAATTTTAAATTATTAGAAAAGTACTTAAAATTGCGTTAAAATTTTGTTGGGGCAATATGAGAATA
AGATTAACTTCTTTTAGTAAAATTTTATAAAATGCTTGGTCTTTTATTAAAAAGTGTATAAAAAGT
>OTU_157;size=508;
TTTTTATTTTAGGTTGGTTTAATTTATTAGGGGTTTGTTTAAAGTAAGCTTAAAAATTTTGTTGGGGCAACAAAAGAATA
AACGTAACTTCTTTAGTCTCAGTTTTATCCAAGTATTAATCTTTTAATAAAAAATGTAAAAAAGT
>OTU_158;size=297;
ATTTTTTCTTTTAATCATTATAATGGATCAATTTATCATTAATTAATGTTATTAAAAATATAAAGTTTATTAAATTTATA
TATCACCCCAATAAAATAATTATAAATAAAAATAAAATTCTAATTTTTAAATATTAATAAATATAAAAC
>OTU_159;size=524;
ACTTAGTCTTGTAATAGTTAATAACGGATCAAAAATTCAAAGATCAATGGTATATGCAAAAACTAAAAAGAGTTTATTTT
ATCTTCCTATCACCCCAATAAAACACTAAATTAAATTTATAAAACCCCACATCCAAAAAAAAAAAAAATTAATGTCAAGA
>OTU_160;size=305;
TCTTACCTCCTCAGCTTGCTCTCCCTTTTGGGGGGAAGGGAGAGCAAGCTGAGGAAGTTAGTTGGGGTTTCTTCAGAATA
AATTAAATTTCTTCTTATTTACTTCTATATCTAAGCTTTAAAGCTAAAAAGT
>OTU_161;size=1097;
TCTTTTTCTTTTAATTATTAATAATAGATCAATTTTAATTTAATTCTTAAATTTTAGATTTTTTATTTAAAAAGTTTCAA
AAATTTTTTTATCGCCCCAATAAAATAATTTAAATAATTTAAATTTTATTAATTAAATAAAATAAAAAATTTTTAAAATT
ATAAAGA
>OTU_162;size=312;
ACTTTTTCATTTTTCCATAATATAGGATCATTTTACAACAAAAAAGAGTTTTTCTTAACTTTAAGTTTCCCCAACTAAAC
TTTCTGTGTTATAAATCTATAATACATAATTCAAGT
>OTU_163;size=285;
TCTTTATATATTTAAACTACTACAGACTTGGGGGGGTTTGTAGTAGTTTAAATATATTTTGTTGGGGCAACAAGAGAATA
AGTGTAATTTCTAACTTTATTTGTGTTAAATCTAAAGTTTAAAGCTAAAAAGT
>OTU_164;size=715;
GCTTTATAGGTATAATTTGCTAATTTTAGAAGTGGTCAGTTAGGAGGTTGAACCTATTTTGTTGGGGTGACAGGAAAATA
AATGAACTTTTCTATAAAAGTTACATTAATGAGTGAGAGTAGGATCCATTTTTAATGATTATAAGAAAAAGT
>OTU_165;size=547;
TCTTATTCTTTGAATTATTAATAATAGATCATTATTTTAAAATCTTTAATTTAAGAAATTTACTTTAAAAAGTTAATTAA
ATTTTTATATCACCCCAATAAAATAATTTATATATTTAAATAATTAATTTAAATAAAATAATCTATAAAAATAAATTTAT
TATAAAGA
>OTU_166;size=1219;
TCTTATTCTTTGAATTATTAATAATAGATCACTATTTTAAAAATCTTTAATTTAAGAAATAAATTTTAAAAAGTTTGTTA
AATTTTTATATCACCCCAATAAAATAACTTAATATTAAAATAATTAATTTAAATAAAAGAATTTATTAAAATAAATTTAT
TATAAAGA
>OTU_167;size=389;
ATTTATTCTAATAATCAGTAAAACTGGATCTATCTTTCATATATCAATGTTATATAAATAAAAAAGTTAATTATATATTT
TTGTCATCCCAACAAAATATTTTATTAAATAATAAATAATAATTTTATCAAAAATTTATTAAATAATTAAATATAAAGC
>OTU_168;size=285;
ACTTAGTCTTATAATCGTTAATAACGGATGAAAAATTCAAAGATTAATGGTACGTACACAAACCAAAAAGAGTTTATTGT
ATCTTCCTATCACCCCAATAAAACACTAAATTAAAATCATAAAACCCCACATCAAAATAAATATAAAAAATTAATGTCAA
GA
>OTU_169;size=363;
TCTTTATTAATTTTATATATTTAAAAATAGTAAAAAAATAAAAATGTAGAATGAAATTAGCTGGGGCAGCTTAAGAAAAT
ATAAATCTTCTTATATTATTAATAATAAAAATCTTTATTAAAAACTTCAAATAAAGT
>OTU_170;size=35654;
TCTTTATTATTTAAAATTTTTAAGATTTAAGCATATATTTTTTAAAATATTTTAATAATTTTATTGGGGTGATAGTGAAA
TTTAAAAAACTTTTATTTTTTTGAATTATATATAAATAATTTAATGATCCATTAATAATGATTAAAAAATTAAGT
>OTU_171;size=440;
ACTTTTTCATTTTTCTGTAATACAGGATCATTTTATAACAAAAAAGCGTTTCTTTTAACTTTAAGTTTCCCCAACTAAAC
TTTCTGCATTTAAAAATTTTAACTACATAATTCAAGT
>OTU_172;size=274;
GCTTTATTTTTTTTATTTTAATTTTTATAAAGAATTTTTAAAGTTTTAATTTAATAATAATTTTATTGGGGTGATATTAA
AATTTATTAAACTTTTAATTTATATAATTATTAATAAATATTTTAAATTTAATTGATCCAATTTTTTTGATTAAAAATTT
AAGT
>OTU_173;size=209;
ACTTAATTTTTTAATCATAAAAAATGGATCATCTATTCATAAATCAATGTATTATAAAATAAAAGTTTTTTAAATTTTAT
TATCACCCCAATAAAATATTAATATTACTATTAATTTAAAATTTCTAAATAATTTAAATATAATATTAATATAAAGA
>OTU_174;size=215;
ACTTAATCTAATAATCGTAAATAATGGATCAATTTTTTTTTAATAAATTTAATAAATAAATTTTTAAATACATTTATAAA
TGAATACAAATTTAAAAAAGTTTATTAAATTTTTTTATCACCCCAATAAAATAACTTTAAAATTAAAACTTAAAAATAAT
CCTTATAATTTTTAATTAAATAAGCTATTAAGC
>OTU_175;size=475;
TCTTGATATTAATTTTTTTTTATTTATTTGGTTGTAGGATTTTATTAGTTTAATTTTATATTTTATTGGGGTGATAGGAA
GATAAAATTAACTCTTTTTGGTTTTTGATCATACATTGATTTTTGGATTCTTGATCCGTTATTTAACGATTATAAGACTA
AGT
>OTU_176;size=807;
TTTTTATAATTATTATTTAAAATTTTATTTAATATATTTATTTAAATAATAATTATTTAATTGGGGTGATTGAAAATTAA
AATAATTTTTTTAAAAATTTAATCAATAATTTTTGAATAAAATATCTATTATTAATAAATATATAATAAGT
>OTU_177;size=341;
TCTTGACATTAATTTTTTTATATTTAGCCTATTTTGATGTGGGGTTTTATGATTTTAATTTAGTGTTTTATTGGGGTGGT
AGGAAGATAAAATAAACTCGTTTTGGTTTGTGTACGTACCATTAATCTTTGAATTTTTCATCCGTTATTAACGATTATAA
GACTAAGT
>OTU_178;size=21850;
TTTTAATATAAAATTTATAAATATTTATTATTTTAATAATAAAAAATAATAAATTTTATATTTTATTGGGGTGATATAAA
AATTTAATAAACTTTTTATTATAAATTACCTTTATTTAAGAAATATAAATTTATTTAATGATCTATAATATTATAATTAT
AAGAATAAAA
>OTU_179;size=215;
ACTTAAATTTATAATCAATAAAACTGGATCATATAAACATAAATAAATGGTTAATAAAAATAAAAGTTTTATAAATTTTA
TTGTCACCCCAACAAAATAATTAAATTAATAAAATTTTAAATATTCTTTATAAATTATAAAAACTAAATTATAAAGC
>OTU_180;size=304;
ACTTTTTTTACTATTTCTATTAAAAGATTAAAAATTTTATAAAATACAGTCGTATAGAAGTTAAATTTATTCTTCTGTTG
CCCCAACAAAATTTTCAGACCGATTACAAAAAATCGACTATGGAATTGTAAAAATCAAAAATAAAAA
>OTU_181;size=175;
ACTTTTTATTTTTCTAAATAAAGTTGAACTATTTACCTTCACAAATAGAAGAAAGAATTTTTGTTTATTCTATTATTGCC
CCAATAAAATTTTACTTTAATTATTAAATCAACCCCCCAATTGACTTAATAATTAAAGCAAAATAAAGA
>OTU_182;size=480;
TGTTTATATTTTTTTTATAGAAATATTTGTAAAAAAAGTATTTTATTGGGGTGATAAAAAAATTTAAAAAACTTTATTAT
TATAATCATTAATTAATGAATTATATGTATTTATGATCTATAAGTTGTAAATTAAGATAAAGA
>OTU_183;size=206;
ACTTTTTGAATTTAAGATTAAAAGATATAAGTTATTTATGTAGAAATTAAAAATATTCTTTTACTGCCCCAACAAAATAA
CCTTATTAATACACAAACTCCCCCAAGTTTGTGTATTAATAAGGTTATAAAGA
>OTU_184;size=512;
TCTTATTCTTTGAATTATTAATAATAGATCATTATTTTAAAATCTTTAATTTAAGAAATTTACTTTAAAAAGTTAATTAA
ATTTTTATATCACCCCAATAAAATAACTAGTTAGTAAAATAATTAATTTATATAAAATAACCTATTAAAATAACTTTATT
ATAAAGA
>OTU_186;size=147;
TCTTAATAATGTTTATTTATTTTAATTATAAAGATTATTTAAATTATAATAATGTAATTATTTTATTGGGGTGATATTAA
GATTTAAATAACTCTTAAAATGTTTTTAACATTAATGTATGATTAATTGATCCATTAATAATGATTAATAAAATAAGT
>OTU_187;size=147;
GCTTTATTTTTTACTATATAAAATTTATTATTAGAATATTTATATTTTTATATTGTAAAAAATTTTATTGGGGTGATAGT
AAAATTTAAAAACTTTTATTTTTATTATTTAATTTTAATTAAAAATTTTAAATTTTTTTTGATCCTATATTAGATTAAAA
AATTAAGT
>OTU_189;size=144;
ACTTAACCTTATAATCGTCAAATGACGAATCAAAAATTCAAAAATCAATGTAATCAAAACCAAAAAGAGTATATTCTAAC
TTCATTACACCCCAATAAAATATTGAATTAAATGAATAAAAACCCACAACAAAATAAATATTAAAACATTAATACAAAGA
>OTU_190;size=282;
TCTTTATATTTTATATATTAAAAAATTATTAGAATAATAATATTTATTATTATTTAAATTATTTTATTGGGGTGATATAA
AAATTTAACAAACTTTTTAAAATTTATTTCTTAAATTAAAGATTTTTAAAATAGTGATCTATTATTAATAATTCAAAGAA
TAAGA
>OTU_191;size=336;
ACTTAATTTTTTAATCATTATTTATGGATCATTAAATTATTTATATATAATTTAAAAAAATAAAAGTTTTTAAATTTCAC
TATCACCCCAATAAAATTATTAAAATATTTTAAAAAATATATACTTAAATCTTAAAAAATTTTAAATAATAAAGA
>OTU_192;size=132;
GTTTAACATTTAATTATTTAATTTTTATTTAAAAAATTTTAATATTTATGTAATAATTGATTTATTGGGGTGATATTTAA
ATTTAATAAACTTTATATTTTTATTAACAATAATGTTTGAAATTTTTGATTTTTTTATAGAAATTAGAAGAATAAAT
>OTU_193;size=245;
TCTTTATAATTTTAATTTATTTTTATTTTTATTTAATTAATTAAATTTAAATTATTTTATTGGGGCGATAAAATTTTTTT
TTAAACTTTAAAATAAAAAATCTAAAATTTAGGAATTAAATTTAAATTGATCTATTATTAATAATTAAAAGAAAAAGT
>OTU_195;size=436;
ACTTTTTAATCAATATAAAGGATAAACTTAAAGAAATTATTTTTATTCTTATGCTACCCCAGCAAAATTCTTTTTATCAA
ACAACAACTCCCCCAAATTGCTATTTGATAAAAAGAATAAAGA
>OTU_196;size=127;
ACTTAGTCTTATAATCGCTTTTAACGGATAAAAAATTCTCAAATCAATGTTAATACACTAAAAAGAGTTATTCTTATCTT
CCTATCACCCCAATAAAACATCAGCTCCATTAACATATTTACGATCTATCTAAATTAATGTTAAATAACGGCAGTAAAGA
>OTU_197;size=827;
TCTTAATATTTGTTTGGTTATATAAAAAAAAAAAATATTGGGGTGATAAAATTTTTTTAGTAATATTTAAAAATTTAATT
CATTGATAAATGATTTATTTATATTTATGATATGTAAATTTGTAAATTAAGATTAAGA
>OTU_199;size=119;
ATTTTATTATAAATTTTATATATTTAATTAATAAATTTGAATTATAAAGTTATAATTTTGTTGGGGTGACAAAAAAATTT
AATTAATTTTTTTATTTATTAATCATTAATTTATGTATATTATATCCAATAATATTGAATTTAAATTAAAT
>OTU_200;size=176;
ACTTAATTTTTTAATCAATAAAATTGGATCAATTAACCATAAATCAATGTTATATAATAATAAAAGTTCAATAAATTTTA
TTGTCACCCCAACAAAATAATTTTTTTAATAAAACTTAAATAATTCTTTATAAATTATATTATAAAATTATAAAGC
>OTU_201;size=5676;
TCTTTATAATATTTTTTATAATTTTATTTCAGATTTTTTTATTAATTATAAATACTATTATTTTATTGGGGTAATAAAAA
GATTAAAATAATTCTTTTTAAAATTTAACAAAAATAATTGGTTATATGATCCTTTATTATCGATTATAAGACTAAGT
>OTU_203;size=13858;
GCTTTACAATTATAATCTATTATTTATAAAGAATTTTTTAAATTTTATTTTGATAATTGTTTTGTTGGGGTGACAATAAG
ATTTAAAAAACTCTTAAATTTTTTATACATTAATTTATGATTTATTGATCCGATTTTATCGATTAAAAATTAAGT
>OTU_204;size=208;
TCTTATTCTTTGAATTATTAATAATAGATCACTGTTTAAAAATCTTTAATTTAAGTAATAAGTTTTAAAAAGTTTATTAA
ATTTTTATATCACCCCAATAAAATAATTTATGTATTTAAATAATTAATTTAAATTAAATAATCTATAAGAATAAATTTAT
TATAAAGA
>OTU_206;size=275;
TCTTATTCTTTGAATTATTAATAACAGATCATATTTTTATAAATCTTTAATTAAAGAAATTTGTGTAAAAAAGTTAATTA
AATTTTTGTATCACCCCAATAAAATAACTAGTTAGTAAAATAATTAATTTATATAAAATAACCTATTAAAATAACTTTAT
TATAAAGA
>OTU_207;size=94;
GTTTTATAATTAAAATTTTTTAATATAATTAGAATTATTAAATTTTAAATTTATTTTAATTATTTGGTTGGGGTGATTAA
AAAATTTATTAAACTTTTTTAAACAAATTATTATTTATTTATAAATTAATTTTCTATAGATTTTTAAAATTAAAATAAAT
>OTU_208;size=95;
ACTTAATCTTATTACCCATAATAAAGGATCAAACACACATTCATATATGTATTAAATAGAAAAAGTTTTATAATTTTTTC
TATCACCCCAACAAAATTTTTATATATATATTACCTTTTAATAATCTGAAAGGTAATATATATATAAAAATAAAGT
>OTU_210;size=134;
ATTTTATCTTTTAATCTCTAATAAAGGATCAAATAATCACAAATTAATGTAAAAATAAAAAAAAAGTTTTTTAAATTTTT
CAATCACCCCAACAAAATTAATTTTTTTTTAAAAAAAAATAAATACCAAAAAAACTTAATAAAAAAAAAAATTAAAC
>OTU_211;size=371;
ACTTAATCTTTTAATCAATAAAATTGGATCATTTATTCATAAATTAATGTTAAAAAAAATAAAAAGTTAATAAATTTTTA
TATCACCCCAATAAAATAATTTAAATAATAATAAATATTATTATTCTAATAATTTTTTAATATATAAAATATAAAGA
>OTU_215;size=152;
ACTTAAACTTATAATCATCAATAATGGATAAAACATTATAAATTAATGTATAAATATAATAAAAAGTATATTTAATTTTT
ATATCACCCCAATAAAATAAAATTATATTAAAATTATGTATCTAAAATATATTATAAACTAAAATGAATAAAGA
>OTU_216;size=85;
ACTTAATTTTTTAATCAAAATTTTTGGATCAATTTATCTATAAAAATGTATTTAAAAATAAATATAAAAAATAAAAGTTT
ATTAAATTTTATTATCACCCCAATAAAATATAAAAATTAAATAAATTAATAATTTTTTAATCTTTTTAATTTAAAATAAT
TAATATTATATAAAGC
>OTU_217;size=130;
TCTTGCTTAATAATAATTTTGTACTTGATGGGGGTATGGTACAATATTTTTATTAAGTTAGTTGGGGTTTCTATAGAATA
ACTTAAATTTCTATAAGTTTTATTTTTATATCTAAGGTTTAAAATTAAAAAGT
>OTU_219;size=75;
GCTTTATATTTATAACTTATAAATTATAAAGAATTTAATTATTTAATTTATAATCTATTAAATATTTTATTGGGGTGATA
TTAAAATTTAATTAACTTTTAAATTATTAAACATATATTTATGGTTAGCAATTGATCCAATAATTTTGATTAAAAAATTA
AGT
>OTU_220;size=100;
TGTATATATTTTTTTTATAAAAAAATATAAAAAAAATATTTTATTGGGGTGATAAAAAATTTTAAGAAACTTTTATGATT
TTAATCGTTGATTAATGAACTATATATATTTATGACCTATAGATTATAAATTAAGATAAATA
>OTU_221;size=10186;
ACTTAAATTTTTAATCGATAAAATCGGATCAATAAATCATAAATTAATGTATAAAAAGTTTAAGAGTTTTTTAAGTCTTA
TTGTCACCCCAACAAAACAATTATCAAAATAAAATTTAAATAATTCTTTATAAATAATAGATTATAATTGTAAGC
>OTU_223;size=75;
GCTTTATATTAAAAATTTTTAAATTTTATTAAGATTTTAATTTAAATTTAATAATTATTTTTTTAAAAAATTAAAATTTT
TAATTTTTAATATTTTATTGGGGTGATAAAAAAATTTAATTAACTTTTTTGTTTTATAATTAAATAATTATTAAAAAAAT
AAAAAAAAATGATCCAATAATTTTTTGATTAAAAATTTAAGT
>OTU_224;size=73;
GCTTTATTTTAATATAAATAAAAAATAAAAAGAATTTATAACTTAAATTATTTTTAATTTAGATTAAAATTTTATTGGGG
TGATAAAAAAATTTATTAAACTTTTTTTTGTAAAAATTTTTATAAAAATATTAAAAATTTTAATTTATCTAATTTAATTA
TATAAATAAAAAAAAATTATTTTTGATCCAATTTTTTTGATTAAAAAGTTAAGT
>OTU_225;size=73;
ACTTTTTTTAACTTTTTTACTAAAAGATTAACAATTTAATAAAAATTAAACGAAAGAAGTTAATTATATTCTTTTGTTGC
CCCAACAAAATTTTTAAACTTATTTTGAATAAAACTCTAACAAATCAAACCAGCCTAAAATAAAAA
>OTU_226;size=126;
TCTTTATTCTTTAATTTAATAATTATTATGGGGGTATTAATTATTAGATTAAAGATTTTAGCTGGGGCAGTTTAAGAAAT
AAATAAAACTTCTTAATTAATAGTTTAAATAAAATAATTTAATCTTGAGTTTTAAAACTAAAAAGT
>OTU_228;size=165;
TCTTTATGATTTATTTATAATTTTTAAAAAGAATAATTAAAATTTTATAAATAAAATTATTTTATTGGGGTGATAATAAG
ATTTAATAAACTCTTAGTATTTTTTAACATTAATTTATGAATAAATGATCCAATTTTATTGATTAAAAGATTAAGT
>OTU_229;size=257;
GCTTTATAATTTTTATTTTATAATTTATAAAGAATAATTAAAATTTTATTTTAAAAATTATTTTGTTGGGGTGACAATAA
GATTTAAAAAACTCTTATTATTTTTTTACATTGATTTATGAATTATTGATCCGATTTTATCGATTAAAAATTTAAGT
>OTU_230;size=120;
ATTTAATTTTAAATAAAATTAAATTATTAAAAATATATTCAAAAATATTTGTTTAATTTTTAAAAAAGTTAATTAAATTT
TTTTATCACCCCAATAAAATAACTAGTTAGTAAAATAATTAATTTATATAAAATAACCTATTAAAATAACTTTATTATAA
AGA
>OTU_231;size=139;
GCTTTATAATATAAAAATTTAATTATTTATTAGATTATTTAATTAATTTTTTTTTTGTTATTTAATTGGGGTGATTTAAA
GATTTAAAAAACTCTTTATAAAAATTATTTCATAATTAAATGTTTTTTGATCCTTAAAATTTTAAGATTAAAAAAATAAG
T
>OTU_232;size=64;
TCTTTATAAATAAAAATGAAAGTAATAAATGTTAATAATTTAATTTTTTTATTTATTAAATTGGGGTGATTAAAAAATTA
AAATAATTTTTTTAAGTTAAAAACAATAATTTTTGAATATATTATCTATTAATAATAAATTAAGAAAAAGT
>OTU_233;size=54;
GTTTAATAGTTATATAGTTATTATTTTATAGGTTTATTTATAATGATAGTTATAAAACTATTTTGTTGGGGTGATAATAA
AATTAAATTAACTTTTATTATAAAAAACCATTAATATATGATTATTTGATCCATTCTTAATGATTAAAAAATTAAAT
>OTU_234;size=110;
TCTTATTCTCTGAATTATTAATAATAGATCATATTTTTATAAATCTTTAATTTAAGAAATTTTAATAAAAAAGTTAATTA
AATTTTTGTATCACCCCAATAAAATAACTAGTTAGTAAAATAATTAATTTATATAAAATAACCTATTAAAATAACTTTAT
TATAAAGA
>OTU_236;size=6220;
GCTTTATATTGTTATTATTTTTATTTATGTGGGAGTAATTGAATAAGACTGGTAAGAATATTTTGTTGGGGTGACAGGAA
GAAAAAAAAACTCTTTTAGAATTTAAATCATTGATGTATGAATTATTGATCCGTTATTAATGATTATAAGACTAAGT
>OTU_237;size=110;
ACTTATTTTATTATTCTTAAAATTAAGGATCAAAAAACATTTAATTATGATTTATTTTTATTAAAGAGTTTTTTAAATCT
TTAAATCACCCCAATTAAATAATAAAAAAAAAATTTTTTTATTATTCTAATTAATTATTAAATTTTATATTATAAAGC
>OTU_238;size=121;
TCTTTATAATTCTTAATATTTTTATTTTATATTAATAATTATTTAATTGGGGTGATTGAAAAATTAAAATAATTTTTTTA
AAAATTTAATCAATAATTTTTGAATAAAATATCTATTATTAATAAATATATAATAAGT
>OTU_239;size=137;
AATTTACTTTCTATATATAGGTTTATTTTTTGGTTTTAAATAATTTTATTTATTAGATAGTTTTGTTGGGGCGACAGTGA
AATTTATTTAACTTTCATTAATTTTTAACATTAATTTATGTTTTGATCCAGTTATATTGATTATAAGATTAATT
>OTU_240;size=114;
GCTTTATATTGTTATTATTTTTATTTATGTGGGAGTAATTGAATAAGACTGGTAAGAATATTTTGTTGGGGTGACAGGAA
GATAAAAAAAACTCTTTTTAGAATTTAAATCATTGATGTATGAATTATTGATCCGTGATAGCGATTAAAAGACTAAGT
>OTU_241;size=48;
ACTTTTTAACTTTAAAGCTTAGATATAAAAGTAAATAAGCAGAAATTTAATTTATTCTGTAGAAACCCCAACTAACTTTC
TTTGCCTGCAAGCCTTTACCCCCAAAAAGACACACAAGCAAAGAAAGTAAGA
>OTU_242;size=48;
ACTTAATTTTTTAATCAAAAAAATTGGATCATTTTTAAAACATAGATATATGATAAATAATTATAAAAGTTAATTAAATT
TTAATATCACCCCAATAAAATATTTTATTTATTTTAATTTAAAATTATGTTAATTTTAACATAAGAAATTCTTTATAAAT
TAAAAGAAACTAAATATAAAGA
>OTU_244;size=47;
ACTTTTTAATTTTAAAATTTAGATATGAAAATAAAACTTATAGAAATTTAAATTATTCTATAGAAACCCCAACTAACTTA
ATAAAGATATTGTACCATACCCCCATCAAGCACAAAATCATTATTAAGCAAGA
>OTU_245;size=89;
TCTTTGTATTAATGTTTTAATATTTATTTTGTTGTGGGTTTTTATTCATTTAATTAAATATTTTATTGGGATGTAATGAA
GTTATAGAATATACTCTTTTTGGTTTTGATTACATTGATTTTTGAATTTTTGATTCCTCATTTGACGATTATAAGGCTAA
GT
>OTU_246;size=57;
ATTTTTTAATAATCTTTTATTTAAGATAATTTATAAATATTTTTAAAGAAATTTATTATATTCAAAAAATGCCCCATTTA
AACTTATTCTATATTTTTTTTAAATATTGAATAAATAAAAT
>OTU_247;size=130;
ACTTAGTCTTATAATCGCTTTTAACGGATCAACAATTCATACATCAATGTAATTAAACTAAAAAGAGTTTTTCTTATCTT
CTTGTCACCCCAACAAAATATTTTTTTTAATATTATAATAATTTCCCCAAACAAATAATAAAATAAAAATATAAAGC
>OTU_248;size=44;
ACTTATTCTAAATATTTATAATTAATATCAAAAAAATCATTTATCTATGAATTAAATTTATAAAAGTTTATTTAATTTTA
TAATCACCCCAATTTAAAATTTTACCTAATTAATAAATCAAACAAAATTTTAAGA
>OTU_249;size=124;
AATTTACTGTCTTTATATAAGTTTGTTTATTGGTTTTATAATAAACTTATTTGGTAGATAGTTTTGTTGGGGCGACAGTG
AAATTTATTTAATTTTCATTAATTTATGTTTTGATCCAGTTATATTGATTATAAGATTAATT
>OTU_250;size=173;
ACTTAGTCTTATAATCAATAATAATGGATCAAAAATTCATAAATCAATGTAAATACACCAAAAAGAGTTACTCTTATCTT
CCTATCACCCCAATAAAACACCAGCTTCATTAACATATTTGCCGTAATCACCTAAACTAATGCTAAATAACTGCAGTAAA
GA
>OTU_252;size=240;
TCTTATTCTTTGAATTATTATTAATAGATCATAAATTAGAAATCTTTAATTTAAGTAAATTAATTAAAAAAGTTAATTAA
ATTTTTGTATCACCCCAATAAAATAATTTAATATTAAAATTATTAATTTAAATAAAATAATTTATTAAAATAAATTTATT
ATAAAGA
>OTU_254;size=47;
TCTTGATATTATGTTGTTTTCATTTGGATGTAGGATTTTATACGTTTAATTTAATGTTTTATTGGGGTGATAGGAAGATA
TAATGAACTCTTTTTGGTGTTTGCTTATACATTGATTTTTGGATTTTTGATCCGTTATTTATCGATTATAAGACTAAGT
>OTU_255;size=191;
ACTTAGTCTTATAATCGTTAATAACGGATCAAAAATTCAAAAATCAATGGCATATGCAAAAACTAAAAAGAGTTTATTTT
ATCTTCCTATCACCCCAATAAAACACTAAATTAAATTTATAAAATCCCACATCCAAAAAAAAAAAAAAAAATTAATGTCA
AGA
>OTU_257;size=43;
ACTTAGTCTTATAATCGCTTTTAACGGATAAAAAATTCTCAAATCAATGTTAATACACTAAAAAGAGTTATTCTTATCTT
TCTATCACCCCAATAAAACATCAGCTTCATTTACATATTTACTATCCATCTCAATTAATGTTAAATAACTGCAGTAAAGA
>OTU_258;size=39;
ACTTTTTATTTTTAAAAATAAAGATATAAGATAATTATATAGTAGAAATTTTTATTATTCTTTTGTTGCCCCAACAAAAC
TTATAATTAATTTAATAAACTCCCCCAAGTTTATTAAATTAATTATAAGTTAAGA
>OTU_259;size=90;
TCTTTATATTAAAATAATTTATTTTTATTAAGAATTATAAAATTTTATTTAATTAAAAATTTTTTTGATATTTTATTGGG
GTGATATAAAAATTTATTAAACTTTTTATTTTTAAATTTATTTATAAATATAAAAATTTATATAAAAAAAGATCCATTAT
TAATGATTTTAAAATTAAGT
>OTU_262;size=40;
TCTTATTCTTTGAATTATTATTAATAGATCATAAATTAGAAATCTTTAATTTAAGTAAATTAATTAAAAAAGTTAATTAA
ATTTTTTTATCACCCCAATCAAATAATTTATATTAAATTTATATTAAATTTATAATTAATTATTAAAA
>OTU_266;size=50;
ACTTTTTAACTTTAAAATTAAAGATATAACTAATTTTATAGTAGAAATTTTTTTTATTCTTTTGTTGCCCCAACAAAATT
TATAGTCATTTTAATAAACCCCCCCAAGTTTATTAAAATGACTATAAATTAAGA
>OTU_267;size=36;
ATTAAATCTAACAATCATTATTAATGGATCATATATTCATAAATTTATGAATAAAAATATTAAAGTTTTAAAAATTTAAC
TTTCACCCCAAAAAAATAATATTAATAAAAAATATTTTTTATTATAACTAAAAATAAATTATTATATAATTATAAAAC
>OTU_269;size=187;
TCTTTATGATTTATTTATAATTTTTAAAAAGAATAATTAAAATTTTATAAATAAAATTATTTTATTGGGGTGATAATAAG
ATTTAATAAACTCTTAGTGTTTTTTAACATTGATTTATGAATTATTGATCCAGTTATATTGATTATAAGATTAATT
>OTU_270;size=39;
TCTTTATTTTTTTATTAATTTAATAATTTTAGTATATAATTTATTATTTTTTAAAAAAATTTTATTGGGTGATAGTGAAA
TTTATAAAACTTTTATTTATAAAATTTATATATAAATAATTTAATGATCCATTAATAATGATTATAAATTTAAGT
>OTU_271;size=55;
TTTAAGTTGAAAATTAAAAAAATTTACATTTTATTTAAAATAATGTCCCAAATTAAATAATTTTATAGAGTAGTTTTTAA
A
>OTU_272;size=56;
ACTTCTCTAAAAATATGGTATAGATCCTTAAGTTAATTAAAAACTCTACAGTCCCCATGTAAATTTTTGCTTTTAACAGA
AAGATAAAATTAAGC
>OTU_274;size=96;
ACTTAACCTTTAATGTATTTGACAAGCTTTGGGGGAAGATTGTCAAGTATTTATAGGATTAGTTGGGGCAACTAAAGAAT
AAAAAAAATTTCTTTCTATTTATATTAATATTATTATTTAATCTTAAAATTTAAAATTTAATTAGT
>OTU_275;size=118;
ACTTAATCTTTTAATCAATAAATTTAATCATATAATCATTTATTAATGTTAAAATAAAAAAAAGAATTAAATTAATCTTC
TTATTACCCCAATAAAATATTATAAATAATAAAAAATAAAATATTCTTAATTAAAATTAATATTTATAATATAAATA
>OTU_276;size=130;
ACTTAGTCTTATAATCACTAATAATGGATCATTTAATTCATGTATTTATGGTCTACTAAAAGAAGAGTTTCTTATATCTT
CCTGTCACCCCAACAAAATATCTCCCATATTAAGCTAAACTCCGTCAAAACAAGCTACATATTTGTGATATAAAGC
>OTU_278;size=53;
TCTTTATTTATTTATAGTTGTATTAATTTGGGGGAGTTAATACTACTATAAATAAATTTTGCTGGGGTAGTACAAGAATA
AAATTAATTTCTTTATTTTAAACCTTAATTTTGAAATTAAAAAGT
>OTU_279;size=29;
ACTTAATTTTTTAATCAAAAATTTTGGATCATTTATTAATCATAAATATATGAAATTTTATAATAAAAGTTAATTAAATT
TTAATATCACCCCAATAAAATATTTTATTATTTTTAATTTAATTTTAATAACTAAATATTAAATTAATTCTTTATAAATT
AAAATTAAATAAATATAAAGA
>OTU_281;size=65;
ACTTAGTCTTAAAATCGTTAAATAACGGATCAAAAATTCAAAAATCAATGTATAACCATAACCCCAAAACAGTTCATTTT
ATTTTCCTATCACCCTAATAAAATATGAAATTAAACTAATAAAATTCTACAAGCTAATAAATACAAAAAAATAATATCAA
GA
>OTU_282;size=52;
ATTTAATCTTTTAATCATAATTTATGGATCATTTATTCATTTATATATGTTTATTTAATATATATATATATATATATATA
TATATATATTAATTTTATAAAAAAAGTTAATTTTATTTTTCTATCACCCCAATAAAATATAATTATTAATTTAAATTTAA
TATTTATATAAAAACCTATAATAAATAATTATATTAAAC
>OTU_284;size=5046;
ACTTAATCTTATAATCAATAAAAAAGGATCATATAACCAATTATTTTTGTTAAATTTTAAAAAGAATTATTTTAATCTTT
TTATTACCCCAATAAAATAATAGTATTTATAATTAATAAAAAAATCTGAAATAAAATTATATAAAAATATTATAAAGC
>OTU_285;size=125;
ACTTAGTCTTATAATCGCTTTTAACGGATCAAAAATTCATAAATCAATGTAAATACACCAAAAAGAGTTACTCTTATCTT
CCTATCACCCCAATAAAACACCAGCTTCATTAACATATTTTATAATGCATCCAAATTAATGCTAAATAGCTGCAGTAAAT
A
>OTU_288;size=2684;
ACTTAATCTTATAATCAATAAAAAAGGATCATATAACCAATTATTTTTGTTAAATTTTAAAAAGAATTATTTTAATCTTT
TTATTACCCCAATAAAATAATAGTATTTATAATTATAAAAAAATCTGAAATAAAATTATAAAAAATATTATAAAGA
>OTU_290;size=241;
TCTTTATAATTTTAAAAATTTTTTATTTTTATTTAATTAATAAAATTTAAATTATTTAAATTATTTTATTGGGGCGATAA
AAAAATTTCTGAACTTTTTAAATAAAAAATCTAAAATTTAAGAATTAAATTAAAATTGATCTATTATTAATAATTAAAAG
AAAAAGA
>OTU_291;size=26;
GTTTTATATATAATTTTATAAAATTGATTAAGTTAAATATTTATTAAATATAATTATATATTTTATTGGGGTGATGATAA
AATTTTATAAACTTTTATTTTTATTTACATTAATTTATGATTAGTTGATCCAAAAATAATGATTATAAGATTAAAT
>OTU_292;size=157;
TCTTGACATTAATTTTTTTTTTTTTTTTGGATGTGGGGTTTTATAAATTTAATTTAGTGTTTTATTGGGGTGATAGGAAG
ATAAAATAAACTCTTTTTGTTTTTTGTACGTACCATTGATCTTTGAAATTTTGATCCGTTATTAACGATTATAAGACTAA
GT
>OTU_296;size=24;
GCTTTATATTTATTTATTATTAATTATTTAGGTTAAATTTTTTTAATATTAGGAAAAGTATTTTGTTGGGGTGACAGGAA
GATAAAAAAAACTCTTTTTAGTTTATTTACATTGATATATGAATTGTTGATCCATTATTATTGATTATAAGACTAAGT
>OTU_297;size=40;
GCTAGTTTCTTTGATCTATTTATTAGGATCTTTTTATAGATTTGTTTATCTTAAAGTATTAGGATGATTTTTCCTTAGTC
GCCCCAACTGAATTTTTTTATGTTTTTCTTACATATTATAAATAAAGC
>OTU_299;size=26;
TCTTATTCTTTCAATTATTAATAATAGATCACTCATAATTTAAAAATCTTTAATTTAAGAAAGTTAATCTAAAAAGTTAA
TCAAATTTTTATGTCACCCCAACAAAATAATTTAATATAAAATAATCAATTTTAATTAAATAATTTAATAATATAAATTT
ATTATAAAGA
>OTU_300;size=29;
ACTCATTCAAAATAATTTAATAAAAATTTAATTTACCCCAAATAAAATATAAATTTAAAA
>OTU_302;size=910;
ACTTAATCTTTTAATCAATAAAATTGGATCATATAACCAATTATTTTTGTTAAATTTTAAAAAGAATTATTTTAATCTTT
TTATTACCCCAATAAAATAATAGTATTTATAATTAATAAAAAAATCTGAAATAAAATTATAAAAAATATTATAAAGA
>OTU_303;size=30;
TCTTTATTCATTTTAGTTTATAATATATTTTAGATACATAATTTTAATATAATTTTATTTTATTTTATTGGGGTGATATA
AAAATTAAATATACTTTTTATTATATTTATACATTAATTTATAATGTTTTATCCATTATTGATGATTATAAGTTTAAGT
>OTU_304;size=83;
ACTTTTTCTTATAATCATTAAAAATGGATCCAATTTTCACTCATCCGTGTTTTTATTAAAGAAAGTTAATTTATTTCCTT
GTCGCCCCAACAAAATAGGTTCAACCTCCTAACTGACCACTTCTAAAATTAGCAAATTATACCTATAAAGC
>OTU_305;size=365;
ACTTAGTCTTATAATCGATAATAAAGGATCAACAATTCATATATCAATGTAAATAAACTAAAAGAGTTTTTATATCTTCT
TGTCACCCCAACAAAATATTTTTACAATTATTATAAAAATTAACCTAAATAAATAATAAAATTCAAATATAAAGC
>OTU_306;size=869;
ACTTAGTCTTATAATCAATAATAATGGATCAACAATTCATGCATCAATGTAATTAAACTAAAAAGAGTTTTTCTTATCTT
CTTGTCACCCCAACAAATATTTTTTTTAATATTATAATAATTTCCCCAAACAAATAATAAAATAAAAATATAAAGC
>OTU_307;size=33;
TTTTTATTTTTGGTTGATTTAATTTATTAGAAATTTATTTAAAGAAAACTTAAAAATTTTGTTGGGGCAACAAAAGAATA
AATATAACTTCTTTATTAATGTTTTTATAAAATTTATAATCTTTTAGTAAAAAATTTAAAAAAAGT
>OTU_309;size=25;
GCTTAATCTTGACTATTTTAATTAAATTCGGGGGGGTTTAGTTAAAATAATCAAGGTTTTGTTGGGGCAACAAATAGAAT
AAAATAAACTTCTGTGTATTTGTAGTTAAATATTAAGTTAACTTTAATTGGGAAATTAAAATAGT
>OTU_311;size=26;
AATTTACTATTTTTATATAAGTTTATTTTTTGGTTTTATAATAATTTTTATTTACTAGATAGTTTTGTTGGGGCGACAGT
GAAATTTATTTAATTTTCATTAATTTTTAACATTAATTTATGTTTTGATCCAGTTATATTGATTATAAGATTAATT
>OTU_313;size=19;
ACTTAATTTTTTAATCATTAAAATGGATCAATTAAACATATATAAATGAAAAAATTTTTTAAGAGTTAAATAAATCTTAA
TATCACCCCAATAAAACAATTTAAATTATAAAACTTTAATTATTCTTTATAAATTAAATAAATTAAATTGTAAAGA
>OTU_314;size=25;
GCTTAATATTTATATTTAAAGTTGGATTCGGGGGGGTTTAGCTTTAAATATAAATATTTCGTTGGGGCAACGGCTAGAAT
ATATAAACCTTCTGTAAATGTGTAGTGTAAATTAAGTTAATCTTAAGCTTTAAAAATAAAGAAGT
>OTU_315;size=286;
GCTTAATAATGTAATTAATATGAAATTTAGTATAGTTTTTATTATTAATCAAATTATTTTGTTGGGGTGACAGGAAAATA
AATGAACTTTTCTATAAAAGTTACATTAATGAGTGGGAGTAGGATCCATTATTAGTGATTATAAGACTAAGT
>OTU_316;size=109;
GCTTTATAATATTTTTATATAATTTATTTAGAAAATTTTAAATTTATAATTTTATATTATTTTATTGGGGTGATAATAAG
ATTTAATAAACTCTTATACATGAATATACATTGATTTATGAATAATTGATCCAATTTTATTGATTAAAAATTTAAGT
>OTU_318;size=20;
ACTTAATTTTTTAATCCAAATAATAAAGATCAATTTTTAAATCATTTATATATGATTTTAAAAATAAAGAGTTTAACAAA
TCTTTAAATCACCCCAATTAAATAAATTATATACTTAAAAATTTTAATATTCTAAAATAATTTTTAATAAAAAAATTATA
AAGC
>OTU_320;size=87;
TCTTTATGATTTATTTATAATTTTTAAAAAGAATAATTAAAATTTTATAAATAAAATTATTTTATTGGGGTGATAATAAG
ATTTAATAAACTCTTAGTATTTTTTAACATTGATTTATGAATTATTGATCCATTTTTAATGATTATAAGAAAAAGT
>OTU_322;size=19;
GTTTAATATAATTTTTTAATTTAATAAAATTTATAATTAATTATTTTATTTTAAAACTTATATTTTATTGGGGTGATATT
AAAATTTAATAAACTTTTAATTTTATTTTTCAAAAATAATTGTTTAATTGATCTTTTTTTAAGGATTAAAAGGTTAAAT
>OTU_324;size=47;
ATTTATTTTTTACTGAAAAAACCGATTAAAAAATAATTAAAGTTTAATTGTTTAATTGTCGCCCCAACAAAAAGAAATAA
TTGTATAAATATATTCTAAAAA
>OTU_325;size=73;
TCTTTATGATTTATTTATAATTTTTAAAAAGAAAATTAAAATTTTATAAATAAAATTATTTTATTGGGGTGATAATAAGA
TTTAATAAACTCTTAGTATTTTTTAACATTGATTTATGAATTATTGATCCAGTTTTATTGATTAAAAGTTTAAGT
>OTU_327;size=21;
GCTAATTTCTTTGATCTATTTTTAGGATCTTTGATTCGACTTGTAAGTCTATATATTTTAGGATGATTTTCTCCTTAGTC
GCCCCAACTGAATTTTTCTACATTATAATTATGTATTAAAAATAAAGC
>OTU_328;size=16;
ACTTTTTGAATTTAAGATTAAAGATATAAATTATTTATGTAGAAATTAAGAATATTCTTTTACTGCCCCAACAAAATAAC
CTTATTAATACACAAACTCCCCCAAGCTTGTGTATTAATAAGGTTATAAAGA
>OTU_329;size=16;
ACTTTTTCTTATAATTATTAATAATACATCAATTTAAATTTAATTCCTAAATTTTTTATTTTAAAGTTTAAAAAAAAATT
TTATCGCCCCAATAAAATAATTTAAATTTAATTAAATAAAAAAAATAAAAAATTAAAATTAAAAAGA
>OTU_331;size=19;
GTTTTATTCATTTAATATTAATTAAAAATATCATTAATTAAATAATTGGAGATGGATTTAGTTGGGGCAACTTAAGAATA
AAATAAACTTCTTAAATAATAAAATTATAGTTTTATATAACTTTTAGTAGAAAAAATATAAAAAAT
>OTU_332;size=15;
ACTTATTTTTTTAATCTTAAAATTTTAAGGATCAAAAAACATTTAATTATGATATAACTTTTATAAAGAGTTTATTAAAT
CTTTAAATCACCCCAATTAAATAACAAAAAAAAAATTAGTTAAATAATCTAATAAGTAATTAAATTTTTATATTATAAAG
C
>OTU_333;size=49;
GCTTTATATTTCTATTCTATTATTTGTTTAGTGTACTTATTATAATATTAAAAAAAATATTTTTTGGGGTGACAGGAAGA
TAAGAAAAACTCTTTTTAGTTTAATTACATTGATTTATGAATTGTTGATCCATTATTATTGATTATAAGACTAAGT
>OTU_334;size=44;
TCTTTCTTCCTGTCAATAGTTTATTTTTTGGGGGGAGAGTAAATTATTTTTAGTAAGTTAGTTGGGGTTTCTAAAGAATA
AGTTAAATTTCTTTCTTGTTATTATTATATCTTAGCTTTAAAATTAAAAAGT
>OTU_336;size=130;
TCTTAATCTTAATTTACAAATTTATAGATCATAAATATAAATAAATCATTTATCAATGAATAAAATTTATAAAAGTTTTT
TAAATTTTTTTATCACCCCAATAAAATACTCCCAATTAAAAATTTTAACCAAGCAAATATAAAGA
>OTU_338;size=14;
GCTTTATAATAATTAATTTAATTATTATTTAAAATATTTTTATTTTTATTTTATTTATTATTAAATTGGGGTGATTAAAA
AATTTATTAAACTTTTTTTTATTAAAAACATTTATAAATGTATATTTTGATCCTAAAATTTTGGATTATAAAATTAAGT
>OTU_341;size=60;
GCTTTACAATTATAATCTATTATTTATGAAGAATTATTTAAATTTTATTTTGATAATTGTTTTGTTGGGGTGACAATAAG
ATTTAAAAAACTCTTAAATTTTTTATACATTAATTTATGATTTATTGATCCATTTTTAATGATTAAAAAATTAAGT
>OTU_342;size=33;
ACTTAATCTTTTAATCATAAATAATGGATCCAATTTTCACTCATCCGTGTTTCTATTAAAGAAAGTTAATTTATTTCCTT
GTCGCCCCAACAAAATAGGTTCTTTCTCCTAACTAAAATTATCTAAAATTAGTAAATTATACCTATCAAGC
>OTU_343;size=94;
ACTTTTTCTTATAATCATTAAAAATGGATCATATAACCAATTATTTTTGTTAAATTTTAAAAAGAATTATTTTAATCTTT
TTATTACCCCAATAAAATAATAGTATTTATAATTAATAAAAAAATCTGAAATAAAATTATAAAAAATATTATAAAGA
>OTU_345;size=94;
GCTTGACATTAAATATATTTAACTTGTTTGGTTTGGGTTTGGTTTTATATAATAAATGTTTCGTTGGGGTGACGGGAAGA
TAAAAGAAACTCTTTCTAATCTACTACACGAATGAGTGAGTAATTGATCCATAAATAATGATTAAAAAATTAAGT
>OTU_346;size=1678;
TCTTATAATAAATTTATTTTAATAAATTATTTTATTTAAATTAATTATTTTAATATTAAATTATTTTATTGGGGTGATAT
AAAAATTTAATTAACTTTTTAAAGTAAATTTCTTAAATTAAAGGTTTTAAAATAATGATCTATTATTAATAATTCAAAGA
ATAAGA
>OTU_349;size=18;
GCTTGACATTAAATATATTTAACTTGTTTGGCAGGAGTTTAGTTTTATGTAGTAGATGTTTCGTTGGGGTGACGGGAAGA
TAAGATAAACTCTTTTTAATTTTCTACACAAATGAGTGAGTAATTGATCCATAAATAATGATTATAAGACCAAGT
>OTU_350;size=12;
ACTTAATTTTTTAATCAAAATTTTTGGATCACTTTTAATTCATTTATTTATGATAATTTATTATAAAAGTTAATTAAATT
TTAATATCACCCCAATAAAATATTTAATTTATATTTAATTTTAATAAATTATTAATTAATTTTATATAATAAAAATTCTT
TATAAATTAAAAATAAATAAATATAAAGA
>OTU_351;size=94;
TTTTAAACTAATTATATAAATAATAGATAATTTACTTTCATTAAAACAATAATTATTGAATAAATTAAATTTAAAAAGTT
TAATTAATTTTTAAATCACCCCAACAAAATAAAATAACAAAAATTTTTGTTAATTTTATAAAAA
>OTU_352;size=30;
ACTTAAACTTTTAATCAATAAAACTGGATCAATAATTCATAAATCAATGTTAAAAAACACTAAGAGTTTATTAAATCTTA
TTATCACCCCAATAAAATAATTTTATTTATAAAATTTTAATTATTCTTTATAAATTATAAAATAAAAATTATAAAGC
>OTU_353;size=121;
TCTTTATAATTCTTAATATTTTTATTTTATATTAATAATTATTTAATTGGGGTGATTTAAAAATTAAAATAACTTTTTAT
TTTATAAACAAAAATTTTTGATTAATTGATCCTATATTATAGATTAATAGATTAAGT
>OTU_354;size=12;
TCTTTATTTTTGGGTGTTGGTTTTTATTAGTGGTATTTTATCAATATTAAAAAAGTTTGATTGGGGAAATTGGAGAATTA
AAGAAATTTCTTTATGTGTTAGGGTTGCTTTACAGTAATTAATCTAGTTTTTTAAATGTGTAAAAAGT
>OTU_355;size=25;
GCTTGATAAATTTGAATTATTAGTTTTAGATGTGTGTAGCTAGTGATTTGAGTTTATTTTGTTGGGGCGACAAGGAAATC
AATTAACTTTCTTTTTTAGAAACATAAATGAGTGAGAAAAGGATCCATAATTAATGATTGAAAGATTAAGC
>OTU_358;size=18;
ATTTATTCTTATAATCAAAAAAATTGGATCAAATAATCATAAATTAATGTTTAAACTTAAGAAGAGTTAATCTTATCTTC
CTGTCACCCCAACAAAATATTTTACTAACTATTACCAAAATTTATCTAAATTAGAAATAGTTATTTAATATAAAGC
>OTU_360;size=55;
GCTTATCACAAATATGTAGCTTGTTTTGACGGAGTTTAGCTTAATATGGGAGATATTTTGTTGGGGTGACAGGAAGATAA
TAAAAACTATTTTTATAAGAGTAACATTGATATATGAATAAATGATCCGTGATAGCGATTAAAAGACTAAGT
>OTU_361;size=18;
GCTTTATATTTCTATTCTATTATTTGTTTAGTGTACTTATTATAATATTAAAAAAAATATTTTGTTGGGGTGACAGGAAG
ATAAGAAAAACTCTTTTTAGTTTAATTACATTGATTTATGAATTGTTGATCCAGTTATATTGATTATAAGATTAATT
>OTU_362;size=14;
GCTTTATAATTTTTAAATTAATTTTTATAAAGAATTTATTTAATTTTTATTTTTTAATTTATTTTGTTGGGGTGACAATA
AGATTTAATAAACTCTTATATAATATTTACATTAATATATGATTTATTGATCCATTAATAATGATTAAAAATTTAAGT
>OTU_363;size=938;
ACTTAATCTTATAATCAATAAAAAAGGATCATATAATCAATTATTTTTGTTAAATTTTAAAAAGAATTATTTTAATCTTT
TTATTACCCCAATAAAATAATATTATTTATAATTAATAAAAAATCTGAAATAGAATTATACAAAATATTATAAAGA
>OTU_364;size=24;
ACTTAATTTTTTAATCAATAATAATGGATCAATTATTCATAAATAAATGTAAATAAATAATAAAAGTTTTATAAATTTTA
TTGTCACCCCAACAAAATAATTAAATTAATAAAATTTTAAATATTCTTTATAAATAATAGATTATAATTGTAAAGC
>OTU_365;size=11;
ACTCAACAAAATAATTTAATAAAAATTTAATTTACCCCAAATAAAATTTAATTTAAAA
>OTU_367;size=503;
ACTTGTCTTATAATCATTATTTATGGATCAATTACTCACTCATTTGTGTAGAAAATTAGAAAGAGTTTCTCTTATCTTCC
CGTCACCCCAACGAAACACTTACTATATAAAACTAAAATCTAACCAAACCAATTAAATATACCCAGTGTCAAGC
>OTU_368;size=34;
ACTTAGTCTTATAATCGATAAAATCGGATCAATAAATCATAAATTAATGTATAAAAAGTTTAAGAGTTTTTTAAGTCTTA
TTGTCACCCCAACAAAACAATTATCAAAATAAAATTTAAATAATTCTTTATAAATAATAGATTATAATTGTAAAGC
>OTU_369;size=10;
GTTTAGTTCTATGATCTAATTTTAGGATCTTTAAATTGATTTGTTAATCTTTATTATTTAGGATGAATTTTCCTTAGTCG
CCCCAACTAAATTTTTATATATTATTGTTATATATTTTAAATAAAAC
>OTU_370;size=720;
GCTTTACAATTATAATCTATTATTTATAAAGAATTTTTTAAATTTTATTTTGATAATTGTTTTGTTGGGGTGACAATAAG
ATTTAAAAAACTCTAAATTTTTTATACATTAATTTATGATTTATTGATCCGATTTTATCGATTAAAAATTTAAGT
>OTU_371;size=992;
ACTTAGTCTTATAATCAATAATAATGGATCAACAATTCATACATCAATGTTTTAAACTAAAAGAGTTTTTCTTATCTTCT
TGTCACCCCAACAAAATATTTTTTTTAATATTATAATAATTTCCCCAAACAAATAATAAAATAAAAATATAAAGC
>OTU_372;size=1075;
ACTTAATCTTATAATCAATAAAAAAGGATCATATAACCAATTATTTTTGTTAAATTTTAAAAAGAATTATTTTAATCTTT
TTATTACCCCAATAAAATAATAGTATTTATAATTAATAAAAAAATCTGAAATAAAATTATAAAAAATATTAAAAGA
>OTU_373;size=10;
GCTTTATTTTAATAAAAATAAAAAATTTTTACTGAAATTCGGTTGGGGCGACCAGGGAATAAAAATCATCCCTTAAGCAA
GATAAATAAATCTTAATCTCGACCCTTAATAAAGATCATCAGAAATAGC
>OTU_374;size=12;
ACGTTTTCATTTTTCTATAATACAGCATCATTTTATAACAAAAAAGCGTTTTTCTTAACTTTAAGTTTCCCCAACTAAAC
TTTCTGTATTCAACAATTCAAATACATAATTCAAGT
>OTU_375;size=12;
ACTTAGTCTTATAATCGTTAATAACGGATCAAAATTTCAAAGATCAATGGTACGTACAAAAAACAAAAAGAGTTTATTTT
ATCTTCCTATCACCCCAATAAAACACTAAATTAAATTTATAAAACCCCACATCCAAATAAATATAAAAAAAATTAATGTC
AAGA
>OTU_377;size=705;
ACTTATTCTAATAATCAGTAAAACTGGATCTATTTTTCATATATCAATGTTAAATAAATAAAAAAGTTAATGATATATTT
TTGTCACACCAACAAAATATTTTATTAAATAATAAATAATAATTTATCAAAAAATTATTAAATAATTAAATATAAAGC
>OTU_379;size=12;
ACTTAAATTTTTAATCAATAAAATTGGATCAATTATTCATAAATCAATGTATATTCATGTATAAGAGTTTATTAAATCTT
ATTATCACCCCAATAAAATATTAATAACCAGAGAAAACTTAAATACCTAAATTTGTAACAAATTAATAATATTAAAC
>OTU_382;size=60;
ACTTAAATTTTTAATCAATAATATTGGATCAACAATTCATACATCAATGTAATTAAACTAAAAAGAGTTTTTCTTATCTT
CTTGTCACCCCAACAAAATATTTTTTTTAATATTATAATAATTTCCCCAAACAAATAATAAAATAAAAATATAAAGC
>OTU_383;size=9;
ACTTAAATTTTTAATCAAAAAAATTGGATCAATTTAATAAAATATTTATTTATAATTATAAAAATTAAAAGTTTTATAAA
TTTTAATATCACCCCAATAAAATTTTTATTAAATTAAAATTTTAAAAATTCTTTATAAAAATTAAAATAAAAAAAATAAA
GC
>OTU_384;size=9;
ACTTTTTAATTTTAAAATTAAAGATATAATTAATTTTATAATAGAAATTTTTTTTATTCTTTTGTTGCCCCAACAAAATT
TATAACTATTTTAATAAACCCCCCCAAGTTTATTAAAATAGTTATAAATTAAGA
>OTU_385;size=794;
ACTTAATTTTTTAATCATTATTAAATGGATCATTAAATTATTTATATAATTCAAAAAAATAAAAGTTTTTTAAATTTCAC
TATCACCCCAATAAAATTATTAAAATATTTTAAAAAATATATGCTTAAATCTTAAAAAATTTTAAATAATAAAGA
>OTU_386;size=17;
ACTTAATCTTTTAATCATAAATAATGGATCATATAACCAATTATTTTTGTTAAATTTTAAAAAGAATTATTTTAATCTTT
TTATTACCCCAATAAAATAATATTATTTATAATTAATAAAAAAATCTGAAATAAAACTATAAAAAATATTATAAAGA
>OTU_387;size=26;
TCTTTATTAATTTTATTTTATAATATATTTTAGATGTATAATTTTATTATATTTTAATTTAATTTTATTGGGGTGATATA
AAAATTAAATAAACTTTTTATTATATTTATATATTAATTTATAATTTTTTGATCCATAAATAATGATTATAAGACCAAGT
>OTU_388;size=57;
GCTTTATAATATTTTTATATAATTTATTTAGAAAATTTTAAATTTAATAATTTTATATTATTTTATTGGGGTGATAATAA
GATTTAATAAACTCTTATACATGAATATACATTGATTTATGAATAATTGATCCAATTTTATTGATTATAAGAATAAAT
>OTU_389;size=9;
TCTTTATTTCTTAGAAGTTAGTTGTAATCTGGGGGGCTTACAATTAATTTCTAGAAGTTTTGTTGGGGCAACATTAGAAT
AATAAAAGTTTCTTTATGGTATTAACAATCCTGTCATACCCAGTTTTTTGAATTTAAAAAGT
>OTU_392;size=84;
ACTTAATTTTTTAATCATTATTAATGGATCATTAAATTATTTATATATAATTCAAAAAAATAAAAGTTTTTTAAATTTCA
CTATCACCCCAATAAAATTATTAAAATATTTTAAAAAATATATGCTTAAATCTTAAAAAATTTTAAATAATAAGA
>OTU_393;size=19;
GCTTTATATTTGATTATTTAATAAATTTTTGATAAATTATTATTTAATAAAATATTTTGTTGGGGTGACAAAAATATATA
ATTAACTTTTTTATTTATATAACATTGATATATGAAAAATAGATCCAGTTTTACTGATTATTAGAATAAGT
>OTU_394;size=29;
TCTTTATGATTTATTTATAATTTATAAAGAATATTTAAAATTTTATTAATTTAATTATTTTGTTGGGGTGACAATAAAAT
TTATAAAACTTTTATTATTTATTTACATTTATTTATGAATAATTGATCCATTATTATTGATTAAAAAATTAAGT
>OTU_396;size=10;
TCTTTATATTTGCTTGGTTAAAATTTTTAATTAGGGAGTATTTTATTGGGGTGATAAAAAAATTTATAAAACTTTTTTTT
AATTTAATCAATTTATTATTGAATTTATATAAATGTAATATGACTAAATTTAAATTTTAATAAATTAAAT
>OTU_397;size=8;
ATTTAAATTTATAATCATTATTAAATGGATCAAAAAATCATAAATCAATGTAAAAATATAATAAAAGTTAATTAAATTTT
ATTGTCACCCCAACAAAATAATCTATTTAATATAAATCAAATTATTCTTTATAAACTATATTATAAGATTATAAAAC
>OTU_398;size=8;
ACTTTTTATAAATTTAATAGAATAGATAAATAACCAAATGATAAACCTTAAACATAAAGAAATTAATTAAATTCTCTAAT
TTCCCCAATTAAACTTTTTTACTATTATTAATATGCCCCTAATAAAAAACAACACCAAAAAATAAAGA
>OTU_401;size=30;
AATTAATCTTATAATCAATATAACTGGATCAATTATTCATAAATTAATGTTTAAACTTAAGAAGAGTTAATCTTATCTTC
CTGTCACCCCAACAAAATATTTTACTAACTATTACCAAAATTTATCTAAATTAGAAATAGTTATTTAATATAAAGC
>OTU_402;size=8;
ATTTAATTTATTAAAATTTAAATTAGTCATATTACATTTATATAAATTCAATAATAAATTGATTAAATTAAAAAAAAGTT
TTATAAATTTTTTTATCACCCCAATAAAATAAACTAAAAAATTAATTTAAATTTAATTAATCTATTAAAATATTAAAA
>OTU_403;size=8;
ACTTCTTTATTTTTAAAACTTAAGATTAATTAAACTTACACTACATGTTCTCAGAAGGTTCACATATTCTAGCCGTTGCC
CCAACGAAATACTTACTTGAGGGGCTAAACCCCCCCGAATCTAGCCCCTCAAGTAAGTATTAAGC
>OTU_404;size=8;
GCTTTATATTTTTAGATTATTATTTATTTAGATTAATTTTTTTAATAGTTGAATAAATATTTTGTTGGGGTGACAGGAAG
ATACAAAAAACTCTTTTTAGTTTATTTACATTGATATATGAATTGTTGATCCATTATTATTGATTATAAGACTAAGT
>OTU_407;size=8;
ACTTTATAAAACTATGTTAAGTTTCCAGAATATTACATAACTTAGACTAAAATTTTATTTCGTTGGGGTGATGGGGTAAT
AATTAAACTTATCTTAAAAATAACATAATAGATGATTGAAGGATCCATTTTTAATGATTATAAGAAAAAGT
>OTU_408;size=18;
AAATTACTATCTTTATATAAGTTTATTTTTTGGTTTTATAATAATTTTATCTGCTAGATAGTTTTGTTGGGGCGACAGTG
AAATTTATTTAACTTTCATTAATTTTTAACATTAATTTATGTTTTGATCCAGTTATATTGATTATAAGATTAATT
>OTU_409;size=8;
ACTTTTTAATCAATATAAAGGATAAACTTAAAGAAATTATTTTTATTCTTATGCTACCCCAGCAAAATTCCTTTTATCAA
ACAACAACCCCCCCAAATTGCTGTTTGATAAAAGGAATAAAGA
>OTU_410;size=8;
GCTTGTTCTTTAGATCTTAGTAGGGTCTTATTTATAGATTAATAAATCTTTGACTAAGGGATGATTATTAATTTCCCTGG
TCGCCCCAACCGAATTTTTAGACTGATTTTAGTACAATTTAAAATTAAGC
>OTU_412;size=219;
ACTTAATTTTTTAATCATTATATATGGTTCGTAGTTTCACCTATCAGTGTAGAATAAAAAGCAAGTTATATTATTACCCT
GTCACCCCAACATAATAAGGCCCTTATTATATCCTCAACCTTTCCTAAAAGATTTATAAGTTTCTTATAAAGT
>OTU_413;size=8;
ACTTAAACTTATAATCATCATTAATGGATCAAAAAATTATAAATTAATATATAAATATAATAAAAAGTTTATTTAATTTT
TATATCACCCCAATAAAATTAAATTAAAATATAATAAAATTATACATCTAAAATATATTATAAAATAAAAATATAAAGC
>OTU_414;size=8;
ACTTAAATTTTTAATCATTAAAATGGATCATTTATATATAAATAAATATAAAAAATAAATAAAAGTTTATTAAATTTCAC
TATCACCCCAATAAAATTTTAACCTTTTTATAAAAATTATTTTTCTTAAATTTTATTAAAAATATTAAAATTAAGA
>OTU_415;size=12;
AATTTACTTTCTATATATAGGTTTATTTTTTGGTTTTATAATAATTTTATTTATTAGATAGTTTTGTTGGGGCGACAGTG
AAATTTATTTAACTTTCATTAATTTTTAACATTAATTTATGTTTTGATCCAATTTTTTTGATTATAAGAATAAAT
>OTU_419;size=764;
ACTTAGTCTTGTAATCGTTAATAACGGATCAAAAATTCAAAGATCAATGGCACATGCAAAAACTAAAAAGAGTTTATTTT
ATCTTCCTATCACCCCAATAAAACACTAAATTAAATTTATAAAGCCCCACATCCAAATAAATATAAAACAAATTAATGTC
AAGA
>OTU_421;size=7;
ATCAATATAACTGGATCAAAACATAAATTAATGAAAGTTATATAAATTTCACTGTCGCCCCAAAAAAACTATCAAGCAGA
TAAAATTATTATAAAACCAAAAAATAAACTTAACCCAAATATAAAGATAGTAAATT
>OTU_423;size=7;
ACTTAATTTTTTAATCATTAATAAAAGATCATATATTCATAAATTAATGTTAATAAAAATTAAAAGTTTTATAAATTTTA
ATATCACCCCAATAAAATAAATATTATTATTATATTTCAATAAAATAATAAATAAATAAAATAAAATATTTATTAAGA
>OTU_426;size=31;
ACTTAACTTATAATCATCATTAATGGATCAAAAAATTATAAATTAATATATAAATATAATAAAAAGTTTATTTAATTTTT
ATATCACCCCAATAAAATTAAATTATAATATAATAAAATTATGCATCTAAAATATATTATAAAATAAAATTAATAAAGA
>OTU_427;size=31;
ACTTAATTTTTTAATCATTAAAAATGGATCAATAATTCATAAATCAATGTAAAAAAATAATAAGAGTTTTTTAAATCTTA
TTGTCACCCCAACAAAATAATTTTTAAAATAAAATTTTAATTATTCTTTATAAATAATAGATTATAATTGTAAAGC
>OTU_428;size=11;
ATTTATCTTTTAATCTAAATTAAGGATCAAAAACTCATAAATTAATGTTTAAATAATTAAAAAAAGTTTAATAAATTTTT
CAATCACCCCAACTAAATTAATATATTAAGTAAATATTTAAATACTAAAGCCTATATCTAATACACTAATAAAAC
>OTU_431;size=12;
GCTTTATATTTCTATTCTATTATTTGTTTAGTGTACTTATTATAATATTAAAAAAAATATTTTGTTGGGGTGACAGGAAG
ATAAGAAAAACTCTTTTTAGTTTAATTACATTGATTTATGAATTGTTGATCCATTTTTAATGATTAAAAAATTAAGT
>OTU_432;size=7;
GCTTCGCAGATAAAAAATATAAAGTTCTGATGATGCCGATACTTAAATTAACAAGTCAAATTTCAACTCTAGAGTCCCCA
TCTAAATTTTATACGAAATAGGGAGCACTTACTAACTAAAATAAAGT
>OTU_433;size=22;
TTTTAATATTTTAATAGATTAATTAAATTAAAATTAATTTTTTAGTTTATTTTATTGGGGTGATAAAAAAATTTAAAAAA
CTTTTATAAATTTTATTCATTGATAAATGATTTATTTATATTTATGATCTATAAATTTGTAAATTAAGATTAAGA
>OTU_435;size=102;
TCTTTATAATATTTTTTTTGGTTTTTTTCAGATTTTTTTATTAATTATAAATAATATTATTTTATTGGGGTAATAAAAAG
ATTAAAATAATTCTTTTTAAAATTTAACAAAAATAATTGGTTATATGATCCTTTTTTATTGATTATAAGATTAAGT
>OTU_436;size=44;
ACTTAGTCTTATAATCATTAATAACGGATCAATAATTCATACATCAATGATTTAAATTCTAAAAAGAGTTTTTTTTATCT
TCCTGTCACCCCAACAAAATATTCTTACCAGTCTTATTCAATTACTCCCAAATAAAAATAATAACAATATAAAGC
>OTU_438;size=68;
TCTTTATATTTGCTTGGTTAAAATTTTTAATTAGGGAGTATTTTATTGGGGTGATAAAAAATTTAAAAAACTTTTATAAA
TTTATTCATTGATAAATGATTTATTTATATTTATGATCTATAAATTTGTAAATTAAGATTAAGA
>OTU_439;size=6;
ACTTAAATTTATAATCAATAAAACTGGATCATATAAACATAAATAAATGTAAATAAATAATAAAAGTTTTATAAATTTTA
TTGTCACCCCAACAAAATAATTAAATTAATAAAATTTTAAATATTCTTTATAAATTATAAAAACTAAATTATAAAGC
>OTU_441;size=6;
GCTTTATATTTTACAATTATTATTTATTTAGAATAATTTTTTTATTAATTGAAAAAATATTTTGTTGGGGTGACAGGAAG
ATACAAAAAACTCTTTTTAGTTTATTTACATTGATATATGAATTGTTGATCCATTATTATTGATTATAAGACTAAGT
>OTU_442;size=17;
ACTTAATTTTTTAATCATTATTTATGGATCAATTACTCACTCATTTGTGTAGAAAATTAGAAAGAGTTTCTCTTATCTTC
CCGTCACCCCAACGAAACACTTACTATATAAAACTAAAATCTAACCAAACCAATTAAATATACCCAGTGTCAAGC
>OTU_443;size=194;
ACTTAGTCTTATAATCAATAATAATGGATCAACAATTCATACATCAATGTAATTAAACTAAAAAGAGTTTTTCTTATCTT
CTTGTCACCCAACAAAATATTTTTTTTTAATATTATAATAATTTCCCCAAACAAATAATAAAATAAAAATATAAAGC
>OTU_444;size=22;
GCTTTACAATTATAATCTATTATTTATGAAGAATTATTTAAATTTTATTTTGATAATTGTTTTGTTGGGGTGACAATAAG
ATTTAAAAAACTCTTAAATTTTTTATACATTAATTTATGATTTATTGATCCTTTATTATCGATTATAAGACTAAGT
>OTU_446;size=50;
TCTTGACATTAATTTTTTTATATTATTTGGATGTGGGGTTTTATAAATTTAATTTAGTGTTTTATTGGGGTGATAGGAAG
ATAAAATAAACTCTTTTTAGTTTTTGCATATGCCATTGATTTTTGAATTTTTGATCCGTTATTAACGATTATAAGACTAA
GT
>OTU_447;size=6;
ACTTAATTTTTTAATCAAAATTTTTGGATCAATTTTTACAATAAACAAATATATAGTTATACCTCTAAAAAATAAAAGTT
TATTAAATTTTATTATCACCCCAATAAAATATTAAAATTAAATAAATTAATTTATTAATCTTTTTAATTTAAAATAATTT
TTAATATAAAGC
>OTU_448;size=6;
GTTTTATATTTTTGTTTTATTAAAATATTTATAAAAATTATTTATTTAGTTAAATTAAATTATTTTATTGGGGTGATAGA
AAAATAAAAAAAACTTTTTTTTTAAAAATACATTTATTTATGAATATTTGATCTAATTATATTAATTATAAGAATAAAT
>OTU_449;size=11;
TCTTGACATTAATTTTTTTTATATTTATTTGGATGTGGGGTTTTATAAATTTAATTTAGTGTTTTATTGGGGTGATAGGA
AGATAAAATAAACTCTTTTTAGTTTTTGCATATGCCATTGATTTTTGAATTTTTGATCCATAAATAATGATTATAAGACC
AAGT
>OTU_452;size=302;
ACTTAGTCTTTTAATCACTCTTACTGGATCATTTAATTCATGTATTTATGGTCTACTAAAAGAAGAGTTTCTTATATCTC
CCTGTCACCCCAACAAAATATCTCCCATATTAAGCTAAACTCCGTCAAAACAAGCTACATATTTGTGATAAGC
>OTU_453;size=6;
GTTTTATATTTTATATTAGGTTTAATTTTAGGAATTTTAATTTTACCTTTTTTATAATATTTTATTGGGGTGATAAAAAG
ATAAAGATAACTCTTTTTTTATTTTTACATTTATATATGATAATTTGGTCCATTATTTATGATTACAAGAAAAAAT
>OTU_454;size=13;
GCTTGACATTAAATATATTTAACTTGTTTGGTTTGGTTTTATATAATAAATGTTTCGTTGGGGTGACGGGAAGATAAAAG
AAACTCTTTCTAATCTACTACACGAATGAGTGAGTAATTGATCCATAAATAATGATTATAAGACCAAGT
>OTU_455;size=280;
ACTTAGTCTTGTAATCGTTAATAACGGATCAAAAATTCAAAGATCAATGGTATATGCAAAAACTAAAATGAGTTTATTTT
ATCTTCCTATCACCCCAATAAAACACTAAATTAAATTTATAAAACCCCACATCCAAATAAATATAAAAAAATTAATGTCA
AGA
>OTU_458;size=29;
TCTTTATTATTTAAAATTTTTTAAGATTTAAGCATATATTTTTTAAAATATTTTAATAATTTTATTGGGGTGATAGTGAA
ATTTAAAAAACTTTTATTTTTTTGAATTATATATAAATAATTTAATGATCCATTAATAATGATTAAAAAATAAGT
>OTU_460;size=26;
TCTTTATAATAAATTTATTTTAATAAATTATTTTATTTAAATTAATTATTTTAATATTAAATTATTTTATTGGGGTGATA
TAAAAATTTAATTAACTTTTTAAAGTAAATTTCTTAAATTAAGGTTTTAAAATAATGATCTATTATTAATAATTCAAAGA
ATAAGA
>OTU_461;size=14;
TCTTTATGATTTATTTATAATTTTTAAAAAGAATAATTAAAATTTTATAAATAAAATTATTTTATTGGGGTGATAATAAG
ATTTAATAAACTCTTAGTATTTTTTAACATTGATTTATGAATTATTGATCCAATTTTTTTGATTATAAAATTAAGT
>OTU_462;size=6;
GCTTTATATTTAAATTAATTTATAAATTTTTGAGATTTTTATTATTTTATTTATAATTTTAAAAATATTTTATTGGGGTG
ATATTAAAATTTTATAAACTTTTAAAATTTTTATTCATTAATAAATGAAAAAAAAAATAAATTTTATTTTTTAAATTATG
ATCCAATTAATTTTGATTAAAAAATTAAGT
>OTU_463;size=8;
GCTTTATATTGTTACTAGTTTTATTTATGTAGTAGTAATTAAATAAGGCTATAAACAGTATTTTGTTGGGGTGACAGGAA
GATATAAAAAACTCTTTTTAGAAGTTTATCATTGATGTGTGAATAATTGATCCATTATTAGTGATTATAAGACTAAGT
>OTU_464;size=6;
GCTTGTTCTCTTGATCTTAATTAAGGGTCATTATGGAGATTTATTTATCTGGTTTTGCGGGATGATTATTTGATCCCGGG
TCGCCCCAACCGAATTTTATTAGGATATTATTTTTCTATTAAAATGAAGC
>OTU_465;size=10;
ACTTAATCTATTAATCTATAATATAGGATCAACAATTCATATATCAATGTAAATAAACTAAAAAGAGTTTTTTATATCTT
CTTGTCACCCCAACAAAATATTTTTACAATTATTATAAAAATTAACCTAAATAAATAATAAAATTCAAATATAAAGC
>OTU_466;size=16;
GTTTTATACAAAGGCTTAAATTTTTTTTTATTATATTTTAAATTTAAGCTTATGTATTTTGTTGGGGCAATAATAGAATA
TTATAAACTTCTATATAATTTTTTTTTCTGTATAAGAAGACTTATGTTTAAAAGTTTGAAAAAAAT
>OTU_469;size=8;
TCTTTATATTTACTTATTTTTAATTTATAAAGAATTTTTTTTTATAATAAATTATAAGATTATTAAAATTAAATATATTT
AATTATTTTATTGGGGTGATATTAAAATTTAATTAACTTTTATAAAAATTTATCATTAATAAATGTTTAAAAATTTGATC
CAATTTTTTTGATTAAAAAATTAAGT
>OTU_470;size=8;
TCTTTATATTGATTTTTAATATTTATTTTGTTGTGGGTTTTTATTCGTTTAATTCAATATTTTATTGGGGTGTAATGAAG
TTAAAATATACTCTTTTTGGTTTTGATTAGATTGATTTTTGAATTTTTGATTCGTCATTTGACGATTATAAGGTTAAGT
>OTU_472;size=5;
TCTTTATAAATATAGTTTATTTTATTTATTTAAATTAATTAAAATTTAATAAATTAATTTATTTTGTTGGGGTGACAATA
AAATTTATATAACTTTTATTTATATAAACATAAATTAATGAATAATTGATCCATTATAATGATTAAAAATTTAAGT
>OTU_473;size=5;
ACTTAATTTTTTAATCAAAACTATTGGATCAATTGTTAACCATAAATATATGTTTAATAATTTAAAAGTTAATTAAATTT
TAATATCACCCCAATAAAATATTTAATAGATTACAAATTAAATAGTTAAATTCTTTATAATTTATAATTTATAAATATAA
AGC
>OTU_474;size=5;
ACTTAGTCTTATAATCACTAAAAATGGATCAACAATTCATAAATCAATGTAATTAAACTAAAAAGAGTTTTGTTTATCTT
CCTGTCACCCCAACAAAATACTTCAATACCTATTAAAAAAAATTCTTCTAAATTTATAATAAATACTTCAATATAAAGC
>OTU_476;size=506;
TCTTTATAATATTTTTTATAATTTTATTTCAGATTTTTTTATTAATTATAAATACTATTATTTTATTGGGGTAATAAAAA
GATTAAAATAATTCTTTTTAAAATTTAACAAAAATAATTGGTTATATGATCCTTTTTTATTGCTTATAAGCTTAAGG
>OTU_477;size=5;
ACTTAATTTTTTAATCAAAAAATATTGGATCATAATACAAAAAACCATTATTTATAAATAATTAAAAATTATAAAAGTTT
ATAAAATTTTTTTATCACCCCAATAAAATATATAAAATTTTATAGCTTTAATTTTATTTATAATAAAACTATAAATAAAA
TTTAATCCAAAAAAACTATAATTTTTTAATATATAAAGC
>OTU_480;size=65;
ACTTAATTTTTTAATCATTATTAAATGGATCATTAAATTATTTATATATAATTCAAAAAAATAAAAGTTTTTTTAAATTT
CACTATCACCCCAATAAAATTATTAAAATATTTTAAAAAATATATGCTTAAATCTTAAAAAATTTTAAATAATAAAGA
>OTU_481;size=1039;
ACTTAATCTTATAATCAATAAAAAGGGAGAATATAACCAATTATTTTTGTTAAATTTTAAAAAGAATTATTTTAATCTTT
TTATTACCCCAATAAAATAATAGTATTTATAATTAATAAAAAAATCTGAAATAAAATTATAAAAAATATTATAAAGA
>OTU_482;size=16;
ACTTAAATTTATAATCAATAAAACTGGATCATATAAACATAAATAAATGGTTAATAAAAATAAAAGTTTTATAAATTTTA
TTGTCACCCCAACAAAATATAATAAAATATTAAATTTAAAAAATCTTAATAATTTAAATATAAATTATATAAAGC
>OTU_483;size=141;
ACTTAATCTTATAATCAATAAAAAGGATCATATAACCAATTATTTTTGTTAAATTTTAAAAAGAATTATTTTAATCTTTT
TACTACCCCAATAAAATAATATTATCTATAATTAATAAAAAAATCTGAAATAAAATTATAAAAAATATTATAAATA
>OTU_484;size=5;
ATTTAATTTGAATTTAATATTATTAGATTTTTAAATCAACCAATAATTGTTTATAATACAAAAAATTTAATTAAATTTTT
TCATAACCCCAATAAAATAAAATAAAATTTTTATTAAATTTAATAAATAAATAAAAATCCTATAATTATAAAAT
>OTU_487;size=26;
GTTTAATATTATTAATTTGTTACAAATTTAGGTATTTAAGTTTTCTCTGGTTATTAATATTTTATTGGGGTGATAAAAGG
ATTGAGTTAACTCCTTTTTAATTAATACATTAATTTATGATTATTTGATCCAATTTTATTGATTAAAAATTTAAGT
>OTU_491;size=13;
ACTTGGTCTTATAATCATTATTTATGGATCAATTACTCACTCGTGTAGTAGATTAGAAAGAGTTTCTTTTATCTTCCCGT
CACCCCAACGAAACATTTATTATATAAAACCAAGCCCAAACCAAACAAGTTAAATATATTTAATGTCAAGC
>OTU_493;size=5;
TCTTTTATATTTATTATTATATTAATTTTTAAAATAAATTTAATTATTATAATTATAAATATTTTATTGGGGTGATAGTA
AAATTTAAAAAACTTTTATTTTATTTAACATTAATTTATGAATAATTGATCCAGTATTTACTGATTATAAATTTAAGT
>OTU_500;size=406;
TCTTTATAATATTTTTTATAATTTTATTTTAATTTTTTTATTAATTATAAATAATATTATTTTATTGGGGTAGTAAAAGG
ATTAAAATAATTCTTTTTAAAATTTAACAAAAATAATTGGTTATATGATCCTTTTTTATTGATTATAAGATTAAGT
>OTU_501;size=6;
ACTTAAATTTTTAATCACTAATAATGGATCAATAAATCATTAATTAATGTAAATTAAATATAAGAGTTTATTAAATCTTA
TTGTCACCCCAACAAAATAAATTAATTTATAAAATTTAAATAAATTCTTAATAAAAATTAAAATTAAATTTATAAAGC
>OTU_502;size=297;
TCTTTATAATTTTAAAAATTTTTTATTTTTATTTAATTAATAAAATTTAAATTATTTAAATTATTTTATTGGGGCGATAA
AAAAAATTTCTGAAACTTTTTAAATAAAAATCTAAAATTTAAGAATTAAATTAAAATTGATCTATTATTAATAATTAAAA
GAAAAAGA
>OTU_503;size=37;
TCTTAATCTTAATTTACAAATTTACGTATCATAAATATAAATAAATCATTTATCAATGAATTAAATTTTTAAATATTATT
AAAAAAATTTTATCACCCAATATTTTTTTATATATAACCAAACAAATATTAAGA
>OTU_506;size=10;
ACTTAGTCTTATAATCGTTAATAACGGATCAAAAATTCAAAAATCAATGGCATATGCAAAAACTAAAAAGAGTTTATTTT
ATCTTCCTATCACCCCAATAAAATATAAAATTAAACTAATAAAATCCTACAACCAAATAAATATAAAAAAATTAATATCA
AGA
>OTU_507;size=11;
GCTTAATAATGTAATTAATATGAAATTTAGTATAGTTTTTATTATTAATCAAATTATTTTGTTGGGGTGACAGGAAAATA
AATGAACTTTTCTATAAAAGTTACATTAATGAGTGGGAGTAGGATCCAATTTTATTGATTAAAAGATTAAGT
>OTU_509;size=6;
ACTTAATTTTCTATTCATTATTTATGGTTCCCAAATTCACATATCCGTGGTTTATTTAAAGTAAGTTATTTTATTACCCT
GTCACCCCAACATAATAAAACCTAAATAAAGCCTGTACTCTTTACTAAAAGACTTATTTATAATTTATCAAGT
>OTU_510;size=4;
TCTTTATATTTACTTTTTTTTAATTTATAAAGAAGTTATTTAAATTATTTATACTTAAATAATTTAAAAGTTAAATTAAA
AATTATAAAATATTTTATTGGGGTGATATTAAAATTTAATTAACTTTTATAATATTTTTTCATCTATAAATGTTTAATTA
ATGATCCAATTTTTTTGATTAAAAAATTAAGT
>OTU_511;size=4;
GTTTAATATTATTAATTTGTTACAAATTTAGGTATTTAAGTTTTCTCTGGTTATTAATATTTTATTGGGGTGATAAAAGG
ATTGAGTTAACTCCTTTTTAATTAATACATTAATTTATGATTATTTGATCCAGTTATATTGATTATAAGATTAATT
>OTU_513;size=8;
ACTTGATAAATGATAGATAAGTCTTTTAGTAAAAGGTACAGGCTTTATTTAGGCTTTATTATGTTGGGGTGACAGGGTAA
TAAAATAACTTACTTTTAATAAACCACGGATATGTGAATTTGGGAACCATAAATAATGAATAAAAAATTAAGT
>OTU_514;size=4;
GTTTTATAATTTATAATTTTTAATTTAATTAGAATTATTAATATTTAAATAAATATAAATTATTTGGTTGGGGTGATTAA
AAAATTAATTAAACTTTTTTATTTAATAAATTATTTATATATAAATTTTTAATCTATATATTAAAATTAAAATAAAT
>OTU_516;size=675;
ACTTAGTCTTATAATCAATAATAATGGATCAACAATTCATGCATCAATGTAATTAAACTAAAAAGAGTTTTTCTTATCTT
CTTGTCACCCCAACAAAATATTTTTTTTAATATTATATAATTTTCCCAAACAAATAATAAAATAAAAATATAAAGC
>OTU_517;size=106;
TCTTTATCTTAATTTATAACTTATAGATCATAAATACATATAATTCATTAATTAATGATTATAATAATAAAAGTTTTTTA
AATTTTTTTATCACCCCAATAAAATACTTTTTACAAATATTTTTATAAAAAAAATATAAACA
>OTU_518;size=326;
ACTTAATCTTATAATCAATAAAAAAGGATCATATAACCAATTATTTTTGTTAAATTTTAAAAGAATTATTTTAATCTTTT
TACTACCCCAATAAAATAATATTATTTATAATTAATAAAAAAATCTAAAATAAAATTATAAAAAATATTATAAAGA
>OTU_519;size=7;
GCTTTATTTTTAATATACAATATCAGTATAGAAAAATTCAGTTGGGGCGACTAAGGAAAAAATCATCCTAATTTTAAAAG
ATTAACAAATCAAACAAAAGATCCTAAATATAGATCAAAGAAATTAGC
>OTU_520;size=4;
TCTTGACATTAATTTTTTTTATATTTATTTGGATTTGGATGTGGGGTTTTATAAATTTAATTTAGTGTTTTATTGGGGTG
ATAGGAAGATAAAATAAACTCTTTTTAGTTTTTGCATATGCCATTGATTTTTGAATTTTTGATCCGTTATTAACGATTAT
AAGACTAAGT
>OTU_522;size=4;
ACTTTTTACCTTTAAAATTAAAGATATAATTAATTTTATAGTAGAAATTTTTTTTATTCTTTTGTTGCCCCAACAAAATT
TATAATTATTTTAATAAACCCCCCCAAGTTTATTAAAATAATTATAAATTAAGA
>OTU_526;size=16;
GCTTAATAATGTAATTAATATGAAATTTAGTATAGTTTTTATTATTAATCAAATTATTTTGTTGGGGTGACAGGAAAATA
AATGAACTTTTCTATAAAAGTTACATTAATGAGTGGGAGTAGGATCCAGTTTTACTGATTATTAGAATAAGT
>OTU_529;size=22;
ACTTAGTCTTATAATCGTTAATAACGGATCAAAAATTCAAAAATCAATGGCATATGCAAAAACTAAAAAGAGTTTATTTT
ATCTTCCTATCACCCCAATAAAACACTAAATTAAATTTATAAAACCCCACATCCATAAATATAAAAAAAATTAATGTCAA
GA
>OTU_530;size=4;
ATTATTTTTTTTTCTAAGATAAAGATGTTCTATTATTAACCAACATTTATACAGAAGTTTTTGTTATTCCATTTGTTGCC
CCAACAAAATCTTAAATTTCTTAATTAAACCCCCCCGAATTTAATTAAGAAATTTAAGATTAAGC
>OTU_532;size=4;
ACTTATTTTTATAATCTTAAAATTTAAGGATCAAAAAACATTTAAGTATGAAATAATTTATCTAAAGAGTTTTTTAAATC
TTTAAATCACCCCAATTAAATAACAAAAAAAAACTATTTAAATAGTCTAATAAATAATTAAATCTTTATATTATAAAGC
>OTU_534;size=4;
GCTTTATATTTGATTATTTAATAAAATATTTTGTTGGGGTGACAAAAATATATAATTAACTTTTTTATTTATATAACATT
GATATATGAAAAATAGATCCAGTTTTACTGATTATTAGAATAAGT
>OTU_535;size=4;
GCTGGATTCTATGATCTAATGTTAGGATCTTTGGTGAGACTTGTAGGTCTTAAAATTTAGGGGTGAGTGTTAGCCCCTGG
TCGCCCCAACCGAATCGTTAAGCATTAATATATATGCTATAAGATAAAGC
>OTU_536;size=4;
ACTTAGTCTTATAATCGTTAATAACGGATCAAAAATTCAAAAATCAATGGCATATGCAAAAACTAAAAAGAGTTTATTTT
ATCTTCCTATCACCCCAATAAAACACTAAATTTATAAAACCCCACATCCAAATAAATATAAAAAAAATTAATGTCAAGA
>OTU_538;size=70;
ACTTAGTCTTATAATCACTAATAATGGATCAATTATTCATAAATTAATGTTTAAACTTAAGAAGAGTTAATCTTATCTTC
CTGTCACCCCAACAAAATATTTTACTAACTATTACCAAAATTTATCTAAAATACCAATACGTATTTAATATAAAGC
>OTU_539;size=10;
TCTTGACATTAATTTTTTTTATATTTATTTGGATGTGGGGTTTTATAAATTTAATTTAGTGTTTTATTGGGGTGATAGGA
AGATAAAATAAACTCTTTTTAGTTTTTGCATATGCCATTGATTTTTGAATTTTTGATCCATTATTTATGATTAAAAGATT
AAGT
>OTU_540;size=300;
ACTTAGTCTTTTAATCACTCTTACTGGATCATTTAATTCATGTATTTATGGTCTACTAAAAGAAGAGTTTCTTATATCTT
CCTGTCACCCCAACAAAATATCTCCCATATTAAGCTAAACTCCGTCAAAACAAGCTACATATTTGATATATAGC
>OTU_541;size=10;
TCTTAATATTTGTTTGGTTATATATAAAAAAAATATTGGGGTGATAAAATTTTTTTAATATATTTAAAAATTTAATTCAT
TGATAAATGATTTATTTATATTTATGATACGTAAATTTGTAAATTAAGATTAAGA
>OTU_542;size=267;
ACTTAATCTTTTAATCATAAATAATGGATCCAATTTTCACTCGTCCGTGTTTTTATTAAAGAAGGTTAATTTATTTCCTT
GTCGGCCCAACAAAATAGGTTCAATCTCCTAACTCACCACTTCTAAAATTAGCAAATTATACCTATAAAGC
>OTU_543;size=6;
ACTTAAACTTATAATCATCATTAATGGATCAATTACTCACGCATTTGTGTAGAAAATTAGAAAGAGTTTCTCTTATCTTC
CCGTCACCCCAACGAAACACTTACTATATAAAACTAAAATCTAACCAAACCAATTAAATATATCCAGTGTCAAGC
>OTU_544;size=55;
ACTTAGTCTTATAGTCGCTTTTAACGGATCAAAAATTCATAAATCAATGTATAATACACCAAAAAGAGTTACTCTTATCT
TCCTATCACCCCAATAAAACACCAGCTTCATTAACATACTTATTATAATCATCTAAACTAATGCTAAATAACTGCAGTAA
AGA
>OTU_546;size=473;
TCTTTATAATATTTTTTATAATTTTATTTCAGATTTTTTTATTAATTATAAATACTATTATTTTATTGGGGTAATAAAAA
GATTAAAATAATTCTTTTTAAAATTTAACAAAAATAATTGGTTATATGATCCTTTTTTTTTTATATAAGATTAAGT
>OTU_549;size=5;
ACTAAACAAAATAATTTAATAAAAATTTAATTTACCCCAAATAAAATTTTAATTTAAAA
>OTU_550;size=3;
GTTTTATTGCTAATTTAAATTTAATTTGTATAAATTTATAATTGAGTTAGTAAATTGATTGGGGTGATTATAAAATTTGT
TGAACTTTTATTAGTGTATATTCATAAATGAATGTTTTAGTGATCCATGTAAATGATTAAAATATTAAAT
>OTU_552;size=3;
TCTTTATTAATTTTATTTTATAATATATTTTAGATGTATAATTTTATTATATTTTAATTTAATTTTATTGGGGTGATATA
AAAATTAAATAAACTTTTTATTATATTTATATATTAATTTATAATTTTTTGATCCATTTTTAATGATTATAAGAAAAAGT
>OTU_553;size=3;
GTTTTATATTTTTTCTTTTTAGGTTTTTTAGTATTTACAATTTTAATTGCAAAAAGTATTTAATTGGGGTGATTGAAAAA
TTAGATTAACTTTTTTTATATTTTAACATTGATTTATGTGTAAATGATCCTTTTTTTAAGATTAAAAGATTAAAT
>OTU_555;size=46;
ACTTGGTCTTATAATCATTATTTATGGATCAATTACTCACTCATTTGTGTAGAAAATTAGAAAGAGTTTCTCTTATCTTC
CCGTCACCCCAACGAAACACTTACTATATAAAACTAAAATCTAACCAAACCAATTAAATATACCCAGTGTAAGC
>OTU_556;size=3;
ATTTGATCTTTTAAAAAAATTTGTCATGTCATGTAAATCTTGAAAGTTAAATATGTTTCAGTGTCGCCCCAACAAAAAAA
TATTTTTAATAAAAAAACTAAGTAAAAAT
>OTU_557;size=6;
AATTTACTTTCTATATATAGGTTTATTTTTTGGTTTTATAATAATTTTATTTATTAGATAGTTTTGTTGGGGCGACAGTG
AAATTTATTTAACTTTCATTAATTTTTAACATTAATTTATGTTTTGATCCATAAATAATGATTATAAGACCAAGT
>OTU_558;size=5;
GCTTGACATTAAATATATTTAACTTGTTTGGTTTGGGCTTGGTTTTATATAATAAATGTTTCGTTGGGGTGACGGGAAGA
TAAAAGAAACTCTTTCTAATCTACTACACGAATGAGTGAGTAATTGATCCATTAATGATGATTATAAGTTTAAGT
>OTU_560;size=5;
ACTTATTCTAATAATCAGTAAAACTGGATCATATAAACATAAATAAATGGTTAATAAAAATAAAAGTTTTATAAATTTTA
TTGTCACCCCAACAAAATATAATAAAATAATTAAATTTAAAAAATCTTAATAATTTAAATATAAATTATATAAAGC
>OTU_562;size=3;
ACTTAAACTTATAATCATCATTAATGGATCAACAATTCATACATCAATGTAATTAAACTAAAAAGAGTTTTTCTTATCTT
CTTGTCACCCCAACAAAATATTTTTTTTAATATTATAATAATTTCCCCAAACAAATAATAAAATAAAAATATAAAGC
>OTU_563;size=9;
ACTTAATCTTTTAATCAATAAAATTGGATCATTTATTCATAAATTAATGTTAAAAAAATAAAAAGTTAAATAAATTTTTT
ATATCACCCCAATAAAATAATTTAAATAATAATAAATATTATTATTCTAATAATTTTTTAATATATAAAATATAAAGA
>OTU_564;size=104;
ACTTAGTCTTATAATCAATAATAATGGATCAACAATTCATACATCAATGATTTAAATTCTAAAAAGAGTTTTTTATATCT
TCTTGTCACCCCAACAAAATATTCTTACCAGTCTTATTCAATTACTCCCACATAAATAAAAATAATAACAATATAAAGC
>OTU_566;size=37;
GCTTGACATTAAATATATTTAACTTGTTTGGTTTGGCTTGGTTTATATAATAAATGTTTCGTTGGGGTGACGGGAAGATA
AAAGAAACTCTTTCTAATCTACTACACGAATGAGTGAGTAATTGATCCATAAATAATGATTATAAGACCAAGT
>OTU_568;size=3;
TCTTTATATTGATTTTTAGATATTTATTTATTTAGGGTTTTTTATTAATATAATTTAATATTTTGTTGGGGTGATGATAA
GATAAAATAAGCTGTTTTTTGGTTTTGATTACATTGATTTTTTGAAAATTTGATCCGTCATTTGGCGATTTTAAGACTAA
GT
>OTU_569;size=3;
ACTTTTAAAAATTTTAAATATAAGATTTATTATTATTTTTGATACCTTAACAAAAGAAGTTTAATATATTCTTTGGCTAC
CCCAGCTAAATAATTATCTGGTACTATTAACTCCCCCAAATTAACAATACTGAATAGTTATAAAGA
>OTU_571;size=23;
ACTTGGTCTTATAATCATTATTTATGGATCAATAATTCATACATCAATGATTTAAATTCTAAAAAGAGTTTTTTTTATCT
TCCTGTCACCCCAACAAAATATTCTTACCAATCTTATTCAATTACTCCCACATAAATAAAAATAATAACAATATAAAGC
>OTU_572;size=3;
GCTTTATAGATTTTTATTTAATAATTAATTAGAATAATAAAGTTTTTTTTTCCTTATTTATTTAATTGGGGTGATTTAAA
GATTTAAAAAACTCTTTAATAAAAAAATTTTCATAATTAAATGTTTTTTGATCCTTTATATTTAAGAATAATAAAATAAG
T
>OTU_573;size=14;
GCTTTATAATTTAGTTTTTATAATTTTTAAAAAGAATAATTAAAATTTTATAAATAAAATTATTTTATTGGGGTGATAAT
AAGATTTAATAAACTCTTAGTGTTTTTTAACATTGATTTATGAATTATTGATCCAGTTTTATTGATTAAAAGTTTAAGT
>OTU_574;size=196;
TCTTTATGATTTATTTATAATTTTATTTCAGATTTTTTTATTAATTATAAATACTATTATTTTATTGGGGTAATAAAAAG
ATTAAAATAATTCTTTTTAAAATTTAACAAAAATAATTGGTTATATGATCCTTTTTTATTGATTATAAGATTAAGT
>OTU_575;size=35;
TCTTTATAATATTTTTTATAGTTTTATTTCAGATTTTTTTATTAATTATAAATAATATTATTTTATTGGGGTAATAAAAG
ATTAAATAATTCTTTTTAAAATTTAACAAAAATAATTGGTTATATGATCCTTTTTTATTGATTATAAGATTAAGT
>OTU_577;size=3;
ACTTAAGACAATAACTATATAAAAATTTAATTTACCCCAAATAAAATTAAATTAAAGA
>OTU_578;size=7;
AATTAATCTTATAATCAATATAACTGGATCAACAATTCATACATCAATGTAATTAAACTAAAAAGAGTTTTTCTTATCTT
CTTGTCACCCCAACAAAATATTTTTTTTAATATTATAATAATTTCCCCAAACAAATAATAAAATAAAAATATAAAGC
>OTU_580;size=78;
TCTTTATAATAAAGTTATTTTAATAGGTTATTTTATATAAATTAATTATTTTACTAACTAGTTATTTTATTGGGGTGATA
AAAAATTTAATTAACCTTTTTAATTAATTTACTTAAATTAAAGATTTCTAATTTATGATCTATTAATAATAATTCAAAGA
ATAAGA
>OTU_581;size=385;
ACTTAATCTTATAATCAATAAAAAAGGATCATATAACCAATTATTTTTGTTAAATTTTAAAAAGAATTATTTTAATCTTT
TTATTACCCCAATAAAATAATAGTATTTATAATTAATAAAAAAATCTGAAATAAAATTATAAGAATATTGTAAAGA
>OTU_582;size=29;
ACTTAGTCTTATATTCCGTATTATTGGATCAATTATTCATAAATTAATGTTTAAACTTAAGAAGAGTTAATCTTATCTTC
CTGTCACCCCAACAAAATATTTTACTAACTATTACCAAAATTTATCTAAATTAGAAATAGTTATTTAATATAAAGC
>OTU_583;size=3;
GTTTTTTAAGTTTTTTAGTATTTCCAATTTTAATTGGGAAAAGTATTTAATTGGGGTGATTGAACAATTAGATTAACTTT
TTTTTATATTTCAATATTCATTTATGTGTAAATGATCCTTTTTTCAAGATTAAAAGATTAAAT
>OTU_584;size=3;
GCTTAATTTAACTTTTAGCTTTTTAAAACATAAATTTATATGGGGACTATTGAAGGCATTTTACATTCTTCTTATGAACT
ACAGAGTATTTATCAGAAAAGC
>OTU_585;size=5;
ACTTAATCTTTTAATCATAAATAATGGATCAATAATTCATACATCAATGATTTAAATTCTAAAAAGAGTTTTTTTTATCT
TCCTGTCACCCCAACAAAATATTCTTACCAATCTTATTCAATTACTCCCACATAAATAAAAATAATAACAATATAAAGC
>OTU_586;size=9;
GCTTTATAATTTTTATTTTATAATTTATAAAGAATAATTAAATTTTATTTTAAAAATTATTTTGTTGGGGTGACAATAAG
ATTTAAAAAACTCTTATTATTTTTTACATTGATTTATGAATTATTGATCCATTTTTAATGATTAAAAAATTAAGT
>OTU_587;size=74;
GCTTTACAATTATAATCTATTATTTATAAAGAATTTTTTAAATTTTATTTTGATAATTGTTTTGTTGGGGTGACAATAAG
ATTTAAAAAACTCTTAAATTTTTTATACATTAATTTATGATTTATTGCTCCGCTTTTATCGCTTAAAAATTTAAGT
>OTU_588;size=3;
GCTTTATATTGTTACTAGTTTTATTTAGTAGTAATTAAATAAGGCTATAAACAGTATTTTGTTGGGGTGACAGGAAGATA
TAAAAAACTCTTTTTAGAAGTTTATCATTGATGTGTGAATTATTGATCCGTTATTGACGATTATAAGACTAAGT
>OTU_589;size=117;
ACTTAAATTTTTAATCGATAAAATCGGATCAATAAATCATAAATTAATGTATAAAAAGTTTAAGAGTTTTTTAAGTCTTA
TTGTCACCCCAAAACAATTATCAAAATAAAATTTAAATAATTCTTTATAAATAATAGATTATAATTGTAAAGC
>OTU_591;size=11;
ACTTAGTCTTATATGCATTATTATTGGATCAACAATTCATACATCAATGTAATTAAACTAAAAAGAGTTTTTCTTATCTT
CTTGTCACCCCAACAAAATATTTTTTTTAATATTATAATAATTTCCCCAAACAAATAATAAAATAAAAATATAAAGC
>OTU_593;size=134;
GCTTTACAATTATAATCTATTATTTATAAAGAATTTTTTAAATTTTATTTTGATAATTGTTTTGTTGGGGTGACAATAAG
ATTTAAAAAACTCTTAAATTTTTTATACATTAATTTATGATTTATTGATCATATTTTATAGATTAAAAATTTAAGT
>OTU_594;size=5;
TCTTTATATAAAAAATATTAAAAATTTTTTAGAATAAAGTTTTTTTTAAATATTTAAATATTTTATTGGGGTGATAATAA
AATTTAATAAACTTTTATTTTTATTTTCATTTTTAATTGTTTAAATTGATCCATTGTTTTTGATTAAAAATTTAAGT
>OTU_595;size=7;
GCTTAATAATGTAATTAATATGAAATTTAGTATAGTTTTTATTATTAATCAAATTATTTTGTTGGGGTGACAGGAAAATA
AATGAACTTTTCTATAAAAGTTACATTAATGAGTGAGAGTAGGATCCATTTTAAATCATAATACCAAAAGT
>OTU_599;size=7;
ACTTAGTCTTATAATCGTTAATAACGGATCAAAAATTCAAAAATCAATGGCATATGCAAAAACTAAAAAGAGTTTATTTT
ATCTTCCTACCACCCCAATAAAACACTAAATTAAAATCATAAAACCCCACATCAAAATAGGCTAAATATAAAAAAATTAA
TGTCAAGA
>OTU_602;size=67;
TCTTTATAATATTTTTTTTATTTTTTTTGCAGATTTTTTTATTAATTATAAATACTATTATTTTATTGGGGTAATAAAAA
GATTAAAATAATTCTTTTTAAAATTTAACAAAAATAATTGGTTATATGATCCTTTTTTATTGATTATAAGATTAAGT
>OTU_603;size=3;
ACTTGGTCTTATAATCATTATTTATGGATCAACAATTCATGCATCAATGTAATTAAACTAAAAAGAGTTTTTCTTATCTT
CTTGTCACCCCAACAAAATATTTTTTTTAATATTATAATAATTTCCCCAAACAAATAATAAAATAAAAATATAAAGC
>OTU_604;size=3;
GTTTTATTTAATATTTTAAAAATTATCTTGTCATAATTATTATTTAATACTATTATATTTTATTGGGGCAATAAAAGAAT
TAATAAAACTTCTTTTATTAATTTTATACTTTATGAAATAGCTTTTATTAAAAACTTTGTAAATAAT
>OTU_605;size=3;
GCTTAATTAAAACAAATACACAAAATTTACTAAAATTCGGTTGGGGCGACCAGGGAAATTATAAATCATCCCTAAATAAA
AGATAAATTAATCTAAATACTGACCCTTAATTAAGATCACTAAAACAAGC
>OTU_609;size=29;
ACTTTATAAAACTATGTTAAGTTTCCAGAATATTACATAACTTAGACTAAAATTTTATTTCGTTGGGGTGATGGGGTAAT
AATTAAACTTATCTTAAAAATAACATAATAGATGATTGAAGGATCCATAAAAAAGCATAAAAAATTAAGT
>OTU_610;size=5;
ACTAATTTTGTTAATTTAAAATTTTAAGATCAAATATAATATAAAACATTTAAAAATGCTTATTTTAAAAAAGAGTTTTT
TTAATCTTTTTATCACCCCAATATAATAAAAAAAAAATTAAATAAAATTTTTTTTCTTTTTTTATATATAAGTAAATTTT
TATTAAGC
>OTU_611;size=91;
TCTTTATAATAAATTTATTTTAATAAATTATTTTATTTAAATTAATAGTTTTAATATTAAATTATTTTATTGGGGTGATA
CAAAATTTAATTAACCTTTTTATTAAAATTTCTTAAATTAAAGATTTATAAAAATATGATCTATTATTAATAATTCAGAG
AATAAGA
>OTU_612;size=3;
ACTTAATCTTACGTTCTATTTGTTCTTTTAATGATATATAAATCTATGGTTATATAGGTTGTTCTACTAATTCCTAGGTC
GCCCCAACCGAATATATAATTGCCTAAAGCATTATATATAAAGC
>OTU_613;size=3;
GCTTGGTTCGTTGATCTTTTTAAAGGGTCATTTGGACTGGTTTGTCTAAAATTTTAAGGATGATTTTTCCTGGGTCGCCC
CAACCGAATTTAGTGTGTTTTTTAAACATTTAAAATAAAGC
>OTU_614;size=5;
AATTTACTTTCTATATATAGGTTTATTTTTTGGTTTTATAATAATTTTATTTGATAGTTTTGTTGGGGCGACAGTGAAAT
TTATTTAACTTTCATTAATTTTTAACATTAATTTATGTTTTGATCCAGTTATATTGATTATAAGATTAATT
>OTU_616;size=6;
TTTTAATAATTAATTATAAATTTAATATAAATTTAATATAAATTATTTGATTGGGGTGATAAAAAAATTTAATAACTTTT
TTAAAAATTAAACAAATATTTTTGAATATATTTTTAATAATTTAATTTTATTTAAAATTAAAT
>OTU_617;size=12;
ACTTAATCTTTTAATCATAAATAATGGATCCAATTTTCACTCATCCGTGTTTTTATTAAAGAAAGTTAATTTATTTCCTT
GTCGCCCCAACAAAATAGGTTCAACCTCCTAACTGACCACTTCTAAAATTCGAAAATAATACCTATAAGC
>OTU_619;size=2;
ACTTTTTAGATTTAAGAAAAGCTATATACAAAAAACGTATAGAAATTTTTAATATTCTTTGACTGCCCCAGCTAAGACTA
GACATAATACAAATAGACCCCGCCAAGTTATTTGTATTATGCCTAGACAAAGA
>OTU_620;size=6;
ACTTAGTCTTATAATCGTTAAATAACGGATCAAGAATCCCAAAATCAATGTATGATCAAAAACCAAAAGGAGTTAACTTT
AACTTCCTATCACCCCAATAAAACACTAAATTAAATTTATAAAACCCCACATCCAAATAAATATAAAAAAAATTAATGTC
AAGA
>OTU_621;size=6;
TCTTAATCTTAATTTACAAATTTATAGATCATAAATATAAATAAATCATTTATCAATGAATAAAATTTATAAAAGTTTTT
TAAATTTTTTTATCACCCCAATAAAATATTCCCCAGTTAAAAATTTTAACCAAACAAATATTAAGA
>OTU_622;size=16;
TCTTTATGATTTATTTATAATTTTTAAAAAGAATAATTAAAATTTTATAAATAAAATTATTTTATTGGGGTGATAATAAG
ATTTAATAAACTCTTAGTATTTTTTAACATTGATTTATGAATTATTGATCCCGTTTTATTTATTAAAAGTTAAGT
>OTU_625;size=2;
ACTTAAATTTATAATCAATAAAACTGGATCATATATACATAAATAAATGGTTAATAAAAATAAAAGTTTTATAAATTTTA
TTGTCACCCCAACAAAATATAATGAGATAATTAAATTTAAAAAATCTTAATAGTTTAAATACAAATTATATAAAGC
>OTU_626;size=14;
GCTTAATAATGTAATTAATATGAAATTTAGTATAGTTTTTATTATTAATCAAATTATTTTGTTGGGGTGACAGGAAAATA
AATGAACTTTTCTATAAAAGTTACATTAATGAGTGGGAGTAGGATCCATTATTAATAATTAAAAGAAAAAGA
>OTU_627;size=4;
GCTTAATAATGTAATTAATATGAAATTTAGTATAGTTTTTATTATTAATCAAATTATTTTGTTGGGGTGACAGGAAAATA
AATGAACTTTTCTATAAAAGTTACATTAATGAGTGAGAGTAGGATCCAATTTTTTTGATTATAAGAATAAAT
>OTU_629;size=2;
ACTTTACTAACAACTTATATTGTTATTGAACTAGTAGCAGGTTGTTGGTTAAGCTGGGGCGGCAAATATATAAACAATAT
TAATATTAAATATTTAAAATAGAAAATTAGAACATTAGAACTTAAGTTAAAAATTTAAACAAGT
>OTU_630;size=2;
GCTTTATAATATTTTTATATAATTTATTTAGAAAATTTTAAATTTAATAATTTTATATTATTTTATTGGGGTGATAATAA
GATTTAAACATTGATTTATGAATAATTGATCCAATTTTATTGATTAAAAATTTAAGT
>OTU_631;size=22;
ACTTAATCTTATAATCAATAAAAAAGGATCATATAACCAATTATTTTTGTTAAATTTTAAAAAGAATTATTTTAATCTTT
TTATTACCCCAATAAAATAATAGTATTTATAATTAATAAAAAAATCTGAAATAATATTATTATATATATTATAAAGA
>OTU_633;size=40;
GCTTAATAATGTAATTAATATGAAATTTAGTATAGTTTTTATTATTAATCAAATTATTTTGTTGGGGTGACAGGAAAATA
AATGAACTTTTCTATAAAAGTTACATTAATGAGTGAGAGTAGGATCCATTTTTAATGCATATAAGCAAAACG
>OTU_634;size=12;
ACTTAATCTTATAATCAATAAGAAAGAATCATATAACCAATTATTTTTGTTAAATTTTAAAAAGAATTATTTTAATCTTT
TTACTATCCCAATAAAATAATATTATTTATAATTAATAAAAAAATCTGAAATTAAATTATAAAAAATATTATAAAGA
>OTU_635;size=4;
TCTTTATAATAAATTTATTTTTTTGGTTTTTTTTTTTTAATTAATTATTTAAATATATAAATTATTTTATTGGGGTGATA
TAAAAATTTAACAAACTTTTTAAAATTTATTTCTTAAATTAAAGATTTTTAAAATAGTGATCTATTATTAATAATTCAAA
GAATAAGA
>OTU_636;size=48;
GCTTATAATGTAATTAATATGAAATTTAGTATAGTTTTTATTATTAATCAAATTATTTTGTTGGGGTGACAGGAAAATAA
ATGAACTTTTCTATAAAAATTACATTAATGAGTGGGAGTAGGATCCATTTTTAATGATTATAAGAAAAAGT
>OTU_637;size=294;
ACTTAATCTTATAATCAGTAAAAAAGGATCATATAACCAATTATTTTTGTTAAATTTTAAAAAGACTTATTTTAATCTTT
TTATTACCCCAATAAAATAATAGTATTTATAATTAATAAAAAAATCTGAGATAAAATTATAAAAAATATTATAAAGA
>OTU_638;size=4;
TGTTATATTTTTTTATAGAAATATTTGTAAAAAAAGTATTTTATTGGGGTGATAAAAAAATTTAAAAAACTTTTATTATT
ATAATCATTAATTAATGAATTATATGTATTTATGATCTATAAGTTGTAAATTAAGATAAAGA
>OTU_639;size=218;
TTTTATTCTTATAATCAATAAAAAAGGATCATATAACCAATTATTTTTGTTAAATTTTAAAAAGAATTATTTTAATCTTT
TTATTACCCCAATAAAATAATAGTATTTATAATTAATAAAAAAATCTGAAATAAAATTATAAAAAATATTATAAAGA
>OTU_640;size=52;
TCTTTATATTTGCTTGGTTAAAATTTTTAATTAGGGAGTATTTTATTGGGTGATAAAAAAAATTTAAAAAACTTTTATAA
ATTTTATTCATTGATAAATGATTTATTTATATTTATGATCTATAAATTTGTAAATTAAGATTAAGA
>OTU_642;size=320;
GCTTTATATTTTTATTTTATTATTTGTTTGGGGGAAATTATTATAATATTAAAAAAATATTTTGTTGGGGTGACAAGAAG
ATAAGAAAAACTCTTTTTAGTTTAATTACATTGATGTATGAATTGTTGATCCATTATTATTGATTATAAGACTAAGT
>OTU_644;size=8;
ACTTAGTCTTATAATCACTAATAATGGATCAATTATTCATAAATTAATGTTTAAACTTAAGAAGAGTTAATCTTATCTTC
CTGTCACCCCAACAAAATATTTTACTAACTATTACCAAAATTTATCTAAATTTTAAATCGTTATTTAATATAAGC
>OTU_645;size=64;
GCTTAATAATGTAATTAATATGAAATTTAGTATAGTTTTTATTATTAATCAAATTATTTTGTTGGGGTGACAGGAAAATA
AATGAACTTTTCTATAAAAGTTACATTAATGAGTGGGAGTAGGATCCATTTTTAATTCTTATAATAAAAACT
>OTU_646;size=6;
GCTTTACAATTATAATCTATTATTTATAAAGAATTTTTTAAATTTTATTTTGATAATTGTTTTGTTGGGGTGACAATAAG
ATTTAAAAAACTCTTAAATTTTTTATACATTAATTTATGATTTATTGATCCATTATTAGTGATTATAAGACTAAGT
>OTU_650;size=2;
GCTTTATATTTATTTTTAAATTATAATAAAGATTAAAATTATATTAAATATATAAAATAATTTTATATTTTTAAAATTTT
AAAAAATTTAGTAATAAATATTTTATTGGGGTGATAAAAAAATTTATTGAACTTTTTTTATAAAAATTTATTATTTAAAA
TTTTATTTTGATCCAAAATTTTTGATTAAAAGTTTAAGT
>OTU_651;size=58;
ACTTAGTCTTTTAATCACTCTTACTGGATCATTTAATTCATGTATTTATGGTCTACTAAAAGAAGAGTTAATCTTATCTT
CCTGTCACCCCAACAAAATATCTCCCATATTAAGCTAAACTCCGTCAAAACAAGCTACATATTTGTGATATAAAGC
>OTU_653;size=2;
GCTTTATAATTTAGTTTTTATAATTTATAAAGAATATTTAAAATTTTATTAATTTAATTATTTTGTTGGGGTGACAATAA
AATTTATAAAACTTTTATTATTTATATTTATTTATGAATAATTGATCCATTATTATTGATTAAAAAATTAAGT
>OTU_654;size=12;
GCTTTACAATTATAATCTATTATTTATGAAGAATTATTTAAATTTTATTTTGATAATTGTTTTGTTGGGGTGACAATAGA
TTTAAAAACTCTTAAATTTTTTATACATTAATTTATGATTTATTGATCCGATTTTATCGATTAAAAATTTAAGT
>OTU_655;size=4;
ATTTAAATTTTTAATCAATATAATTGGATCAAATAATCATAAATTAATGTAAAAATATAATAAAAGTTAAATAAATTTTA
TTATCACCCCAACAAAATAATTTATTTAATATAAGTTAAAATTTTCATTATAAATTATAATATAAAATTATAAAAC
>OTU_656;size=4;
GCTTGACACTGGATATATTTAATTGGTTTGGTTAGATTTTAGTTTTATATAGTAAGTGTTTCGTTGGGGTGACGGGAAGA
TAAGAGAAACTCTTTCTAATTTTCTACACAAATGCGTGAGTAATTGATCCATTATTATTGATTAAAAAATTAAGT
>OTU_657;size=4;
ACTTAATCTTTTAATCATAAATAATGGATCAACAATTCATGCATCAATGTAATTAAACTAAAAAGAGTTTTTCTTATCTT
CTTGTCACCCCAACAAAATATTTTTTTTAATATTATAATAATTTCCCCAAACAAATAATAAAATAAAAATATAAAGC
>OTU_658;size=12;
GCTTTATAATATTTTTATATAATTTATTTAGAAAATTTTAAATTTAATAATTTTATATTATTTTATTGGGGTGATAATAA
GATTTAATAAACTCTTATACATGAATATACATTGATTTATGAATAATTGCTCCAAATTTAATGCTTAAAAATTTAACT
>OTU_659;size=334;
TCTTTATAATATTTTTTATAATTTTATTTCAGATTTTTTTATTAATTATAAATACTATTATTTTATTGGGGTAATAAAAA
GATTAAAATAATTCTTTTTAAAATTTAACAAAAATAATTGGTATGATCCTTTTTTATTGATTATAAGATTAAGT
>OTU_660;size=2;
ACTTAATTTTTTAATCATAAAAAATGGATCATAAATTCATAAATCAATGTAATATAAAATAAAAGTTTTTTAAATTTTAT
TATCACCCCAATAAAATATTAATTTTATTATTAATTTAAAATTTCTAAATAATTTAAAAATAAAGTTAATATAAAGA
>OTU_661;size=12;
ACTTAAACTTTTAATCAATAAAACTGGATCTATTTTTCATATATCAATGTTATATAAATAAAAAAGTTAATTATATATTT
TTGTCACCCCAACAAAATATTTTATTAAATAATAAATAATAATTTATCAAAAATTTATTAAATAATCAAATATAAAGC
>OTU_662;size=304;
ACTTAATCTTATAATCAATAAAAAAGGATCATATAACCAATTATTTTTGTTAATTTTAAAAAGAATTATTTTAATCTTTT
ATTACCCCAATAAAATAATAGTATTTATAATTAATAAAAAAATCTGAAATAAAATTATAAAAAATATTATAAAGA
>OTU_663;size=8;
ACTTATTATATATTTATTAATAATAGATATTTTATTCAAAAATTATTGATTAAATTTTTAAAAAAATTATTTTAATTTTT
CAATCACCCCAATTAAATAATTATTATTTAAATAAATATATTAAATAAAATTTAAAAAAAAAATAAAAAAA
>OTU_664;size=28;
ACTTAGTCTTATAATCGATAATAAAGGATCAACAATTCATATATCAATGTAAATAAACTAAAAAGAGTTTTTTATATCTT
CTTGTCACCCCAACAAAATATTTTACAATATTATAAAAATTAACCTAAATAAATAATAAAATTCAAATATAAAGC
>OTU_665;size=4;
TCTTTATAATATTTTTTATAATTTTATTTCAGATATTTTTATTAATTATAAATAATATTACTTTATTGGGGTAATAAAAA
GATTAAAATAATTCTTTTTAAAATTAACAAAAATAATTGGTTATATGATCCTTTTTTATCGATTATAAGATTAAGT
>OTU_666;size=162;
TGTTTATATTTTTTATAAAAATATTTGTAAAAAAAGTATTTTATTGGGGTGATAAAAAAATTTAAAAAACTTTTATTATT
ATAATCATTAATTAATGAATTATATGTATTTATGATCTATAAGTTATAAATTAAGATAAAGA
>OTU_667;size=6;
ACTTAGTCTTATAATCAATAATAATGAATCGACAATTCATGCATCAATGTGATTAAACTAAAAAGAGTTTTTCTTATCTT
CTTGTCACCCCAACAAAATATTTTTTTCAATATTATAATAATTTTCCCAAACAAATAATAAAATAAAAATATAAAGC
>OTU_668;size=72;
TCTTTATCTTAATTTATAACTTATAGATCATAAATACATATAATTCATTAATTAATGATTATAATAATAAAAGTTTTTTA
AATTTTTTTATCACCCCAATAAAATACTTTTTTTACAAATATTTTATAAAAAAAAATATAAACA
>OTU_669;size=2;
GCTTTACCATAATATATATTAAATGTTATTTGGTTGGGGCGACTAAGGAATTAATCATCCTAATAAATAAAGATTAACAA
ATCATTATTATGACCCTATAAAGATCAAAGAATTAAGC
>OTU_670;size=90;
TCTTTATAATATTTTTTATAGTTTTATTTCAGATTTTTTTATTAATTATAAATAATATTATTTTATTGGGTAATAAAAAG
ATTAAAATAATTCTTTTTAAAATTTAACAAAAAATAATTGGTTATATGATCCTTTTTTATTGATTATAAGATTAAGT
>OTU_671;size=2;
ATTTGATCTTTTAAAAAAATTTGTCATGTAAATCTTGAAAGTTAAATATGTTTCAGTGTCGCCCCAACAAAAAAATATTT
TTAATAAAAAAACTAAGTAAAAAT
>OTU_674;size=2;
GCTAATTTCTTTGATCTATATATTAGGATCTGTTGATAGATTTGTTTATCTGTGAAAATTAGGATGATTTATTCCTTAGT
CGCCCCAACTGAATTTTTCTATGTTTAATTTACATATTAAAAATAAAGC
>OTU_675;size=4;
AATTAATCTTATAATCAATATAACGATCAAAACATAAATTAATGTTAAAAATTAATGAAAGTTAAAATAAATTTCACTGT
CGCCCCAAAAAAACTATCTAGTAAATAAAATTATTATAAAACCAAAAGATAAACCTATATATAGAAAGTAAATT
>OTU_676;size=4;
TCTTATTCTTTGAATTATTATTAATAGATCATAAATTAGAAATCTTTAATTAAAGAAATTTGTGTAAAAAAGTTAATTAA
ATTTTTGTATCACCCCAATAAAATAATTTAATATTAAAATTATTAATTTAAATAAAATAATTTATTAAAATAAATTTATT
ATAAAGA
>OTU_677;size=16;
TCTTTATAATATTTTTTATAGTTTTATTTCAGATTTTTTTATTAATTATAAATAATATTATTTTATTGGGGTAATAAAAA
GATTAAAATAATTCTTTTTAAAATTTAACAAAAATAATTGGTTATATGCTCCCTTTTTAATGCTTATAAGCTTAACT
>OTU_678;size=4;
TTTATAAAAAAATTGTTTGTTATTTAAATTGGGACTTAATAAATTTAATTAAATTCAATCTAATAAATTAATTTTAACTT
TAAATTTAATAAAAA
>OTU_679;size=104;
ACTTAATCTTATGATCAATAAAAAAGGATCATATAACCAATTATTTTTGTTAAACTTTAAAAAGAATTATTTTAATCTTT
TTATTACCCCAATAAAATAATAGTTTTTATAATTAATAAAAAAATCTGAAATAAAATTATAAAAAATATTATAAAGA
>OTU_680;size=12;
ACTTAGTCTTATAATCATTAATAACGGATCAATAATTCATACATCAATGATTTAAATTCTAAAGAGTTTTTTTTATCTTC
CTGTCACCCAACAAAATATTCTTACCAGTCTTATTCAATTACTCCCACATAAATAAAAATAATAACAATATAAAGC
>OTU_681;size=4;
GTTTAATTAGTTTTTTAAATAGAATTTTTAGTATTTAAAATTTTATCTAAAAAATTAATTTAATTGGGGTGATTAAAAAA
TTTATAAAACTTTTTTTTAATATTTACATTAATTTATGATTATTTGATCCTTATTTAGATTAAAAGATTAAAT
>OTU_682;size=6;
ACTTGGTCTTTTATGCTTTATTTTTGGATCAATTACTCACGCATTTGTGTAGAAAATTAGAAAGAGTTTCTCTTATCTTC
CCGTCACCCCAACGAAACACTTACTATATAAAACTAAAATCTAACCAAACCAATTAAATATATCCAGTGTCAAGC
>OTU_683;size=2;
GCTTTATATTGTTACTAGTTTTATTTATGTAGTAGTAATTAAATAAGGCTATAAACAGTATTTTGTTGGGGTGACAGGAA
GATATAAAAAACTCTTTTTAGAAGTTTATCATTGATGTGTGAATTATTGATCCATTTTTAATGATTAAAAAATTAAGT
>OTU_685;size=6;
ACTTAAATTTTTAATCGATAAAATCGGATCAATAAATCATAAATTAATGTGTAAAAAGCTTAAGAGTTTTTTAAGTCTTA
TTGTCACCCCAACAAAACAATTATCAAAATAAAATTTAAATAATTCTTTATAGATAATAGATTATAATTGTAAAGC
>OTU_686;size=174;
ACTTAATCTTTTAATCATAAATAATGGATCCAATTTTCACTCATCCGTGTTTTTATTAAAGAAAGTTAATTTACTTCCTT
GTCGCCCCAACAAAATAGGTTCAACCTCCTAACTCACCACTTTTAAATTTAGCAAATTATACCTATAAAAC
>OTU_687;size=2;
ATTTTTTCTATATTTTTACTAAAAGTTAAAATAATCTGTGAAACTTTAAACAAAGAAGTTAAACTTATTCTTTTATTGCC
CCAATAAATTTAAAATAAAAAACTTATATATTCACCAATTTTAAACTATTAACATTAAATAAAAC
>OTU_688;size=106;
TCTTTATATTTTATATATTAAAAAATTATTAGAATAATAATATTTATTATTATTTAAATTATTTTATTGGGGTGATATAA
AAATTTATTTAACTTTTTATTTTTTTTTAACATTAATTATGAATAAATGATCCAATTTTATTGATTAAAAGATTAAGT
>OTU_690;size=2;
ACTTAATTTATTAATCATTAATAATGGATCAAGCATTTATTTATTTATATAAAAAAATCTATGAAAGTTATTTAAATTTC
ATTATCACCCCAATAAAATTTTTTTATAAATTAAAATTTAATTATTATACAAAAATATAAATTATAAAAAAATAAAGA
>OTU_691;size=160;
ACTTAATCTTATAACCAATAAAAAAGGATCATATAACCAATTATTTTTGTTAAATTTTAAAGAGAATTATTTTAATCTTT
TTATTACCCCAATAAAATAATAGCATTTATAATTAATAAAAAAATCTGAAATAAAATTATAAAAAATATTATAAAGA
>OTU_692;size=6;
TCTTTATATTATAAATATTAATTTTAATTAAGAATATTTTATTTTTTATTATTTATATTATTTTATTGGGGTAATAGGAA
GATAATTAAATTCTTTTTTTTTATTTTTACATTAATAAATGATTATGTGATCCAATTATATTGATTAAAAGATTAAGT
>OTU_693;size=6;
ACTTATTCTAATAATCAGTAAAACTGGATCTATTTTTCATATATCAATGTTATATAAATAAAAAAGTTAATTATATATTT
TTGTCACCCCAACAAAATATTTTAAATAATAAATAATAATTTATCAAAAATTTATTAAATAATCAAATATAAAGC
>OTU_695;size=2;
ATTTTATTTATCTATATTATAGTTAAATTTTATTGGGGCAGTATAAGAATATTAAAAATTTCTTTAAAATAAATTTTTAA
TTAATTAATTTAATCTTTTATTAAAAAATCTTCAAAAAAT
>OTU_696;size=52;
ACTTAATCCTATAGTCAATAAAAAAGGATCATATAATCAATTATTTTTGTTAAATTTTAAAAAGAATTATTTTTATCTTT
TTATTACCCCAATAAAATAATATTATTTATAATTAATAAAAAAATCTGAAATAAAATTATAAAAAATATTATAAAGA
>OTU_697;size=4;
ACTTTTTCTTATAATCATTAAAAATGGATCAACAATTCATGCATCAATGTAATTAAACTAAAAAGAGTTTTTCTTATCTT
CTTGTCACCCCAACAAAATATTTTTTTTAATATTATAATAATTTCCCCAAACAAATAATAAAATAAAAATATAAAGC
>OTU_698;size=154;
ACTTAATCTTATAATCAATAAAAAAGGATCATATAACCAATTATTTTTGTTAAATTTTAAAAAGAATTATTTTAATCTTC
TTATTACCCCAATAAAATAATAGTATTTATAATTACTAAAAAAATCCGAAATAAAATTATAAAAAATATTATAAAGA
>OTU_699;size=6;
TCTTGACATTAATTTTTTTTATATCTATTTGGATGTGGGATTTTATAAATTTAATTTAGTGTTTTATTGGGGTGATAGGA
AGATAAATAAACTCTTTTTAGTTTTTGTATATGCCATAGATTTTTGAATTTTTGATCCGTTATTAACGATTATAAGACTA
AGT
>OTU_701;size=10;
ACTTTATAAAACTATGTTAAGTTTCCAGAATATTACATAACTTAGACTAAAATTTTATTTCGTTGGGGTGATGGGGTAAT
AATTAAACTTATCTTAAAAATAGCATAATAGATGATTGAAGGATCCATAAATAATGATTATAAGACCAAGT
>OTU_704;size=8;
ACTTAGTCTTATAATCGATAATAAAGGATCAACAATTCATATATCAATGTAAATAAACTAAAGAGTTTTTTATATCTTCT
TGTCACCCCAACAAAATATTTTTACAATTATTATAAAATTAACCTAAATAAATAATAAAATTCAAATATAAAGC
>OTU_705;size=6;
AATTAATCTTATAATCAATACAACTGGATCAAAACATAAATTAATGTTAAAAATTAATGAAAGTTAAATAAATTTCACTG
TCGCCCCAACAAAACTATCTAATAAATAAATTATTATAAAACCAAAAAATAAACCTATATAAAAATAGTAAATT
>OTU_706;size=2;
TCTTTATTATTTAAAATTTTTTAAGATTTAAGCATATATTTTTTAAAATATTTTAATAATTTTATTGGGGTGATAGTGAA
ATTTAAAAAACTTTTATTTTTTTGAATTATATATAAATAATTTAATGATCCATTATTTATGATTAAAAGATTAAGT
>OTU_707;size=2;
ACTTAGTCTTATAATCGCTTCTAACGGATCAAAAATTCATAAATCAATGTAAGTACACTAAAGAGAGTTACTCTTATCTT
CCTATCACCCCAATAAAACACCAGCTTCATTAACATATTTGCCGTAATCACCTAAACTAATGCTAAATAACCGCAGTAAA
GA
>OTU_708;size=8;
TCTTTATATTTGCTTGGTTAAAATTTTTAATTAGGGAGTATTTTATTGGGGTGATAAAAAAATTTAAAAAACTTTTATAA
ATTTTATTCATTGATAAATGATTTATTTATATTTATGATCTATAAATTTGTAAATTACCATAACTA
>OTU_709;size=4;
TTTTAAACTAATTATATAAATAATAGATAATTTACTTTCATTAAAACAATAATTATTGAATAAATTAAATTTAAAAAGTT
TAATTAATTTTTAAATCACCCCAACAAAATAAAATTTTAGTCTAAGTTATGTAATATTCTGGAAACTTAACATAGTTTTA
TAAAGT
>OTU_711;size=126;
ACTTAATCTTATAATCAATAAAAAAGGATCATATAACCAATTATTTTTGTTAAATTTTAAAAAGAATTATTTCAATCTTT
TTATTACCCCAATAAAATAATAGTATTTATAATTAATAAAAAAATCTGAAATAGAATTATAAAAAATGTTATAAAGA
>OTU_712;size=2;
ACTTAATCTATTAATCTATAATATAGGATCAATAATTCATACATCAATGATTTAAATTCTAAAAAGAGTTTTTTTTATCT
TCCTGTCACCCCAACAAAATATTCTTACCAGTCTTATTCAATTACTCCCACATAAATAAAAATAATAACAATATAAAGC
>OTU_713;size=134;
GCTTTACAATTATAATCTATTATTTATAAAGAATTTTTAAATTTTATTTTGATATTGTTTTGTTGGGGTGACAATAAGAT
TTAAAAAACTCTTAAATTTTTTATACATTAATTTATGATTTATTGATCCGATTTTATCGATTAAAAATTTAAGT
>OTU_714;size=14;
ACTTAAATTTTTAATCGATAAAATCGGATCAATAAATCGTAAATTAGTATAAAAAGTTTAAGAGTTTTTTAAGTCTTATT
GTCACCCCAACAAAACAATTATCAAAATAAAATTTAAATAATTCTTTATAAATAATAGATTATAATTGTAAAGC
>OTU_715;size=6;
ACTTAGTCTTATAATCGATAATAAAGGATCAACAATTCATATATCAATGTAAATAAACTAAAAAGAGTTTTTTATATCTT
CTTGTCACCCCAACAAAATATTTTTACAATTATTATAAAAATTAACCTAAATAATTATAAAAATTAAAATATAAGC
>OTU_717;size=20;
ACTTAAATTTTTAATCGATAAAATCGGATCAATAAATCATAAATTAATGTATAAAAAGTTTAAGAGTTTTTTAAGTCTTA
TTGTCACCCCAACAAAACAATTATCAAAATAAAATTTAAATAATTCTTTTATAATAATAGATTATAATTGTAAAGC
>OTU_718;size=2;
TCTTTATAATAAAATTATTTTTACAAGTTATTTTAGATAAATTTATTGTTTAATTAATTAATTATTTTATTGGGGTGATA
TAAAAATTTAGTTAACTTTTTAAATTAATTTACTAAAATTAAAGATTTTTAAATAATGATCTATTATTAATAATTCAAAG
AATAAGA
>OTU_719;size=20;
ACTTAGTCTTATAATCAATAATAATGGATCAACAATTCATACATCAATGTAATTAAACTAAAAAGAGTTTTTCTTATCTT
CTTGTCACCCCAACAAAATATTTTTTTTTAATATTATAATAATTTCCCCAACAAATAATAAAATAAAAATATAAAGC
>OTU_722;size=2;
ACTTTACTAACAACTTATATTGTTATTGAACTAGTAGCAGGTTGTTGGTTAAGCTGGGGCGGCAAATATATAAACAATAT
TTAAAATAGAAAATTAGAACTTAAGTTAAAAATTTAAACAAGT
>OTU_724;size=70;
GCCTTACAATTATAATCTATTATTTATAAAGAATTTTTTAAATTTTATTTTGATAATTGTTTTGTTGGGGTGACAATAAG
ATTTAAAAAACTCTTAAATTTTTTATACATTAATTTATGATTTATTGATCCGATTTTATCGATTAATAATTTTAGT
>OTU_725;size=10;
TCTTTTTGTTTTTTTTTTAATTTTTAAAAAGAATAATTAAAATTTTATAAATAAAATTATTTTATTGGGGTGATAATAAG
ATTTAATAAACTCTTAGTGTTTTTTAACATTGATTTATGAATTATTGATCCAGTTTTATTGATTAAAAGTTTAAGT
>OTU_726;size=2;
ACTTAATTTTTTAATCATTATTAATGGATCAATAAATCAATAATAATTGTATTTTAAAATTAAAAGTTAAATAAATTTTA
ATATCACCCCAATAAAATAATACAAATTATTAAAATAAAATTATTCAAAAAAATTATAATAATTTAATTATTAAGA
>OTU_727;size=186;
TCTTTATAATATTTTTTATAATTTTATTTCAGATTTTTTTATTAATTATAAATACTATTATTTTATTGGGGCAATGAAAA
GATTAAAATAATTCTTTTTAAAATTTAACAAAAATAGTTGGTTATATGATCCTTTTTTATTGATTATAAGATTAAGT
>OTU_728;size=72;
ACTTAATCTTATAATCAATAAAAAAGGATCATATAACCAATTATTTTTGTTAAATTTTAAAAAGAATTATTTTAATCTTT
TTATCACCCCAATAAAATAATAGTATTTATAATAAATAAAAAAATCTGAAATAAAATTATAAAAGATATTATAAAGA
>OTU_729;size=34;
GCTTTACAATATAATGGATTATTTATAAAGAATTTTTTAAATTTTATTTTGATAATTGTTTTGTTGGGGTGACAATAAGA
TTTAAAAAACTCTTAAATTTTTTATACATTAATTTATGATTTATTGATCCGATTTTATCGATTAAAAATTTAAGT
>OTU_730;size=2;
ACTTAATTTTTTAATCAAAAAAATTGGATCATTAATTAAACATTTATAGATGAAAAAATATTATAAAAGTTAATTAAATT
TTAATATCACCCCAATAAAATATTTTATAGTTTTTAATTTAAATAACTTCTTTATAAATTAAAAAAAAGTAAATATAAAG
A
>OTU_731;size=34;
ACTTGGTCTTATAATCATTATTTATGGATCAATTACTCACTCATTTGTGTAGAAAATTAGAAAGAGTTTCTCTTATCTTC
CCGTCACCCCAACGAAACACTTAATATAAAACTAAAATCTAACCAAACCAATTAAATATACCCAGTGTCAAGC
>OTU_732;size=6;
TCTTGACATTAATTTTTTTATTATTTTTTTGGTTTGGGGTTTTATAAATTTAATTTAGTGTTTTATTGGGGTGATAGGAA
GATAAAATAAACTCTTTTTAGTTTTTGCATATGCCATTGATTTTTGAATTTTTGATCCGTTATTAACGATTATAAGACTA
AGT
>OTU_733;size=10;
TCTTTATGATTTATTTATAATTTTTAAAAAGAATAATTAAAATTTTATAAATAAAATTATTTTATTGGGGTGATAATAAG
ATTTAATAAACTCTTAGTGTTTTTTAACATTGATTTATGAATTATTGATCCCGTTTAATTGATTAAACGTTTACGT
>OTU_734;size=6;
TCTTTATAATATTTTTTATAGTTTTATTTCAGATTTTTTTATTAATTATAAATAATATTATTTTATTGGGGTAATAAAAA
GATTAAAATAATTCTTTTTAAAATTTAACAAAAATAATTGGTTATATGACCCTTTTTAATGCATATAAGATTAAGT
>OTU_737;size=2;
ACTTTACTTAATAAAATTACATTGATTTTTGTATTAATGATTTAATTTAGTTTTATTGTGTTTTGCTGGGGTGGTAAATA
AATATTAACTTTATTTTTATAGATCATTTATAATTGTTTATGACGACCTTTGTTAGGGATTATAAGATTTAGT
>OTU_739;size=8;
ACTTAATCTTATAATCAATAAAAAAGGATCATATAACCAATTATTTTTGTTAAATTTTAAAAAGAATTATTTTAATCTTT
TTATTACCCCAATAAAATAATATTATTTATAATTAATAAAAAAATCTGCAATTAAACCTATAAAAATATTATAAAGA
>OTU_740;size=12;
GCTTAATAATGTAATTAATATGAAATTTAGTATAGTTTTTATTATTAATCAAATTATTTTGTTGGGGTGACAGGAAAATA
AATGAACTTTTCTATAAAAGTTACATTAATGAGTGGGAGTAGGATCCATTTTTAATTATTATACCAAAACGT
>OTU_741;size=2;
GTTTTTTAAGTTTTTTAGTATTTCCAATTTTAATTGGGAAAAGTATTTAATTGGGGTGATTGAACAATTAGATTAACTTT
CTTTATATTTTAACATTAATTTATGTGCAAATGATCCTTTTTTCAAGATTAAAAGATTAAAT
>OTU_742;size=86;
ACTTAATCTTTAATCAATTAAAAAGGCTCATATAACCAATTATTTTTGTTAAATTTTAAAAAGAATTATTTTAATCTTTT
TATTACCCCAATAAAATAATAGTATTTATAATTAATAAAAAAATCTGAAATAAAATTATAAAAAATATTATAAAGA
>OTU_747;size=2;
TTTTATTAATTTTTTTTAAAAATCTTATTTTTTTAATTGGGGCAATTTTTTTATGAATTTTTTTTTTAAAATATTTTATT
ATAGTTCTTTTATTAGGTTGTTTTAAAAT
>OTU_748;size=12;
GCTTAATAATGTAATTAATATGAAATTTAGTATAGTTTTTATTATTAATCAAATTATTTTGTTGGGGTGACAGGAAAATA
AATGAACTTTTCTATAAAAGTTACATTAATGAGTGGGAGTAGGATCCATTTTTTAATCATATAAGAAAAAGT
>OTU_749;size=2;
TCTTTATGATTTATTTATAATTTTTAAAAAGAATAATTAAAATTTTATAAATAAAATTATTTTATTGGGGTGATAATAAG
ATTTAATAAACTCTTAGTATTTTTTAACATTGATTTATGAATTATTGATCCTATATTATAGATTAATAGATTAAGT
>OTU_750;size=4;
GCTTGACATTAAATATATTTAACTTGTTTGGTTTGGGTTTGGTTTTATAAATAATGTTTCGTTGGGGTGACGGGAAGATA
AAAGAAACTCTTTCTAATCTACTACACGAATGAGTGAGTAATTGATCCATAAATAATGATTATAAGACCAAGT
>OTU_751;size=78;
ACTTAATCTTATAATCAATAAAAAAGGATCATATAACCAATTATTTTTGTTAAATTTTAAAAAGAATTATTTTAATCTTT
TTATTACCCCAATAAAATAATAGTATTTATAATTAATAAAAAAATCTCAAATAAAATTAAAAAAAATATTATAAACA
>OTU_752;size=2;
ATTTTATTTAATAATCAATATAAAAAGATCAAATAAACAAATAAAATTGAATAATTTCAAAAAAAGTTTAAAATTTTAAA
ATCACCCCAACTTAATATTTTAATTTTATCTTTTACAAAATTTATAAGTTAAAAAATAAAATTTAAATATAAAAT
>OTU_753;size=2;
ACTTAATCTTATAATCAATAGAAAAGGATCGTATAACCAATTATTTTTGTCAAATTTTAAAAGGAATTATTTTAATCTTT
TTATTACCCCAATAAAATAATAGTATTTATAATCAATAAAAAAATCTGAAATAAAATTATAAAAAATATTATAAAGA
>OTU_754;size=4;
ACTTATGGTTTTATTATTAAATAATGGATCCAATTTTCACTCATCCGTGTTTTTATTAAAGAAAGTTAATTTATTTCCTT
GTCGCCCCAACAAAATAGGTTCAACCTCCTAACTGACCACTTCTAAAATTAGCAAATTATACCTATAAAGC
>OTU_755;size=2;
ACTTAATTTTTTAATCATTATATATGGTTCATAGTTTCACCTATCAGTGTAGAGTAAAAAGCAAGTTATATTATTGCCCT
GTCACCCCAACAAAATAAGGCCCTTATTATATCTTCAACCTTTCCTAAACCATTTATACGTTCCTATAAAGT
>OTU_758;size=142;
TCTTTATAATATTTTTTATAATTTTATTTCAGGTTTTTTTATTAATTATAAATACTATTATTTTATTGGGGTAATAAAAG
GATTAAAATAATTCTTTTTAAAATTTAACAAAAATAATTGGTTATATGATCCTTTTTTATTGATTATAAGATCAAGT
>OTU_759;size=2;
ATTTTATCTTTTAATCTCTAATAAAGGATCAAATAATCACAAATTAATGTAAAAATAAAAAAAAAGTTTTTTAAATTTTT
CAATCACCCCAACAAAATTAATTTTTTTTAAAAAAAAATAAATACCAAAAAAACTTAATAAAAAAAAAATTAAAC
>OTU_760;size=44;
GCTTTATATTGTTATTATTTTTATTTACGTGGGAGTAATTGAATAAGACTGGTAAGAATATTTTGTTGGGGTGACAAGAA
GATATAAAAACTCTTTTTAGAATTTAAATCATTGATGTATGAATTATTGATCCGTTATTAATGATTATAAGACTATGT
>OTU_761;size=2;
ACTTAAATTTTTAATCGATAAAATCGGATCAATAAATCATAAATTAATGTATAAAAAGTTTAAGAGTTTTTTAATTCTTA
TTGTCACCCCAACAAAACAATTATAAAAATAAAATTTAAATAATTCTTTATAAATAATATATTATAATTTTAAAGC
>OTU_762;size=40;
TCTTTATAATATTTTTTATAATTTTATTTCAGATTTTTTTATTAATTATAAATACTATTATTTTATTGGGGTAATAAAAA
GATTAAAATAATTCTTTTTAAAATTTAACAAAAATAATTGGTTATATGATCCTTTTTTATCGATTAAAAATTTAAGT
>OTU_766;size=12;
ACTTAATCTTATAATCAATAAAATAGGATCATATATCCAATTATTTTTGTTAAATTTTAAAAAGAATTATTTTAATCTTT
TTATTACCCCAATAAAATAATAGTATTAATAATTAATAAAAAAATCTGAAATAAAATTATAAAAAATATTGTAAAGA
>OTU_767;size=4;
GCTAGTTTCTTTGATCTAATTTTAGGATCTTTGATTTGACTTGTTTGTCTACGTATTTTAGGATGATTTTTTCCTTAGTC
GCCCCAACTGAATTTTTCCACATTAGTATTTTATGTGTTAAAAATAAAGC
>OTU_768;size=2;
AATTTACTTTCTATATATAGGTTTATTTTTTGGTTTTATAATAATTTTATTTATTAGATAGTTTTGTTGGGGCGACAGTG
AAATTTATTTAACTTTCATTAATTTTTAACATTAATTTATGTTTTGATCCATTATTTATGATTAAAAGATTAAGT
>OTU_769;size=2;
ACTTAAATTTTTAATCAATAATATTGGATCAATACCCCAACAAAATAATTAAATAAATAAAATTTAAATAATTCTTAATA
AATAATAATATTAAATTATAAAGC
>OTU_770;size=2;
ACTTAGTCTTATAATCGTTAATAACGGATCAAAAATTCAAAAATCAATGGCATATGCAAAAACTAAAAAGAGTTTATTTT
ATCTTCCTATCACCCCAATAAAACACTAAATTAAATTTATAAAACCCCACTCCAAATAAAATAAAAAAAAAATTAATGTC
AAGA
>OTU_771;size=60;
ACTTAATCTTATAATCAATAAAAAAGGATCATATAACCAATTATTTTTGTTAAATTTTAAAAAGAATTATTTTAATCTTT
TTATTACCCCAATAAAAATATAGTATTTATAATTAATAAAAAAATCTGAAATAAAATTATAAAAAGTATTATAAAGA
>OTU_772;size=2;
GCTTTATAATATTTTTATATAATTTATTTAGAAAATTTTAAATTTAATAATTTTATATTATTTTATTGGGGTGATAATAA
GATTTAATAAACTCTTATACATGAATATACATTGAGTTATGAATAATTGTTCCATTATTATTGATTAAAAAATTAAGT
>OTU_773;size=86;
TCTTTATGATTTATTTATAATTTTTAAGAAAGAATAATTAAAATTTTATAAATAAAATTATTTCATTGGGGTGATAATAA
GATTTAATAAACTCTTAGTGTTTTTTAACATTGATTTATGAATTATTGATCCAGTTTTATTGATTAAAAGTTTAAGT
>OTU_774;size=56;
GCTTTACAATTATAATCTATTATTTATAAAGAGTTTTTTAAATTTTATTTTGATAATTGTTTTGTTGGGGTGACAATAAG
ATTTAAAAGCTCTTAAATTTTTTATACATTAATTTATGATTTATTGATCCGATTTTATCGATTAAAAATTTAAGT
>OTU_775;size=2;
ACTTAGTCTTATAATCATAACTTATGGATCAATTATTCACTCATCAGTGTTTTCTTATAAAAAGAGTTTCTTATATCTTC
TCGTCACCCCAACGAAACATCTTCCTTATAAAGTTAAAATCTAACTAAACAAACTAAACCAGTCAAATGTAAAGA
>OTU_777;size=2;
TCTTTTTTTAAATTATTAATAATAGATCAATTTTAATTTAATTCTTAAATTTTAGATTTTTTATTTTAAAAGTTTCAAAA
AATTTTTTATCGCCCTAATAAAATAATTTAAATTTTATTAATTAAATAAAAAAATAACAATTATAAAGA
>OTU_778;size=2;
ACTTAAACTTTTAATCGATAAAATCGAATCAATAAATCATAAATTAATGTATAAAAAGTTTAAGAGTTTTTTAAGTCTTA
TTGTCACCCCAACAAAATAATTATCAAAATAAAATTTAAATAATTCTTTATAAATAATAGATTATAATTGTAAAGC
>OTU_780;size=2;
ACTTGGTCTTATAATCATTATTTATGGTTCAATTACTCACTCATTTGTGTAGAAAATTAGAAAGAGGTTCTCTATCTTCC
CGTCACCCCAACGAAACACTTACTACATAAAACTAAAATCTAACCAAACCAATTAAATATACCCAGTGTCAAGC
>OTU_781;size=6;
TCTTTATATTTAAATTGTTTAATCATTTTAGTAGGATTTGGATTTAATGAGGTTAATATTTTGTTGGGGTGACAGGAAGA
TAATAAAAACTATTTTTATAAGAGTAACATTGATATATGAATAAGTGATCCTTTATTATCGATTATAAGACTAAGT
>OTU_782;size=2;
ACTTAATTTTTTAATCATTATTTATGGATCCTTCAATCATCTATTATGTTATTTTTAAGATAAGTTTAATTATTACCCCA
TCACCCCAACGAAATAAAATTTTAGTCTAAGTTATGTAATATTCTGGAAACCTAACCAACGTTTATAAAGG
>OTU_783;size=2;
ACTTAAATTTTTAATCAATAATATTGGATCAATTTTTTACATTTAATAATGAATTTTTATTTAAAAGTTAATTAAATTTT
AATATCACCCCAATAAAATATTTAAAATTATTTAATTTGAATAAATAAATTAGTCTATTTAAATTCTTCATAAACTAAAA
AATTATAAATATAAAGA
>OTU_784;size=26;
TCTTACATTAATTTTTTTTATATTTATTTGGATGTGGGATTTTATAAATTTAATTTAGTGTTTTATTGGGGTGATAGGAA
GATAAAATAAACTCTTTTTAGTTTTTGTATATGCCATTGATTTTTGAATTTTTGATCCGTTATTAACGATTATAAGACTA
AGT
>OTU_785;size=4;
TCTTTATTATTTAAAATTTTTTAAGATTTAAGCATATATTTTTTAAAATATTTTAATAATTTTATTGGGGTGATAGTGAA
ATTTAAAAAACTTTTATTTTTTTGAATTATATATAAATAATTTAATGATCCATAAATAATGATTATAAGACCAAGT
>OTU_786;size=20;
ACTTGTCTTTTAATCACTCTTACTGGATCATTTAATTCATGTATTTATGGTCTACTAAAAGAAGAGTTTCTTATATCTTC
CTGTCGCCCCAACAAAATATCTCCCATATTAAGCTAAACTCCGTCAAAACAAGCTACATATTTGTGATATAAAGC
>OTU_787;size=112;
TCTTTATAATATTTTTTATAATTTTATTTCAGATTTTTTTTATTAATTATAAATACTATTATTTTATTGGGGTAATAAAA
AGATTAAAATAATTCTTTTTAAGATTTAACAAAAATAATTGGTTATACGATCCTTTTTTATTGATTATAAGATTAAGT
>OTU_788;size=2;
ACTTTTTCTTTTAATTATTAATAATAGATCAATTTAAATTTAATTCCTAAATTTTAGATTTTTTATTTTAAAGTTTAAAA
AAAATTTTATCGCCCCAATAAAATAATTTAAATTTAATTAAATAAAAAAAATAAAAAATTAAAATTATAAAGA
>OTU_789;size=2;
TCTTTATTATTTAAAATTTTTTAAGATTTATGCATATATTTTTTAAAACATTTTAATAATTTTATTGGGGTGATAGTGAA
ATTTAAAAAACTTTTATCTTTTTGAATTATATATAAATAATTTAATGATCCATTAATAATGATTAAAAAATTAAGT
>OTU_791;size=10;
GCTTTGCAATTATAATCAATTATTTATAAAGAATTTTTTAAATTTTATTTTGATAATTGTTTTGTTGGGGTGACAATAAA
ATTTAAAAAACTCTTAAATTTTTTATACATTAATTTATGATTTATTGATCCGATTTTATCGATTAAAAATTTAAGT
>OTU_792;size=80;
TCTTTATAATATTTTTTATAATTTTATTTCAGATTTTTTTATTAATTATAAATACTATTATTTTACTGGGGTAATAAAAA
GATTAAAATAATTCTTTTTAAAATTTAACAAAAATAATTGGTTATATGAGCCTTTTTATTGATTATAAGATTAAGT
>OTU_793;size=2;
TCTCGACATTAATTTTTTTTATATTTATTTGGATGTGGGATTTTATAGATTTGATTCAGTGTTTTATTGGGGTGATAGGA
AGATAAAATAAACTCTTTTTAGTTTTTGTATATGCCATTGATTTTTGAATTTTTGATCCGTTATTAACGATTATAAGACT
AAGT
>OTU_795;size=2;
ATTTATTCTTATAATCATAAAAAATGGATCAAAAAATCAAATATTAATGTAAAGAAAAAAAAAGAGTTAATTAAATCTTT
CTATCACCCCAATAAAATATTAAAAAATAAAAAGAACTTAAATTCTAAAATTCAAAATAACTTTAAAATATAAAAC
>OTU_797;size=4;
TGTTTATATTTTTTTTATAAAAATATTTGTAAAAAAAGTATTTTATTGGGGTGATAAAAAAATTTAAAAAGCTTTTATTA
TTATAATCATTAATTAGTGAATTATATGTATTTATGATCTATAAGTTATAAATCAAGATAAAGA
>OTU_798;size=2;
GCTTTTATTTATTGATCGTTCTCTTGATTTTTAAAGGAAAACGGGTCATTTTTACCTACGTTAGTATTTGTTAAATTTAT
GGATTAAACAATTAAGCTATTGAAAATCGATATGCCTTTGTCTATCTTCGTTTATTATAGAAGAAGGTCGCCCCAACCAA
ACTACCACTCTCGATGCACTCCTATTTTTATAGAATTCATTGTGGATCGAGAATATAGTTAAGC
>OTU_799;size=6;
GCTTTACAATTATAATCTATTATTTATAAAGAATTTTTTAAATTTTATTTTGATAATTGTTTTGTTGGGGTGACAATAAG
ATTTGAAAAACTCTTAAATTTTTTATACATTAATCTATCATTTATTGATCCGATTTTATCGATTAAAAATTTAAGT
>OTU_800;size=4;
ACTTTATAAAACTATGTTAAGTTTCCAGAATATTACATAACTTAGACTAAAATTTTATTTCGTTGGGGTGATGGGGTAAT
AATTAAACTTATCTTAAAAATAACATAATAGATGATTGAAGGATCCATAAATAATGCATAAAAAAATAACG
>OTU_801;size=2;
TTTATAAAAAATTGTTTGTTATTTAAATTGGGACTTATTAAATTCAATTAAATTCAATCTAATAAATTAATTTTAACTTT
AAATTTAATAAAAA
>OTU_802;size=6;
ACTTAGTCTTTTAATCACTCTTACTGGATCATTTAATTCATGTATTTATGGTCTACTAAAAGAAGAGTTTCTTATATCTT
CCTGTCACCCCAACAAAATATCTCCCATATTAAGCTAAACTCCGTCAAAACACGCTAAATATTTGTGATATAAGC
>OTU_803;size=8;
TCTTTTTCTTTTAATTATTAATAATAGATCAATTTTAATTTAATTCTTAAATTTTAGATTTTTTATTTAAAAAGTTTCAA
AAATTTTTTTATCGCCCCAATAAAATAATTTAAATAATTTAAATTTTTTAATTAAATAAAAATAAAAAATTTTTAAAATT
ATAAAGA
>OTU_804;size=2;
TCTTGACATTAATTTTTTTTATATTTATTTGGATGTGGGGTTTTATAAATTTAATTTAGTGTTTTATTGGGGTGATAGGA
AGATAAAATAAACTCTTTTTAGTTTTTGCATATGCCATTGATTTTTGAATTTTTGATCCGATTTTATCGATTAAAAATTT
AAGT
>OTU_805;size=4;
ACTTAGTCTTATATGCGATATTAAGGGTGCAACAATTCATATATCAATGTAAATAAACTAAAAAGAGTTTTTTATATCTT
CTTGTCACCCCAACAAAATATTTTTACAATTATTATAAAAATTAACCTAAATAAATAATAAAATTCAAATATAAAGC
>OTU_806;size=18;
GCTTTACAATTGTAACCTATTATTTATAAAGAATTTTTTAAATTTTATCTTGATAATTGTTTTGTTGGGGTGACAATAAG
ATTTAAAAAACTCTTAAATTTTTTATACATTAATTTATGATTTATTGATCCGATTTTATCGATTAAAAATTTAAGT
>OTU_807;size=4;
TCTTGACATTAATTTTTTTTATATTTATTTGGATGTGGGATTTTATAAATTTAATTTAGTGTTTTATTGGGGTGATAGGA
AGATAAAATAAACTCTTTTTAGTTTTTGTATATGCCATTGATTTTTGAATTTTTGATCCATTATTAGTGATTATAAGACT
AAGT
>OTU_810;size=4;
TCTTTATGATTTATTTATAATTTTTAAAAAGAATAATTAAAATTTTATAAATAAAATTATTTTATTGGGGTGATAATAAG
ATTTAATAACCTCTTAGTGTTTTTTAACATTGAGTTATGAATTATTGATCCAGTCTTATTGATTAAAAGCTTAAGT
>OTU_811;size=20;
GCTTTACAATTATAATCTATTATTTATAAAGAATTTTTTAAATTTTATTTTGATAATTGTTCTGTTGGGGTGACAATAAG
ATTTAAAAAACTCCTAAATTTTTTATACATTAATTTATGATTTATTGATCCGATTTATCGATTAAAAATTTAAGT
>OTU_812;size=4;
TCTTTATAATATTTTTTATAATTTTATTTCAGATTTTTTTATTAATTATAAATACTATTATTTTATTGGGGTAATAAAAA
GATTAAAATAATTCTTTTTAAAATTTAACAAAAATAATTGGTTATATGATCCTTTTTTATTTATTATATGATTAGT
>OTU_813;size=2;
ACTTAAATTTTTAATCGATAAAATCTGATCAATAAATCATAAATTAATGTATAAAAAGTTTAAGTGTTTTTTAAGCCTTA
TTGTCACCCCAACAAAACAATTATCAAAATAAAATTTAAATAATTCTTTATAAATAATAGATTATAATTGTAAAGC
>OTU_814;size=2;
ACTTAATCTTTTAATCTTTAATAAAGGATCAAAAACTCATAAATTAATGTTTTTATAATAAAGAATTAATTAAATCTTTA
TATTACCCCAACAAAATTAATTAAATTAATATATAATAAATTAAATCTAATATTATACTTTAATTAATTAATAAAGA
>OTU_816;size=16;
ACTTAGTCTTATAATCACTTCTAACGGATCAAAAATTCATAAATCAATGTAAATACACTAAAAAGAGTTACTCTTATCTT
CCTATCGTCCCAATAAAACACCAGCTTCATTAACATATTTTATAATACATCCAAATTAATGCTAAATAACTGCAGTAAAG
A
>OTU_817;size=2;
GCTTTATAATTTTTATTTTATAATTTATAAAGAATAATTAAAATTTTATTTTAAAAATTATTTTGTTGGGGTGACAATAA
GATTTAAAAAACTCTTATTATTTTTTACATTGATTTATGAATTATTGATCCATTTTTAATGATTATAAGAAAAAGT
>OTU_818;size=4;
ACCTAGTCTTATAATCACTAATAATGGATCAATTACTCACGCATTTGTGTAGAAAATTAGAAAGAGTTTCTCTTATCTTC
CCGTCACCCCAACGAAACACTTACTATATAAAACTAAAATCTAACCAAACCAATTAAATATATCCAGTGTCAAGC
>OTU_820;size=2;
GCTAATTTCTTTGATCTATATTTAGGATCTTTGATTTGACTTGTTTGTCTATATAATTTAGGATGATTTTCTCCTTAGTC
GCCCCAACTGAATTTTTTTACATTTAGTTTATGTATTTAAAATAAAGC
>OTU_822;size=2;
ATTTAAATTTTTAATCATTATTTTGGATCAAAATATCATTTATTAATGTAAAAATAAAATAAAAATTAATTAAATTTTAT
TATCACCCCAATAAAATAATTTTATTTTTTAAAAAAAAATAAACTTTTTAAAATTCAATATTTTAATTATAAAAC
>OTU_823;size=36;
ACTTAATCTTATAATTAATAAAAAAGGATCATATAACCAATCATTTTTGTTAAATTTTAAAAGGAATTATTTTAATCTTT
TTATTACCCCAATAAAATAATAGTATTTATAATTAATAAAAAAATCTGAAATAAAATTATAAAAAATATTATAAAGA
>OTU_824;size=4;
TCTTTATGATTTATTTATAATTTTTAAAAAGAATAATTAAAATTTTATAAATAAAATTATTTTATTGGGGTGATAATAAG
ATTTAATAAACTCTTAGTGTTTTTTAACATTGATTTATGAATTATTGATCCACGTTTATTGCTTAAAAGGTTAAGT
>OTU_825;size=14;
TCTTTATTATTTAAAATTTTTTAAGATTTAAGCATATATTTTTAAAATATTTTAATAATTTTATTGGGGTGATAGTGAAA
TTTAAAAAACTTTTATTTTTTGAATTATATATAAATAATTTAATGATCCATTAATAATGATTAAAAAATTAAGT
>OTU_827;size=2;
TCTTAATTTATAGTTATCTTAATAAACTTGGGGGGGTTTATTAAAATAACTATAAATTTTGTTGGGGCAACAAAAGAATA
AAAAAAATTTCTATTATAAAATTAATTATATCTTTAATTTTAAAGCTAAAAATT
>OTU_828;size=2;
GCTTCACAGATAAATAAATGATTAGGTCAAACGTAGTTGTTGATATACTCTAAAATTTCCCAGTTAAATTTGTATTGTGG
CAAAAGACACAGTAAAATTAAGT
>OTU_829;size=14;
ACTTAATCTTATAATCAATAAAAAAGGATCATATAACCAATTATTTTTGTTAGATTTTAAAAAGAATTATTTTAATCTTT
TTGTTACCCCAATAAAATAATAGTATTTATAATTAATAAAAAAATCTGAATTAAAATTATAAAAAATATTATAAAGA
>OTU_830;size=2;
GCTTTATACTGTTATTATTTTTATTTATGTGGGAGTAATTGAATAAGACTGGTAAGAATATTTTGTTGGGGTGACAGGAA
GAAAAAAAAAACTCTTCTTAGAATTTATATCATTGATGTATGAATTATTGACCCGTTATTAATGATTATAAGACTAAGT
>OTU_831;size=4;
ACTTAGTCTTATAATCACTAATAATGGATCAATTATTCATAAATTAATGTTTAAACTTAAGAAGAGTTAATCTTATCTTC
CTGTCACCCCAACAAAATATTTTACTAACTATTACCAAAATTTATCTAAATTTTAATTTGTATTTAATATAAAGC
>OTU_832;size=2;
TGTTTATATTTTTTTTATAGAAATATTTGTAAAAAAAGTATTTTATTGGGGTGATAAAAAAATTTAAAAAACTTTTATTA
TTATAATCATTAATTAATGAATTATATGTATTTATGATCTATAAGTTGTAAATAACCAAAAGA
>OTU_833;size=2;
ACTTAATTTTTTTATCAATACAATTGGATCAAATAAATACCTATTTGTAAAAAAAATAAATAAAAGTTAATTAAATTTCA
TTATCACCCCAATAAAATTTTTAATAGAGTTACATAAAAAATAATTTTTATTTAAGTAATAAATTAAAAATAAAGA
>OTU_834;size=2;
GCTTTATAATTTTATAATATAATTTATACAGAATTATTTAAATTTTATTAAAAAAATTATTTTGTTGGGGTGACAATAAA
ATTTATTGAACTTTTATTATTTTTTAACATTGATTTATGAATTATTGATCCAATTTTATTGATTAAAAAATTAAGT
>OTU_835;size=2;
TCTTAATAATTAATATTTTTTAAATTAAAAGGAATAAAAATTAAATTAAAAATTAAAAATTATTTTATTGGGGTGATTTT
AAAATTTAATTAACTTTTAATTTATAAAAAATCATAGATTTATGATAAGTTAAAATTGATCCAATTATATTGATTAAAAA
TTTAAGT
>OTU_836;size=2;
ACTTTACTAATTTTTATTAATAATTGGTTTTTAGTTTTTAAACAATTTTTTAACATTAGTTTTATTGGGGTGATAATTAA
ACTTTAAATATTAATTTCATTAATTTATGTTTTTATTGAATTAATTTATTTTTTTAAAAGAAAAAGT
>OTU_837;size=2;
ACTTAGTCTTTTAATCACTCTTACTGGATCATTTAATTCATGTATTTATGGCCTACTATAAGAAGAGTTTCTTATATCTT
CCTGTCACCCCAACAAAATATCTCCCATATTAAGCTAAACTCCGTCAAAACAAACTACATATTTGCGATATAAAGC
>OTU_838;size=2;
TCTTTATTTATATAAATTTATATTAAATTGGGGGATTTAATATAAATTTATATAAATTTTGTTGGGGCAACATTTGAATA
ATTAAAAATTCTCTATAAAATTTTATTATAATAAAAATACAATCCAATTTCTTGAAGTTAAAAAGT
>OTU_839;size=2;
TCTTTATTATTTAAAATTTTTTAAGATTTAAGCATATATTTTTTAAAATATTTTAATAATTTTATTGGGGTGATAGTGAA
ATTTAAAAAACTTTTATTTTTTTGAATTACATATAAATAATTTAATGATCCATTAATAGTGATTAAAAAATTAACT
>OTU_840;size=2;
ATTTTTTAATTTTTAAATGTTAAGATTTATTAAATACAAAGAAGTTAATTTATTTCTTTTATTGCCCCAATAAAACATAT
TATTTTAAAAATTTATTCACCTATAATCAACTATAAACCTCTACATAAAAC
>OTU_841;size=2;
TCTTGACATAGTAACTTATAATAAATTTAGCAGATACCATTTCATACCTTTAATATGTTTAGTTGGGGTGACGAGAAGTA
TGAAACACTTATTAACGCTCCAAAGATGAAAGTTTTAATGACCCGGTTCGCCGATTAAAAGATAAAGT
>OTU_842;size=4;
AATTTACTTTCTATATATAGGTTTATTTTTTGGTTTTATAATAATTTTATTTATTAGATAGTTTTGTTGGGGCGACAGTG
AAATTTATTTAACTTTCATTAATTTTTAACATTAATTTATGTTTTGATCCAGTTTTACTGATTATTAGAATAAGT
>OTU_843;size=2;
GCTTGACACTAAATATATTTAACTTGTTTGGTAGGAGTTTAGTTTTATATAAAAAGTGTTTCGTTGGGGTGACGGGAAGA
TAAAAGAAACTCTTTCTAAAACTTTACACAAATGAGTGAGTGATTGATCCATAATTAATGATTATAAGACCAAGT
>OTU_844;size=2;
ACTTAAATTTTTAATCGATAAAACCGGATCAATAAATCATAAATTAATGTATGGAAAGTTTAAGAGTTTTTTAAGTCTTA
TTGTCACCCCAACAAAACAATTATCAAAATAAAATTTAAATAATTCTTTATAAATAATAGATTATAATTGTAAAGC
>OTU_845;size=10;
ACTTAATCTTATAATCAATAAAAAAGGATCATATAACCAATTATTTTTGTTAAATTTTAAAAAGAATTACTTTAATCTTT
TTAATACCCCAATAAAATAATAGTATTTATAATTAATAAAAAAATCTGAAATAAATTTATAAAAAATATTATAAAGA
>OTU_846;size=2;
TCTTTATGATTTATTTATAATTTTTAAAAAGAATAATTAAAATTTTATAAATAAAATTATTTTATTGGGGTGATAATAAG
ATTTAATAAACTCTTAGTGTTTTTTAACATTGATTTATGAATTATTGATCCAGTTTTATTGATAAAAGTTTAGT
>OTU_847;size=2;
TCTTTATAATATTTTTTATAGTTTTATTTCAGATTTTTTTATTAATTATAAATAATATTATTTTATTGGGGTAATAAAAA
GATTAAAATAATTCTTTTTAAAATTTAACAAAAATAATTGGTTATATGATCCAATTTTTTTGATTATAAGAATAAAT
>OTU_849;size=4;
CCTTTATGATTTATTTATAATTTTTAAAAAGAATAATTAAAATTTTATAAATAAAATTATTTTATTGGGGTGATAATAAG
ATTTAATAAACTCTTAGTGTTTTTTAACACTGATTTATGAATTATTGATCCAGTCTTATTGATTAAAAGTTTATGT
>OTU_850;size=2;
TCTTAATCTTAATTTACAAATTTATAGATCATAAATATAAATAAATCATTTATCAATGAATAAAATTTATAAAAGTTTTT
TAAATTTTTTTATCACCCCAATAAAATACTCCCTAATTAAAAATTTTAACAACCAAAATATAAGA
>OTU_853;size=2;
TCTTTACATTTAAATTGTTTAATCATTTTAGTAGGATTTGGATTTAATGAGGTTAATATTTTGTTGGGGTGACAGGAAGA
TAATAAAAACTATTTTTATAAGAGTAACATTGTTATATGAATAAATGACCCGTGATAGCGATTAAAATACTAAGT
>OTU_854;size=4;
ACTTAATCTTATAATCAATAGAAAAGGACCATATAACCAATTATTTTTGTTAAATTTTAAAAAGAATTATTTTAATCTCT
TTATTACCCCAATAAAATAATAGTATTTATAATTAATAAAAAAATCTGAAATAAAATTATAAAAAATATTATAAAGA
>OTU_855;size=2;
ACTTAAACTTATAATCATCATTAATGGATCAAAAATTCATAAATCAATGTAAATACACCAAAAAGAGTTACTCTTATCTT
CCTATCACCCCAATAAAACACCAGCTTCATTAACATATTTGCCGTAATCACCTAAACTAATGCTAAATAACTGCAGTAAA
GA
