# Supplementary material for: Testing the potential of a ribosomal 16S marker for DNA metabarcoding of insects
Source: PeerJ. 2016 Apr 19;4:e1966. doi: 10.7717/peerj.1966 (PMC4841222; doi:10.7717/peerj.1966)
Supplement: Supplemental Information 1 [file peerj-04-1966-s006.zip › scripts/4 singletons + clustering/clustering_v1.txt]

#150724 - merge cut files


cd "/Users/luckylion/Documents/UNI_und_VORLESUNGEN/11 phd projects/1 Meta Taberlet 16S/1 R Sequ processing/4 singletons + clustering"


# dereplicate each set - including singletons!

Vsearch -derep_fulllength "../3 cut adapt/N5_F0+N7_R4_merged_e1_cut.txt" -output N5_F0+N7_R4_merged_e1_cut_derep.txt -sizeout

Vsearch -derep_fulllength "../3 cut adapt/N5_F1+N7_R3_merged_e1_cut.txt" -output N5_F1+N7_R3_merged_e1_cut_derep.txt -sizeout

Vsearch -derep_fulllength "../3 cut adapt/N5_F2+N7_R2_merged_e1_cut.txt" -output N5_F2+N7_R2_merged_e1_cut_derep.txt -sizeout

Vsearch -derep_fulllength "../3 cut adapt/N5_F3+N7_R1_merged_e1_cut.txt" -output N5_F3+N7_R1_merged_e1_cut_derep.txt -sizeout

Vsearch -derep_fulllength "../3 cut adapt/N5_F4+N7_R0_merged_e1_cut.txt" -output N5_F4+N7_R0_merged_e1_cut_derep.txt -sizeout


Vsearch -derep_fulllength "../3 cut adapt/N5_R0+N7_F4_merged_e1_cut.txt" -output N5_R0+N7_F4_merged_e1_cut_derep.txt -sizeout

Vsearch -derep_fulllength "../3 cut adapt/N5_R1+N7_F3_merged_e1_cut.txt" -output N5_R1+N7_F3_merged_e1_cut_derep.txt -sizeout

Vsearch -derep_fulllength "../3 cut adapt/N5_R2+N7_F2_merged_e1_cut.txt" -output N5_R2+N7_F2_merged_e1_cut_derep.txt -sizeout

Vsearch -derep_fulllength "../3 cut adapt/N5_R3+N7_F1_merged_e1_cut.txt" -output N5_R3+N7_F1_merged_e1_cut_derep.txt -sizeout

Vsearch -derep_fulllength "../3 cut adapt/N5_R4+N7_F0_merged_e1_cut.txt" -output N5_R4+N7_F0_merged_e1_cut_derep.txt -sizeout


# merge files into one!


cat N5_F0+N7_R4_merged_e1_cut_derep.txt N5_F1+N7_R3_merged_e1_cut_derep.txt N5_F2+N7_R2_merged_e1_cut_derep.txt N5_F3+N7_R1_merged_e1_cut_derep.txt N5_F4+N7_R0_merged_e1_cut_derep.txt N5_R0+N7_F4_merged_e1_cut_derep.txt N5_R1+N7_F3_merged_e1_cut_derep.txt N5_R2+N7_F2_merged_e1_cut_derep.txt N5_R3+N7_F1_merged_e1_cut_derep.txt N5_R4+N7_F0_merged_e1_cut_derep.txt > 150724_16s_derep.txt

Vsearch -derep_fulllength 150724_16s_derep.txt -output 150724_16s_derep_min2.txt -sizein -sizeout -minuniquesize 2


# clustering!
cd "/Users/luckylion/Documents/UNI_und_VORLESUNGEN/11 phd projects/1 Meta Taberlet 16S/1 R Sequ processing/4 singletons + clustering"


usearch -cluster_otus 150724_16s_derep_min2.txt -otus 150729_otus.txt -uparseout 150729_out_table.txt -relabel OTU_ -sizein -sizeout -otu_radius_pct 3 -strand both


usearch -uchime_denovo 150729_otus.txt -nonchimeras 150729_otus_nochim.txt -chimeras 150729_otus_chimeras.txt


#blast files against OTU database (inc chimera)

cd "/Users/luckylion/Documents/UNI_und_VORLESUNGEN/11 phd projects/1 Meta Taberlet 16S/1 R Sequ processing/4 singletons + clustering"


usearch -usearch_global N5_F0+N7_R4_merged_e1_cut_derep.txt -db 150729_OTU_nonchim_renamed.txt -strand both -id 0.97 -blast6out Usearch_global/N5_F0+N7_R4.txt -maxhits 1

usearch -usearch_global N5_F1+N7_R3_merged_e1_cut_derep.txt -db 150729_OTU_nonchim_renamed.txt -strand both -id 0.97 -blast6out Usearch_global/N5_F1+N7_R3.txt -maxhits 1

usearch -usearch_global N5_F2+N7_R2_merged_e1_cut_derep.txt -db 150729_OTU_nonchim_renamed.txt -strand both -id 0.97 -blast6out Usearch_global/N5_F2+N7_R2.txt -maxhits 1

usearch -usearch_global N5_F3+N7_R1_merged_e1_cut_derep.txt -db 150729_OTU_nonchim_renamed.txt -strand both -id 0.97 -blast6out Usearch_global/N5_F3+N7_R1.txt -maxhits 1

usearch -usearch_global N5_F4+N7_R0_merged_e1_cut_derep.txt -db 150729_OTU_nonchim_renamed.txt -strand both -id 0.97 -blast6out Usearch_global/N5_F4+N7_R0.txt -maxhits 1


usearch -usearch_global N5_R0+N7_F4_merged_e1_cut_derep.txt -db 150729_OTU_nonchim_renamed.txt -strand both -id 0.97 -blast6out Usearch_global/N5_R0+N7_F4.txt -maxhits 1

usearch -usearch_global N5_R1+N7_F3_merged_e1_cut_derep.txt -db 150729_OTU_nonchim_renamed.txt -strand both -id 0.97 -blast6out Usearch_global/N5_R1+N7_F3.txt -maxhits 1

usearch -usearch_global N5_R2+N7_F2_merged_e1_cut_derep.txt -db 150729_OTU_nonchim_renamed.txt -strand both -id 0.97 -blast6out Usearch_global/N5_R2+N7_F2.txt -maxhits 1

usearch -usearch_global N5_R3+N7_F1_merged_e1_cut_derep.txt -db 150729_OTU_nonchim_renamed.txt -strand both -id 0.97 -blast6out Usearch_global/N5_R3+N7_F1.txt -maxhits 1

usearch -usearch_global N5_R4+N7_F0_merged_e1_cut_derep.txt -db 150729_OTU_nonchim_renamed.txt -strand both -id 0.97 -blast6out Usearch_global/N5_R4+N7_F0.txt -maxhits 1
