# Supplementary material for: Testing the potential of a ribosomal 16S marker for DNA metabarcoding of insects
Source: PeerJ. 2016 Apr 19;4:e1966. doi: 10.7717/peerj.1966 (PMC4841222; doi:10.7717/peerj.1966)
Supplement: Supplemental Information 1 [file peerj-04-1966-s006.zip › scripts/4 singletons + clustering/rename_OTU_v3.R]

# 150729 - rename OTUs

setwd("~/Documents/UNI_und_VORLESUNGEN/11 phd projects/1 Meta Taberlet 16S/1 R Sequ processing/4 singletons + clustering")

data <- readLines("150729_otus.txt")

temp <- data[grep(">.*", data)]


chim <- readLines("150729_otus_chimeras.txt")
temp_chim <- chim[grep(">.*", chim)]

chimericsequencs <- as.numeric(sub(">OTU_(.*);size.*", "\\1", temp_chim))


temp[chimericsequencs] <- paste(">Chim_", 1:length(chimericsequencs), sep="", sub(".*(;.*;)", "\\1", temp[chimericsequencs]))

temp[-chimericsequencs] <- paste(">OTU_", 1:length(temp[-chimericsequencs]), sep="", sub(".*(;.*;)", "\\1", temp[-chimericsequencs]))

data[grep(">.*", data)] <- temp 


# remove chimeric sequences from dataset
temp <- c(grep(">.*", data), length(data))

exp <- NULL
k <- 1
for (i in temp) {
if (grepl(">OTU", data[i])){
exp <- c(exp, data[temp[k]:(temp[k+1]-1)])
k <- k+1
} else(k <- k+1)
}


exp

cat(exp, file="150729_OTU_nonchim_renamed.txt", sep="\n")
