# Supplementary material for: Testing the potential of a ribosomal 16S marker for DNA metabarcoding of insects
Source: PeerJ. 2016 Apr 19;4:e1966. doi: 10.7717/peerj.1966 (PMC4841222; doi:10.7717/peerj.1966)
Supplement: Supplemental Information 1 [file peerj-04-1966-s006.zip › scripts/5 match BLAST/151010_sub_243_OTU.fasta]

>OTU_1
ACTTAATCTTTTAATCATAAATAATGGATCCAATTTTCACTCATCCGTGTTTTTATTAAAGAAAGTTAATTTATTTCCTTGTCGCCCCAACAAAATAGGTTCAACCTCCTAACTGACCACTTCTAAAATTAGCAAATTATACCTATAAAGC
>OTU_2
ACTTAGTCTTATAATCGATAATAAAGGATCAACAATTCATATATCAATGTAAATAAACTAAAAAGAGTTTTTTATATCTTCTTGTCACCCCAACAAAATATTTTTACAATTATTATAAAAATTAACCTAAATAAATAATAAAATTCAAATATAAAGC
>OTU_3
ACTTAGTCTTATAATCACTAATAATGGATCAATTATTCATAAATTAATGTTTAAACTTAAGAAGAGTTAATCTTATCTTCCTGTCACCCCAACAAAATATTTTACTAACTATTACCAAAATTTATCTAAATTAGAAATAGTTATTTAATATAAAGC
>OTU_4
GCTTAATAATGTAATTAATATGAAATTTAGTATAGTTTTTATTATTAATCAAATTATTTTGTTGGGGTGACAGGAAAATAAATGAACTTTTCTATAAAAGTTACATTAATGAGTGAGAGTAGGATCCATTTTTAATGATTATAAGAAAAAGT
>OTU_5
GCTTGACATTAAATATATTTAACTTGTTTGGTTTGGGCTTGGTTTTATATAATAAATGTTTCGTTGGGGTGACGGGAAGATAAAAGAAACTCTTTCTAATCTACTACACGAATGAGTGAGTAATTGATCCATAAATAATGATTATAAGACCAAGT
>OTU_6
ACTTAGTCTTATAATCATTAATAACGGATCAATAATTCATACATCAATGATTTAAATTCTAAAAAGAGTTTTTTTTATCTTCCTGTCACCCCAACAAAATATTCTTACCAGTCTTATTCAATTACTCCCACATAAATAAAAATAATAACAATATAAAGC
>OTU_7
TCTTTATATTTAAATTGTTTAATCATTTTAGTAGGATTTGGATTTAATGAGGTTAATATTTTGTTGGGGTGACAGGAAGATAATAAAAACTATTTTTATAAGAGTAACATTGATATATGAATAAGTGATCCGTGATAGCGATTAAAAGACTAAGT
>OTU_8
TCTTTATAATATTTTTTATAGTTTTATTTCAGATTTTTTTATTAATTATAAATAATATTATTTTATTGGGGTAATAAAAAGATTAAAATAATTCTTTTTAAAATTTAACAAAAATAATTGGTTATATGATCCTTTTTTATTGATTATAAGATTAAGT
>OTU_9
TCTTTATGATTTATTTATAATTTTTAAAAAGAATAATTAAAATTTTATAAATAAAATTATTTTATTGGGGTGATAATAAGATTTAATAAACTCTTAGTATTTTTTAACATTGATTTATGAATTATTGATCCAGTTTTATTGATTAAAAGTTTAAGT
>OTU_10
GCTTTATAATATTTTTATATAATTTATTTAGAAAATTTTAAATTTAATAATTTTATATTATTTTATTGGGGTGATAATAAGATTTAATAAACTCTTATACATGAATATACATTGATTTATGAATAATTGATCCAATTTTATTGATTAAAAATTTAAGT
>OTU_11
ACTTAGTCTTATAATCAATAATAATGGATCAACAATTCATACATCAATGTAATTAAACTAAAAAGAGTTTTTCTTATCTTCTTGTCACCCCAACAAAATATTTTTTTTAATATTATAATAATTTCCCCAAACAAATAATAAAATAAAAATATAAAGC
>OTU_12
ACTTGGTCTTATAATCATTATTTATGGATCAATTACTCACGCATTTGTGTAGAAAATTAGAAAGAGTTTCTCTTATCTTCCCGTCACCCCAACGAAACACTTACTATATAAAACTAAAATCTAACCAAACCAATTAAATATATCCAGTGTCAAGC
>OTU_13
AATTTACTTTCTATATATAGGTTTATTTTTTGGTTTTATAATAATTTTATTTATTAGATAGTTTTGTTGGGGCGACAGTGAAATTTATTTAACTTTCATTAATTTTTAACATTAATTTATGTTTTGATCCAGTTATATTGATTATAAGATTAATT
>OTU_14
TCTTTATATTTGCTTGGTTAAAATTTTTAATTAGGGAGTATTTTATTGGGGTGATAAAAAAATTTAAAAAACTTTTATAAATTTTATTCATTGATAAATGATTTATTTATATTTATGATCTATAAATTTGTAAATTAAGATTAAGA
>OTU_15
ACTTAGTCTTTTAATCACTCTCACTGGATCATTTAATTCATGTATTTATGGTCTACTAAAAGAAGAGTTTCTTATATCTTCCTGTCACCCCAACAAAATATCTCCCATATTAAGCTAAACTCCGTCAAAACAAGCTACATATTTGTGATATAAAGC
>OTU_16
ACTTAATTTTTTAATCATTATATATGGTTCATAGTTTCACCTATCAGTGTAGAGTAAAAAGCAAGTTATATTATTGCCCTGTCACCCCAACAAAATAAGGCCCTTATTATATCTTCAACCTTTCCTAAAAGATTTATAAGTTTCTTATAAAGT
>OTU_17
ACTTTATAAAACTATGTTAAGTTTCCAGAATATTACATAACTTAGACTAAAATTTTATTTCGTTGGGGTGATGGGGTAATAATTAAACTTATCTTAAAAATAACATAATAGATGATTGAAGGATCCATAAATAATGATTAAAAAATTAAGT
>OTU_18
TCTTGACATTAATTTTTTTTATATTTATTTGGATGTGGGGTTTTATAAATTTAATTTAGTGTTTTATTGGGGTGATAGGAAGATAAAATAAACTCTTTTTAGTTTTTGCATATGCCATTGATTTTTGAATTTTTGATCCGTTATTAACGATTATAAGACTAAGT
>OTU_19
ACTTATTCTAATAATCAGTAAAACTGGATCTATTTTTCATATATCAATGTTATATAAATAAAAAAGTTAATTATATATTTTTGTCACCCCAACAAAATATTTTATTAAATAATAAATAATAATTTATCAAAAATTTATTAAATAATCAAATATAAAGC
>OTU_20
GCTTTACAATTATAATCTATTATTTATGAAGAATTATTTAAATTTTATTTTGATAATTGTTTTGTTGGGGTGACAATAAGATTTAAAAAACTCTTAAATTTTTTATACATTAATTTATGATTTATTGATCCGATTTTATCGATTAAAAATTTAAGT
>OTU_21
GCTTTATATTTCTATTCTATTATTTGTTTAGTGTACTTATTATAATATTAAAAAAAATATTTTGTTGGGGTGACAGGAAGATAAGAAAAACTCTTTTTAGTTTAATTACATTGATTTATGAATTGTTGATCCATTATTATTGATTATAAGACTAAGT
>OTU_22
ACTTAGTCTTATAATCGCTTTTAACGGATCAAAAATTCATAAATCAATGTAAATACACCAAAAAGAGTTACTCTTATCTTCCTATCACCCCAATAAAACACCAGCTTCATTAACATATTTGCCGTAATCACCTAAACTAATGCTAAATAACTGCAGTAAAGA
>OTU_23
ACTTAATCTTTTAATCAATAAAATTGGATCATTTATTCATAAATTAATGTTAAAAAAAATAAAAAGTTAAATAAATTTTTATATCACCCCAATAAAATAATTTAAATAATAATAAATATTATTATTCTAATAATTTTTTAATATATAAAATATAAAGA
>OTU_24
GCTTTATAATTTAGTTTTTATAATTTATAAAGAATATTTAAAATTTTATTAATTTAATTATTTTGTTGGGGTGACAATAAAATTTATAAAACTTTTATTATTTATTTACATTTATTTATGAATAATTGATCCATTATTATTGATTAAAAAATTAAGT
>OTU_25
TCTTTATATTGTCCACTTTACATACCCTTAGAAGCTAGCCCCGTAAAGTCTTACCATATTTAGTTGGGGTGACACGAAGTCGTAAACACTTCTTTAAAAACAAAAATTTAAGGTTATATGACCCGGCTCGCCGATCAAAAAATCAAGT
>OTU_26
TTTTTATAAAATTAACAAAAATTTTTGTTAATTTTATTTTGTTGGGGTGATTTAAAAATTAATTAAACTTTTTAAATTTAATTTATTCAATAATTATTGTTTTAATGAAAGTAAATTATCTATTATTTATATAATTAGTTTAAAA
>OTU_27
TCTTTATAATTTTAAAAATTTTTTATTTTTATTTAATTAATAAAATTTAAATTATTTAAATTATTTTATTGGGGCGATAAAAAAATTTCTGAAACTTTTTAAATAAAAAATCTAAAATTTAAGAATTAAATTAAAATTGATCTATTATTAATAATTAAAAGAAAAAGA
>OTU_28
GTTTAATATTATTAATTTGTTACAAATTTAGGTATTTAAGTTTTCTCTGGTTATTAATATTTTATTGGGGTGATAAAAGGATTGAGTTAACTCCTTTTTAATTAATACATTAATTTATGATTATTTGATCCAATTTTTTTGATTATAAGAATAAAT
>OTU_29
TTTTATTCTTATAATTATAATATTATAGATCATTAAATAAATTTATATTTCTTAAATAAAAGTAATTTATAATAAAAAGTTTATTAAATTTTTATATCACCCCAATAAAATATAAAATTTATTATTTTCCAACCATTAAAATAATAAATATTTATAAATTTTATATTAAAA
>OTU_30
TGTTTATATTTTTTTTATAGAAATATTTGTAAAAAAAGTATTTTATTGGGGTGATAAAAAAATTTAAAAAACTTTTATTATTATAATCATTAATTAATGAATTATATGTATTTATGATCTATAAGTTGTAAATTAAGATAAAGA
>OTU_31
TCTTTATAATAAATTTATTTTTATAGATTATTTTATTTAAATTAATTATTTAAATATATAAATTATTTTATTGGGGTGATATAAAAATTTAACAAACTTTTTAAAATTTATTTCTTAAATTAAAGATTTTTAAAATAGTGATCTATTATTAATAATTCAAAGAATAAGA
>OTU_32
TTTTTATAATTATTATTTAAAATTTTATTTAATATATTTATTTAAATAATAATTATTTAATTGGGGTGATTGAAAAATTAAAATAATTTTTTTAAAAATTTAATCAATAATTTTTGAATAAAATATCTATTATTAATAAATATATAATAAGT
>OTU_33
TCTTTATAATAAATTTATTTTAATAAATTATTTTATTTAAATTAATAATTTTAATATTAAATTATTTTATTGGGGTGATACAAAAATTTAATTAACTTTTTTACACAAATTTCTTTAATTAAAGATTTATAAAAATATGATCTGTTATTAATAATTCAAAGAATAAGA
>OTU_34
ACTTTACTAACAACTTATATTGTTATTGAACTAGTAGCAGGTTGTTGGTTAAGCTGGGGCGGCAAATATATAAACAATATTAATATTAAATATTTAAAATAGAAAATTAGAACTTAAGTTAAAAATTTAAACAAGT
>OTU_35
TCTTTATAATAAATTTATTTTAATAAATTCTTTTATTTAAATTAATTATTTTAATATTAAGTTATTTTATTGGGGTGATATAAAAATTTAATTAACTTTTTAAAGTAAATTTCTTAAATTAAAGATTTTAAAATAATGATCTATTATTAATAATTCAAAGAATAAGA
>OTU_36
TCTTTATAATAAAGTTATTTTAATAGGTTATTTTATATAAATTAATTATTTTACTAACTAGTTATTTTATTGGGGTGATAAAAAAATTTAATTAACTTTTTTAATTAATTTACTTAAATTAAAGATTTCTAATTTATGATCTATTAATAATAATTCAAAGAATAAGA
>OTU_37
TCTTTATATTATAGATATTAATTTTAATTAAGAATATTTTATTTTTTATTATTTATATTATTTTATTGGGGTAATAGGAAGATTAATCAAATTCTTTTTTTTATTTTTACATTAATAAATGATTATATGATCCAATTTTATTGATTAAAAGATTAAGT
>OTU_38
TCTTTATAATAAATTTATTTTAATAAATTATTTTATTTAAATTAATAGTTTTAATATTAAATTATTTTATTGGGGTGATACAAAAATTTAATTAACTTTTTTATTAAAATTTCTTAAATTAAAGATTTATAAAAATATGATCTATTATTAATAATTCAGAGAATAAGA
>OTU_39
ACTTAATCTATTAATCTATAATATAGGATCAATTAATCAAAAATTTTTGTTTAATAAAATAAAAAGTTATTTTAATTTTTAAATCACCCCAATTAAATAATTATTAATATAAAATAAAAATATTAAGAATTATAAAGA
>OTU_40
TCTTTATTAATTTTATTTTATAATATATTTTAGATGTATAATTTTATTATATTTTAATTTAATTTTATTGGGGTGATATAAAAATTAAATAAACTTTTTATTATATTTATATATTAATTTATAATTTTTTGATCCATTAATGATGATTATAAGTTTAAGT
>OTU_41
GCTTTATATTGTTACTAGTTTTATTTATGTAGTAGTAATTAAATAAGGCTATAAACAGTATTTTGTTGGGGTGACAGGAAGATATAAAAAACTCTTTTTAGAAGTTTATCATTGATGTGTGAATTATTGATCCGTTATTGACGATTATAAGACTAAGT
>OTU_42
GCTTTATAATTTTTATTTTATAATTTATAAAGAATAATTAAAATTTTATTTTAAAAATTATTTTGTTGGGGTGACAATAAGATTTAAAAAACTCTTATTATTTTTTTACATTGATTTATGAATTATTGATCCATTTTTAATGATTAAAAAATTAAGT
>OTU_43
TTTTAATAATTAATTATAAATTTAATATAAATTTAATATAAATTATTTGATTGGGGTGATAAAAAAATTTAATTAACTTTTTTAAAAATTAAACAAATATTTTTGAATATATTTTTAATAATTTAATTTTATTTAAAATTAAAT
>OTU_44
ACTTAAATTTTTAATCAATAATATTGGATCAATAAATCATAAATCAATGTAAAAAAATTATAAGAGTTTTTTAAATCTTATTATCACCCCAACAAAATAATTAAATAAATAAAATTTAAATAATTCTTAATAAATAATAATATTAAATTATAAAGC
>OTU_45
ACTTAATTTTATAATCAAAAAAATTGGATCAATAATTTAAAAATCATTATTTAAATAATTAAAAGTTTATTAAATTTTAAATTCACCCCAAACTAATAATTTTATAAATTTATATATTAATATAACCATAAAAAATTTATAAATTATAAAAA
>OTU_46
ACTTAATTTTTTAATCATTATTTATGGATCATTAAATTATTTATATATAATTTAAAAAAATAAAAGTTTTTTAAATTTCACTATCACCCCAATAAAATTATTAAAATATTTTAAAAAATATATACTTAAATCTTAAAAAATTTTAAATAATAAAGA
>OTU_47
TTTTTATAATTTTACTGATTTAAAATGACTATATTAATTAATAAATCTTAAAAATTATTAGTTTGGGGTGAATTTAAAATTTATAAAACTTTTAATTATTTAAATAATAATTTTTAATTTATTGATCCAAATTTTTTGATTATAAAATTAAGT
>OTU_48
ACTTAAATTTATAATCAATAAAACTGGATCATATAAACATAAATAAATGGTTAATAAAAATAAAAGTTTTATAAATTTTATTGTCACCCCAACAAAATATAATAAAATAATTAAATTTAAAAAATCTTAATAATTTAAATATAAATTATATAAAGC
>OTU_49
ACTTGTTTAAAATTTTAACTTAAGTTCTAATTTTCTATTTTAAATATTTAAATTAATATTGTTTATATATTTGCCGCCCCAGCTTAACCAACAACCTGCTACTAATTCAACAACAATATAAGTTGTTAGTGAAGT
>OTU_50
GCTTTATATAATTTATATTTAAATTATTTAGATTTTTAAAGTTTAATTATTACTTTATATTTTGTTGGGGTGACAATAAAATTAATAAAACTTTTATTTTTAATTAACATTGATTTATGTGTAAATGATCCAGTTTTATTGATTATAAATTTAAGT
>OTU_51
ACTTAATCTTACGTTCTATTTGTTCTTTTAATGATATATAAATCTATGGTTATATAGGTTGTTCTACTAATTCCTAGGTCGCCCCAACCGAATATATAATTGCCTAAAGCATTTTATATATAAAGC
>OTU_52
TCTTTATATTATAAATATTAATTTTAATTAAGAATATTTTATTTTTTATTATTTATATTATTTTATTGGGGTAATAGGAAGATTAATTAAATTCTTTTTTTTTATTTTTACATTAATAAATGATTATGTGATCCAATTATATTGATTAAAAGATTAAGT
>OTU_53
ACTTGATTTTTTGATCGGCGAACCGGGTCATTTAACCTTAAATTTTTGTTTTTAAAGAAGTGTTTACGACTTCGTGTCACCCCAACTAAATATGGTAAAACTTTACGGGGTTAGCTTCTAAGGGTATGTAAAGTGGGCTATATAAAGA
>OTU_54
TCTTTATTTTTTTATTAATTTAATAATTTTAGTATATAATTTATTATTTTTTAAAAAAATTTTATTGGGGTGATAGTGAAATTTATAAAACTTTTATTTATAAAATTTATATATAAATAATTTAATGATCCATTAATAATGATTATAAATTTAAGT
>OTU_55
GCTTTATATTTGAAAATTATTATTTATTTAGGTTAATTTTTTTAATAGTTAAAAAAATATTTTGTTGGGGTGACAGGAAGATACAAAAAACTCTTTTTAGTTTATTTACATTGATATATGAATTGTTGATCCATTATTATTGATTATAAGACTAAGT
>OTU_56
ATTTAATTTATTAAAATTTAAATTTAGTCATATTACATTTATATAAATTCAATAATAAATTGATTAAATTAAAAAAAAGTTTTATAAATTTTTTTATCACCCCAATAAAATAAACTAAAAAATTAATTTTAATTTAATTAATCTATTAAAATATTAAAA
>OTU_57
GCTTTACCTTTAAACTTAAAAAAGAAAGAAAAACGGTTCGGTTGGGGCGACCAAGGAATATAAAACATCCTATATAAACTTAGATTCACACATCTCTAAAAAGATCCTTAATCAAGATCACAGAATCCAGC
>OTU_58
GCTTTTATAAACAACATAAATTTATTATGAGATATATTCGGTTGGGGCGACCTAGGTATAATAAAACAACCTATAAATAAATAGAAATATAATTCATAAATAGATCCGTAAAGCTAAAAAATTAAGC
>OTU_59
ACTTAAATTTTTAATCATTAATAATGGATCAAAAAAACATTTATAATGAAAAATTCTAATTAAGAGTTAAATAAATCTTAATATCACCCCAATAAAATAAATATAATTATATAAAATAAATAAATTTTAAATTCTTTATATTTTATATTATAATAAATTTATAAAGA
>OTU_60
GTTTTATAAAATTATATTATAATTTATAAAGAATATTTTAAATTTTATTAAAAATTTTATTTTATTGGGGTGATATTAAGATTTATTAAACTCTTATTAATTAAACCCATTAATTTATGAATAATTGATCCATTTTTATGATTATAAATTTAAAT
>OTU_61
TCTTAATATTTGTTTGGTTATATATAAAAAAAATATTGGGGTGATAAAATTTTTTTAATAATATTTAAAAATTTAATTCATTGATAAATGATTTATTTATATTTATGATACGTAAATTTGTAAATTAAGATTAAGA
>OTU_62
ACTTAATCTTTTAATCATAAATAATGGATCCAATTTTCACTCATCCGTGTTTCTATTAAAGAAAGTTAATTTATTTCCTTGTCGCCCCAACAAAATAGGTTCAATCTCCTAACTCACCACTTCTAAAATTAGTAAATTATACCTATCAAGC
>OTU_63
ACTTTACTAATTTTTATTAATAATTGGTTTTTAGTTTTTAAACAATTTTTTAACATTAGTTTTATTGGGGTGATAATTAAATTAAACTTTAAATATTAATTTCATTAATTTATGTTTTTATTGAATTAATTTATTTTTTTAAAAGAAAAAGT
>OTU_64
ACTTAATCTTATAATCAATAAAAAAGGATCATATGACCAATTATTTTTGTTAAATTTTAAAAAGAATTATTTTAATCTTTTTATTACCCCAATAAAATAATATAATTTGTAATTAATAAAAAAATCTAAAATAAAATTATAAAAAATATTATAAAGA
>OTU_65
GCTTGACATTAATTATATTTAACTTGTTTGGTTTGGGTTTGGTTTTATATAATAAATGTTTCGTTGGGTTGACGGGAAGATAAAAGAAACTCTTTCTAATCTACTACACGGATGAGTGAGTAATTGATCCATAAATAATGATTATAAGTTCAAGT
>OTU_66
ACTTAATTTTATAATCAATAAAACTGGATCATTTAATCATAAATTAATGTTTAATAAAAATAAAAGTTTAATAAATTTTATTGTCACCCCAACAAAATATAAATTAAAAATTAAACTTAAAAAATCTAAATAAATTAAATTTTAATTATATAAAGC
>OTU_67
TTTTAATTATTTAAAAATAAAATTTGATTTAAAATATATATAATTTTTAATTTTATAAATAATTTAATTGGGGTGATTAATAAATTTAATTAACTTTATTTTAAGAAAATATTTAATTTTGATTAAAGGATTTTGAAAAGAAATTGATTTAGTTTTATGGATTATATGATTAAAT
>OTU_68
TCTTTATATTTATTTATTTTTAATTTATAAAGAATTTTATTATTTATTAAAATTAAATATAGATTAAATATTTTATTGGGGTGATATTAAAATTTAATTAACTTTTATTAAAAATTATCATAAATAAATGAGTTAAAATTGATCCAAAAATTTTGATTAAAAAATTAAGT
>OTU_69
GTTTTATAGGTTTTCTGTTTATAATATATGGGGGTATTTTATAAACAGCGGACTTATTTGATTGGGGCAATGAATGAATAAATAAAACTTCTTTTTACACTATCAAACAATGATTTTAGTCTTAAATTTTAAAGTTAGGAAAAAAT
>OTU_70
ACTTATTTTAAAAATTTATTATTAAAATCTAATATCCATAAATTAATGTAATCAATCAATAAAAGTTAATTCAATTTTATAATCACCCCAATCAAATATTTTATTTAATTTTTTATCAAATAAAATATAAAAA
>OTU_71
GCTTTATATTAAATAACTATTTCTAATTTAGATAAATTTTGGTAATAGTTAGTAAAATATTTTGTTGGGGTGACAGGAAGATAAGAAAAACTCTTTTTAGTTTAATTACATTGATTTATGAATTGTTGATCCATTATTATTGATTATAAGACTAAGT
>OTU_72
TCTTGACATTAATTTTTTTTATATTTATTTGGATGTGGGGTTTTATAAATTTAATTTAGTGTTTTATTGGGGTGATAGGAAGATAAAATAAACTCTTTTTGTATGTTTTGTACATGCCATTGATCTTTGAATTTTTGATCCGTTATTAACGATTATAAGACTAAGT
>OTU_73
TCTTTATATAAAAAATATTAAAAATTTTTTAGAATAAAGTTTTTTTTAAATATTTAAAATATTTTATTGGGGTGATAATAAAATTTAATAAACTTTTATTTTTATTTTCATTTTTAATTGTTTAAATTGATCCATTGTTTTTGATTAAAAATTTAAGT
>OTU_74
GCTTTATATTAAATAACTATTTCTAATTTAGATAAATTTTGGTAATAGTTAGTAAAATATTTTGTTGGGGTGACAGGAAGATATAAGAAACTCTTCTTTTAGTAGACCATAAATACATGAATTAAATGATCCAGTGAGAGTGATTAAAAGACTAAGT
>OTU_75
ACTTAAATTTTTAATCAATAAAATTGGATCAATTATTCATAAATCAATGTATATTCATGTATAAGAGTTTATTAAATCTTATTATCACCCCAATAAAATAATTTTATTTATAAAATTTTAATTATTCTTTTTAAAAATTATAAATAAATCATAAAGA
>OTU_76
GCTTTATATTGTTATTATTTTTATTTATGTGGGAGTAATTGAATAAGACTGGTAAGAATATTTTGTTGGGGTGACAGGAAGATAAGATTAACTCTTCTTAAGTTTAAACATTAATTTATGAATAATTGATCCATTATTAGTGATTATAAGACTAAGT
>OTU_77
GCTTTATATTATAGATTAATTAAAATTATTAGTATTTTAAAATTTTAATTAATCTAATTATTTTATTGGGGTGATAATAAAATTAAAAAACTTTTATTTATAAAATTTATATATAAATAAAATTTAATTTAAAATTAATTGATCCAATATTTGATTTTTAGATTAAGT
>OTU_78
GCTTTATATCACAAATATGTAGCTTGTTTAGACGGAGTTTAGCTTAATATGGGAGATATTTTGTTGGGGTGACAGGAAGATAATAAAAACTATTTTTATAAGAGTAACATTGATATATGAATAAGTGATCCGTGATAGCGATTAAAAGACTAAGT
>OTU_79
GCTTTACCATAATATATATTAAATGTTATTTGGTTTGGTTGGGGCGACTAAGGAATTAATCATCCTAATAAATAAAGATTAACAAATCATTATTATGACCCTATAAAGATCAAAGAATTAAGC
>OTU_80
TCTTGATATTAATTTTTTTATATTTATTTGGTTGTAGGATTTTATTAGTTTAATTTTATATTTTATTGGGGTGATAGGAAGTTAAAGTTAACTCCTTTTGGTTTTTGATCATACATTGATTTTGGGATTCTTGATCCGTTATTTAACGATTATAAGACTAAGT
>OTU_81
AATTTACTATTTTTATATAGGTTTATTTTTTGGTTTTATAATAATTTTATTTACTAGATAGTTTTGTTGGGGCGACAGTGAAATTTATTTTTAACTTTCATTAATTTTTAACATTAATTTATGTTTTGATCCAGTTATATTGATTATAAGATTAATT
>OTU_82
TCTTAATATTTGTTTGGTTAAAATTTTTAACTGGGGAGTATTTTATTAGGGTGATAATTTTTTTTTAAATATATTTATAAATTTAATTAATTGATAAATGATTTATTTATATTTATGATCTATAAATTTGTAAATTAAGACTAGGA
>OTU_83
ACTTAATTTTTTAATCAAAATTATTGGATCAATTTTAATAAATCATAAATTTATGATTTTTTATTAAATTAAAAGTTTCGTAAATTTTAAAATCACCCCAATAAAATAATTTAATATTTTAAATTTAATTAAAAATTCTTTTTAAATTTAAAAAAATTTAATTATAAAGA
>OTU_84
GCTTTATATTGTTATTGATTTTATTTATGTGGTAGTAATTGAATAAGGTTGTAAACAGTATTTTGTTGGGGTGACAGGAAGATATAAAAAAACTCTTTTTAGAAGTTTATCATTGATGTGTGAATTATTGATCCGTTATTGACGATTAGAAGACCAAGT
>OTU_85
TCTTAATATTTGTTTGGTTATATATAAAAAAATAATGGGGTGATAAAATTTTTTTAATAATATTTTTTAATAATATTTAATTCATTTTTAAATGATTTATTATATTTATGATATGTAAATTTGTAAATTAAGATTAAGA
>OTU_86
ACTAAGTCTTATAATCGCTTCTAACGGATCAAAAATTCATAAATCAATGTAGATACACTAAAAAGAGTTACTCTTATCTTCCTATCACCCCAATAAAACACCAGCTTCATTAACATATTTTATAATACATCCAAATTCATGCTAAATAACTGCAGTAAAGA
>OTU_87
TTTTAATTATTTTTTTGATTTGATTGTATTTATATATAAAATTTTTAATTAAATAAATAATTTGATTGGGGTGATTTATAAATTTGAATAACTTTATTTTGGTAAACTTAATAATTTTGATTGAAGAATTAATTATTTTTCAAAAATTGATTTAGTTTTATGGATTATATGATTAAAT
>OTU_88
ACTTAAACTTTTAATCAATAAAACTGGATCAATAATTCATAAATCAATGTTAAAAAATACTAAGAGTTTATTAAATCTTATTATCACCCCAATAAAATAATATAAAATTATTAAATTTAAAATTTTCTAAATAAATTATATAAAAATATTATAAAGC
>OTU_89
GTTTTATAATTTAAATATTAATTTTAAAAAAGATTAAATTTAATTTTATTAATTAAATTATTTTATTGGGGTGATAGTATAATTTAATTAACTTATATTTTTATTGTACATTAATATATGAAAAATTGATCCAATAGTATTGATTAAAAATTTAAAT
>OTU_90
GCTTTATATTTGAATTTTATTATTTATTTAGGTTAATTTTTATAATAATTGTAAAAATATTTTGTTGGGGTGACAGGAAGATAAGATTAACTCTTCTTAAGTTTAAACATTAATTTATGAATAATTGATCCATTATTAGTGATTATAAGACTAAGT
>OTU_91
ACTTTTTCTTATAATCATTAAAAATGGATCCTACTCTCACTCATTAATGTAACTTTTATAGAAAAGTTCATTTATTTTCCTGTCACCCCAACAAAATATTCTTACCAGTCTTATTCAATTACTCCCACATAAATAAAAATAATAACAATATAAAGC
>OTU_92
ACTTAGTCTTATAATCGCTTTTAACGGATCAAAAATTCACAAATCAATGTAAGTACACTAAAAAGAGTTACTCTTATCTTCCTATCACCCCAATAAAACACCAGCTTCATTAACATATCTTATAATCCATCTAAATTAATGCTAAATAACTGCAGTAAAGA
>OTU_93
ACTTAGTCTTATAATCACTAATAATGGATCAATTATTCATAAATTAATGTTTAAACTTAAGAAGAGTTAATCTTATCTTCCTGTCACCCCAACAAAATAATTTGATTAATAATAAAAACTATACTAAATTTCATATTAATTACATTATTAAGC
>OTU_94
ACTTAGTCTTATAATCGCCTTTAACGGATCAAAAATTCATAAATCAATGTAAATACACCAAAAAGAGTTACTCTTATCTTCCTATCACCCCAATAAAACACCAGCTTCATTAACATATTTATCATAATCATCTAAACTAATGCTAAATAACTGCAGTAAAGA
>OTU_95
ATTTTATCCTTTAATCCATATAACTAAATCAATTCCAAAAACCTATATATTAATATATATATATATATATATGCATATTCCTTCAATCAAAATTTTTAAATTTATTTAAATAAAGTTATTTAAATTTATAAATCACCCCAATCAAATTATTCTATTAATAAAATATTATATATATATATAATTATATCAAATCAACCAAATAATTAAAA
>OTU_96
ACTTAGTATTATAATCGGTTTTAACGGATAAAAAATTCATAAATCAATGTCAACATACTAAAAAGATTTATTTTTATCTTCCTATCACCCCAATAAAACCTCAGCCTCACTAACACATTTTATTATCAATCTAAATTCATGTTAAACAACTAAACTAAAGA
>OTU_97
ACTTAGTCTTATAATCGCTTCTAACGGATCAAAAATTCATAAATCAATGTAAGTACACTAAAAAGAGTTACTCTTATCTTCCTATCACCCCAATAAAACACCAGCTTCATTAACATATTTTATAATACATCCAAATTAATGCTAAATAGCTGCAGTAAAGA
>OTU_98
TGTATATATATTTTTTTTTTAAAAAAATATAAAAGAAATATTTTATTGGGGTGATAAAAAAATTTAAGAAACTTTTATGATTTTAATCGTTGATTAATGAACTATATATATTTATGACCTATCGATTATAAATTAAGATAAATA
>OTU_99
ACTTAGTCTTTTAATCGCTATCACGGATCACTTATTCATATATCAATGTTACTCTTATAAAAATAGTTTTTATTATCTTCCTGTCACCCCAACAAAATATTTTACTAACTATTACCAAAATTTATCTAAATTAGAAATAGTTATTTAATATAAAGC
>OTU_100
GCTTTATATCACAAATATGTAGCTTGTTTTGACGGAGTTTAGCTTAATATGGGAGATATTTTGTTGGGGTGACAAGAAGATATAAAAAACTCTTTTTAGTTTATTTACATTGATATATGAATTGTTGATCCTTTATTATCGATTATAAGACTAAGT
>OTU_101
GTTTTATATAAAAGCTTAATTTTTTTTTTGTTATACTTTAAGTTTAAGGTTATATATTTTGTTGGGGCAATAATAGAATATTATAAACTTCTATATTAATCTTTTTTCTCTATGAGAAGACTTTTGCTTAAAAGTTAGAAAAAAAT
>OTU_102
AATTTACTATTTTTATATAGGTTTATTTTTTGGTTTTATAATAATTTTATTTACTAGATAGTTTTTTTTGGGGCGACAGTGAAATTTATTTTAACTTTCATTAATTTTTAACATTAATTTATGTTTTGATCGTTATATTGATTATAAGATTAATT
>OTU_103
ACTTAATTTTTTAATCAAAAAAATTGGATCATTTAATAATAAAACATATATAAATGAAAAAATATAATAAAAGTTAATTAAATTTTAATATCACCCCAATAAAATATTTAAAAATTTTAAATTTTAATAATAAAATAATTCTTTATAAATTACAAATAATTAAATATAAAGA
>OTU_104
GTTTTATTTAATATTTTAAAAATTATTTTATTATAATTATTATTTATTACTATTATATTTTATTGGGGCAATAAAAGAATAAATAAAACTTCTTTTAATAATTTTATACTTTATAAAATAGCTTTTATTAAAAACTTAGTAAATAAT
>OTU_105
TGTTTATATTTTTTTTATAAAAATATTTATAAAAAAATTATTTTATTGGGGTGATAAAAAAATTTAAAAAACTTTTATTATTGTAATCATTAATTAATGAATTATATATATTTATGATCTATAAGTTGTAAATTAAGATAAAGA
>OTU_106
TCTTTATAATTTATTTATTAATTTTTTTAGGTTATTTTTTAATTTTATAAGTTAAATTATTTTGTTGGGGTGACAGTGAAATTTATAAAACTTTCATAACTTTTTTTACATTGATTTATGATAAATTGATCCATTTTTAGTGATTAAAAATTTAAGT
>OTU_107
ACTTAAACTTTCAATCAATTATTGGATCAAAAAGGAATTTTTAATAATAATTAAATTTTATAAATAAAAGTTTTAAAATTTTATTATCACCCCAATAAAATATTTATAATAATTAAAAATTTTATTATTCTAATAAACATTAAATTTAAAAATATAAAGC
>OTU_108
AATTAATCTTATAATCAATATAACTGGATCAAAACAAAAATTAATGAAAATTAAATAAATTTCACTGTCGCCCCAACAAAACTATCTAGTAAATAAAAATTATTATAAAACCAAAAAATAAACTTATATAAAAATAGTAAATT
>OTU_109
ACTTAATCTTATAATCAATAAAAAAGGGTCATATAACCAATTATTTTTGTTAAATTTTAAAAAGAATTATTTTAATCTTTTTACTACCCCAATAAAATAATATTATTTATAATTAATAAAAAAATCTGAAATTAAATTATAAAAAATCTGAAATTAAATTATAAAAAATATTATAAAGA
>OTU_110
ACTTAAATTTTTAATCACTAATAATGGATCAACTAATCATAAATAAATGTTAATAATCAAATAAAAGTTTAATAAATTTTAATATCACCCCAATAAAATAATTTTTTTTATAATAATTAAATTAATCTTTTTAATTAAAATCTTAAAATTATTAAGA
>OTU_111
TCTTAATTTATAGTTATTTTAATAAACTTGGGGGGGTTTATTAAAATAACTATAAATTTTGTTGGGGCAACAAGAGAATAATAAAAATTTCTATTATAAAATTAATTATATCTTTAATTTTAAAGTTAAAAAGT
>OTU_112
ACTTAATCTTATAATCAATAAAAAAGGGTCATATAACCAATTATTTTTGTTAAATTTTAAAAAGAATTATTTTAATCTTTTTACTACCCCAATAAAATAATATTATTTATTATTAATAAAAAAATCTGAAATTAAATTATAAAAAATATTATAAAGA
>OTU_113
TCTTTATATTATAAATATTAATTTTAATTAGGAATATTTTATTTTTTATTATTATTTTTATTATTATTTTATTTTATTGGGGTAATAGGAAGATTAATTTAATTCTTTTTTTTATTTTTAAATTAATAAATGATTATGTGATCCAATTTTATTGATTAAAAGATTAAGT
>OTU_114
ACTTTACTAACAACTTATATTGTAATTGAATTAATAGCAGGTTGTTGGTTAAGCTGGGGCGGCAAATATATAAACAATACTAATATTAAATATTTAAAATAGAAAATTAGAACTTAAGTTAAAAGTTTAAACAAGT
>OTU_115
GCTTATTCTGGTGATCTTAATTAAGGGTCATAGAGAAGATTAATTAATCTTTTTGTAGGGGATGATTGGTCTTCCCCGGTCGCCCCAACCGAATTTTATTAAAATATTAGTTTTTATTAAAATGAAGC
>OTU_116
ACTTAAATTTAAACAATTATTTTATTTATTATTAATTAAAATATTAATTTAATTTTTTTCTGGGGAAGAATATAAATTTAAATTTTATTTTTTTGAATCATTAATTTATGTTTATAAGATCTATTAAATAAATATAAGTAAAAGT
>OTU_117
GCTTAATAATGTAATTAATATGAAATTTAGTATAGTTTTTATTATTAATCAAATTATTTTGTTGGGGCGACAAGGAAATAAATTAACTTTCTTTAATAAAAACACGGATGAGTGAAAATTGGATCCATTATTTATGATTAAAAGATTAAGT
>OTU_118
GCTTAATAATGTAATTAATATGAAATTTAGTATAGTTTTTATTATTAATCAAATTATTTTGTTGGGGTGACAGGGCAATAATATAACTTGCTTTTTACTCTACACTGATAGGTGAAACTATGAACCATATATAATGATTAAAAAATTAAGT
>OTU_119
GCTTAATAATTGAAATTATTAAAAATTATAAAGATTAATTAAATTTTTAATTTTAAAATTATTTTATTGGGGTGATAAAAAAATTTAATAAACTTTTTTAAATTTATTTTCATTTATAAATGTATTTACAGTTTATCCTTTATTTGTATAAATTAATAAATAAAAATTGATCCATAAATTGTGATTAATAGTTTAAGT
>OTU_120
TCTTTACAATTCTTATTATTTAATTTATAAAGAATGATTAAAATTTTATAATATAAATTGTTTTATTGGGGTGATATTAAGATTTATTTAACTCTTAAAAAATTTTATCATTTATATATGATTAATTGATCCATATTAATGATTAAAAATTTAAGT
>OTU_121
GCTTTATAATTTTTAATTTAATTTTTATAAAGAATTTATTTAATTTTTATTTTTAAATTTATTTTGTTGGGGTGACAATAAGACTTAACAAACTCTTATATAATATACACATTTATATATGATTTATTGATCCATTAATAATGATTAAAAATTTAAGT
>OTU_122
TCTTTATCTTAATTTACAACTTATAGATCATAAATACATATAATTCATTAATTAATGATTATAATAATAAAAGTTTTTTAAATTTTTTTATCACCCCAATAAAATACTCCCTAATTAAAAATTTTAACCAAGCAAATATAAAGA
>OTU_123
ACTTTATAAGAAACTTATAAATCTTTTAGGAAAGGTTGAAGATATAATAAGGGCCTTATTTTGTTGGGGTGACAGGAAAATAAATGAACTTTTCTATAAAAGTTACATTAATGAGTGAGAGTAGGATCCATTTTTAATGATTATAAGAAAAAGT
>OTU_124
TCTTGACATTAATTTTTTTATATTTATTTGGATGTAGGATTTTATAAATTTAATTTAGTGTTTTATTGGGGTGATAGGAAGATAAAATAAACTCTTTTTAGTTTTTGCATGTGCTATTGATTTTTGAATTTTTGATCCGTTATTAACGATTATAAGACTAAGT
>OTU_125
ACTTAAATTTATAATCAATAAAACTGGATCATTTACTCATAAATCAATGTTAATTAAAAATAAAAGTTTTATTAATTTTATTGTCACCCCAACAAAATATAATTTAATAATTAAATTTTAAAAATCTTAATAATTTAAATATTAATTATATAAAGC
>OTU_126
ACTTAATTCTTTTTTGATTTATTGAAGTAGGGGTTTAAATAAAAAAAGGAAAGAGTTTTGTTGGGGTAACAGGAGAATAGAGAAAATTTCTTTATAGAAAATTTTAGAGTTTAATAATTAGCCAGAGTTTAGAAATTAAAAAGT
>OTU_127
TCTTAATCTTAATTTACAAATTTATAGATCATAAATATAAATAAATCATTTATCAATGAATAAAATTTATAAAAGTTTTTTAAATTTTTTTATCACCCCAATAAAATACTTTTTTTACAAATATTTCTATAAAAAAAATATAAACA
>OTU_128
TCTTTATATTTGCTTGGTTAAAATTTTTAATTAGGGAGTATTTTATTGGGGTGATAAAAAAATTTAAAAAACTTTATAAATTTTATTCATTGATAAATGATTTATTTATATTTATGATCTATAAATTTGTAAATTAAGATTAAGA
>OTU_129
ACTTAGTCTTATAATCGCTTTTAACGGATCAAAAATGCATAAATCAATGTAGATACACCAAAAAGAGTTACTCTTATCTTCCTATCACCCCAATAAAACACCAGCTTCATTAACATATTTTTCATAATCATCTAAACTAATGCTAAATAACTACAGTAAAGA
>OTU_130
GCTTTATAAAATTTTGAATAATAATTATTTTAGAATATATAATTTTTTATTTTAAAATTTATTAAATTGGGGTGATTTAAAGATTTAAAAAACTCTTTATAGTTTAATTTTTATTTATAAATAAAATTTAATTGATCTTAAATAATTTGGATTAAAAAATTAAGT
>OTU_131
ACTTTACTAACAACTTATATTGTTATTGAATTATTAAAATATTTAAAATAGAAAATTAGAACTTAAGTTAAAAATTTAAACAAGT
>OTU_132
ACTTAGTCTTATAATCGTTAATAACGGATCAAAAATTCAAAGATCAAGGGTACGTACAAAAACTAAAAAGAGTTTATTTTATCTTCCTATCACCCCAATAAAACACTAAATTAAATTCATAAAACCCCACATCCAAATAAATATAAAAAAAATTAATGTTAAGA
>OTU_133
ATTTTTTCTATATTTTTACTAAAAGTTAAAATAATCTGTGAAACTTTAAACAAAGAAGTTAAACTTATTCTTTTATTGCCCCAATAAAATTTAAAATAAAAAACTTATATATTCACCAATTTTAAACTATTAACATTAAATAAAAC
>OTU_134
GCTTTATATTTGAATTTTATTATTTATTTAGGTTAATTTTTATAATAATTGTAAAAATATTTTGTTGGGGTGACAAAAATATATAATTAACTTTTTTATTTATATAACATTGATATATGAAAAATAGATCCAGTTTTACTGATTATTAGAATAAGT
>OTU_135
GTTTTATATTTTTTCTTTTTAAGTTTTTTAGTATTCACAATTTTAATTGGAAAAAGTATTTAATTGGGGTGATTGAAAAATTGAATTAACTTTTTTTATATTTTAACATTGATTTATGTATAAATGATCCTTTTTTTAAGATTAAAAGATTAAAT
>OTU_136
ACTTTTAAAAATTTATGAACCTAGATTAGTAAAAATTAATTAAAATTTTATCTAAAGAAGTTTATTATATTCTTCAACTGCCCCAGTAAAATTTTCCAGCCATTTAATTAAAGCACCTAAAATTAAAAATATGACTTAGAAAATTAAGA
>OTU_139
ACTTAATTTTTTAATCATTAAAAATGGATCAATAATTCATAAATCAATGTAAAAAAATAATAAGAGTTTTTTAAATCTTATTGTCACCCCAACAAAACAATTATCAAAATAAAATTTAAATAATTCTTCATAAATAATAGATTATAATTGTAAAGC
>OTU_140
GTTTTATGGTTTTACTAGTCTATGTAAATTGGGGGTATTGCGTAGCTTGTTAAATTGTTTAATTGGGGCAATTAAGGAATAAAAAAAACTTCTTTTAAAATAATTCCTACAAGGAGGGTTAGTCTTGAATTTCGAAGTCAGAAAAAAAAT
>OTU_141
ACTTAATTTTTTAATCAAAAAAATTGGATCATTAAATATTACATTTATAAATGAAAATATATTATAAAAGTTAATTAAATTTTAATATCACCCCAATAAAATATTTTTTAACTTTTAGTTTAATTTTAATTTAATAAAATATTAAATCAATTAACTTCTTTATAAATTAAAAGAAAATAAATATAAAGA
>OTU_142
ACTTAAATTTTTAATCGATAAAATCGGATCAATAAATCATAAATTAATGTATAAAAAATTTAAGAGTTTTTTAAATCTTATTGTCACCCCAACAAAATAATTTTTAAAATAAAATTTTAATTATTCTTTATAAATTATAAAATAAAAATTATAAAGC
>OTU_143
ACTTAGTCTTTTAATCACTCTCACTGGATCATTTAATTCATGTATTTATGGTCTACTAAAAGAAGAGTTTCTTATATCTTCCTGTCACCCCAACAAAATATTAACCTCATTAAATCCAAATCCTACTAAAATGATTAAACAATTTAAATATAAAGA
>OTU_144
TTTTAATTATTTAATGGAAAAAATTTGATTAAAATATATATAATTTTTAATTTTTTAAATAATTTAATTGGGGTGATTAATAAATTTAATTAACTTTATTTTTAAAAAATATATAATTTTGATTGAAGAAATATAATTAAATAAAATGATTTAGTTTTATGGATTAAATGATTAAAT
>OTU_146
ATCAATAATATAACTGGATCAAAACATAAATTAATGTTAAAAATTAATGAAAGTTATATAGATTTCACTGTCGCCCCAAAAAAACTATCAAGCAGATAAAATTATTATAAAACCAAAAAATAAACTTATATAAAGATAGTAAATT
>OTU_148
ATTTTATTTATTTGTTGATTAGTTTAATTTTTTTATTATTATTATTTTTAATAGATGAATTTTGTTGGGGTGACAGGGAAAATTTTATAACTTTCTTTATTAATTGTTTATTGATTTATATGTTAAGGATCCTTTATTAGGGAAGTAAGATTAAAT
>OTU_149
TTTTTATTTTAACGCAATTTTAAATTATTAGAAAAGTACTTAAAATTGCGTTAAAATTTTGTTGGGGCAATATGAGAATAAGATTAACTTCTTTTAGTAAAATTTTATAAAATGCTTGGTCTTTTATTAAAAAGTGTATAAAAAGT
>OTU_150
TTTTTATTTTAGGTTGGTTTAATTTATTAGGGGTTTGTTTAAAGTAAGCTTAAAAATTTTGTTGGGGCAACAAAAGAATAAACGTAACTTCTTTAGTCTCAGTTTTATCCAAGTATTAATCTTTTAATAAAAAATGTAAAAAAGT
>OTU_151
ATTTTTTCTTTTAATCATTATAATGGATCAATTTATCATTAATTAATGTTATTAAAAATATAAAGTTTATTAAATTTATATATCACCCCAATAAAATAATTATAAATAAAAATAAAATTCTAATTTTTAAATATTAATAAATATAAAAC
>OTU_152
ACTTAGTCTTGTAATAGTTAATAACGGATCAAAAATTCAAAGATCAATGGTATATGCAAAAACTAAAAAGAGTTTATTTTATCTTCCTATCACCCCAATAAAACACTAAATTAAATTTATAAAACCCCACATCCAAAAAAAAAAAAAATTAATGTCAAGA
>OTU_154
TCTTTTTCTTTTAATTATTAATAATAGATCAATTTTAATTTAATTCTTAAATTTTAGATTTTTTATTTAAAAAGTTTCAAAAATTTTTTTATCGCCCCAATAAAATAATTTAAATAATTTAAATTTTATTAATTAAATAAAATAAAAAATTTTTAAAATTATAAAGA
>OTU_157
GCTTTATAGGTATAATTTGCTAATTTTAGAAGTGGTCAGTTAGGAGGTTGAACCTATTTTGTTGGGGTGACAGGAAAATAAATGAACTTTTCTATAAAAGTTACATTAATGAGTGAGAGTAGGATCCATTTTTAATGATTATAAGAAAAAGT
>OTU_159
TCTTATTCTTTGAATTATTAATAATAGATCACTATTTTAAAAATCTTTAATTTAAGAAATAAATTTTAAAAAGTTTGTTAAATTTTTATATCACCCCAATAAAATAACTTAATATTAAAATAATTAATTTAAATAAAAGAATTTATTAAAATAAATTTATTATAAAGA
>OTU_161
ACTTAGTCTTATAATCGTTAATAACGGATGAAAAATTCAAAGATTAATGGTACGTACACAAACCAAAAAGAGTTTATTGTATCTTCCTATCACCCCAATAAAACACTAAATTAAAATCATAAAACCCCACATCAAAATAAATATAAAAAATTAATGTCAAGA
>OTU_163
TCTTTATTATTTAAAATTTTTAAGATTTAAGCATATATTTTTTAAAATATTTTAATAATTTTATTGGGGTGATAGTGAAATTTAAAAAACTTTTATTTTTTTGAATTATATATAAATAATTTAATGATCCATTAATAATGATTAAAAAATTAAGT
>OTU_169
TTTTTATAATTATTATTTAAAATTTTATTTAATATATTTATTTAAATAATAATTATTTAATTGGGGTGATTGAAAATTAAAATAATTTTTTTAAAAATTTAATCAATAATTTTTGAATAAAATATCTATTATTAATAAATATATAATAAGT
>OTU_171
TTTTAATATAAAATTTATAAATATTTATTATTTTAATAATAAAAAATAATAAATTTTATATTTTATTGGGGTGATATAAAAATTTAATAAACTTTTTATTATAAATTACCTTTATTTAAGAAATATAAATTTATTTAATGATCTATAATATTATAATTATAAGAATAAAA
>OTU_185
ACTTTTTAATCAATATAAAGGATAAACTTAAAGAAATTATTTTTATTCTTATGCTACCCCAGCAAAATTCTTTTTATCAAACAACAACTCCCCCAAATTGCTATTTGATAAAAAGAATAAAGA
>OTU_187
TCTTAATATTTGTTTGGTTATATAAAAAAAAAAAATATTGGGGTGATAAAATTTTTTTAGTAATATTTAAAAATTTAATTCATTGATAAATGATTTATTTATATTTATGATATGTAAATTTGTAAATTAAGATTAAGA
>OTU_190
TCTTTATAATATTTTTTATAATTTTATTTCAGATTTTTTTATTAATTATAAATACTATTATTTTATTGGGGTAATAAAAAGATTAAAATAATTCTTTTTAAAATTTAACAAAAATAATTGGTTATATGATCCTTTATTATCGATTATAAGACTAAGT
>OTU_191
GCTTTACAATTATAATCTATTATTTATAAAGAATTTTTTAAATTTTATTTTGATAATTGTTTTGTTGGGGTGACAATAAGATTTAAAAAACTCTTAAATTTTTTATACATTAATTTATGATTTATTGATCCGATTTTATCGATTAAAAATTAAGT
>OTU_203
ACTTAAATTTTTAATCGATAAAATCGGATCAATAAATCATAAATTAATGTATAAAAAGTTTAAGAGTTTTTTAAGTCTTATTGTCACCCCAACAAAACAATTATCAAAATAAAATTTAAATAATTCTTTATAAATAATAGATTATAATTGTAAGC
>OTU_215
GCTTTATATTGTTATTATTTTTATTTATGTGGGAGTAATTGAATAAGACTGGTAAGAATATTTTGTTGGGGTGACAGGAAGAAAAAAAAACTCTTTTAGAATTTAAATCATTGATGTATGAATTATTGATCCGTTATTAATGATTATAAGACTAAGT
>OTU_228
ACTTAGTCTTATAATCAATAATAATGGATCAAAAATTCATAAATCAATGTAAATACACCAAAAAGAGTTACTCTTATCTTCCTATCACCCCAATAAAACACCAGCTTCATTAACATATTTGCCGTAATCACCTAAACTAATGCTAAATAACTGCAGTAAAGA
>OTU_238
TCTTTATGATTTATTTATAATTTTTAAAAAGAATAATTAAAATTTTATAAATAAAATTATTTTATTGGGGTGATAATAAGATTTAATAAACTCTTAGTGTTTTTTAACATTGATTTATGAATTATTGATCCAGTTATATTGATTATAAGATTAATT
>OTU_250
ACTTAATCTTATAATCAATAAAAAAGGATCATATAACCAATTATTTTTGTTAAATTTTAAAAAGAATTATTTTAATCTTTTTATTACCCCAATAAAATAATAGTATTTATAATTAATAAAAAAATCTGAAATAAAATTATATAAAAATATTATAAAGC
>OTU_252
ACTTAATCTTATAATCAATAAAAAAGGATCATATAACCAATTATTTTTGTTAAATTTTAAAAAGAATTATTTTAATCTTTTTATTACCCCAATAAAATAATAGTATTTATAATTATAAAAAAATCTGAAATAAAATTATAAAAAATATTATAAAGA
>OTU_260
ACTTAATCTTTTAATCAATAAAATTGGATCATATAACCAATTATTTTTGTTAAATTTTAAAAAGAATTATTTTAATCTTTTTATTACCCCAATAAAATAATAGTATTTATAATTAATAAAAAAATCTGAAATAAAATTATAAAAAATATTATAAAGA
>OTU_263
ACTTAGTCTTATAATCGATAATAAAGGATCAACAATTCATATATCAATGTAAATAAACTAAAAGAGTTTTTATATCTTCTTGTCACCCCAACAAAATATTTTTACAATTATTATAAAAATTAACCTAAATAAATAATAAAATTCAAATATAAAGC
>OTU_271
GCTTAATAATGTAATTAATATGAAATTTAGTATAGTTTTTATTATTAATCAAATTATTTTGTTGGGGTGACAGGAAAATAAATGAACTTTTCTATAAAAGTTACATTAATGAGTGGGAGTAGGATCCATTATTAGTGATTATAAGACTAAGT
>OTU_292
TCTTATAATAAATTTATTTTAATAAATTATTTTATTTAAATTAATTATTTTAATATTAAATTATTTTATTGGGGTGATATAAAAATTTAATTAACTTTTTAAAGTAAATTTCTTAAATTAAAGGTTTTAAAATAATGATCTATTATTAATAATTCAAAGAATAAGA
>OTU_304
ACTTAATCTTATAATCAATAAAAAAGGATCATATAATCAATTATTTTTGTTAAATTTTAAAAAGAATTATTTTAATCTTTTTATTACCCCAATAAAATAATATTATTTATAATTAATAAAAAATCTGAAATAGAATTATACAAAATATTATAAAGA
>OTU_307
ACTTGTCTTATAATCATTATTTATGGATCAATTACTCACTCATTTGTGTAGAAAATTAGAAAGAGTTTCTCTTATCTTCCCGTCACCCCAACGAAACACTTACTATATAAAACTAAAATCTAACCAAACCAATTAAATATACCCAGTGTCAAGC
>OTU_310
GCTTTACAATTATAATCTATTATTTATAAAGAATTTTTTAAATTTTATTTTGATAATTGTTTTGTTGGGGTGACAATAAGATTTAAAAAACTCTAAATTTTTTATACATTAATTTATGATTTATTGATCCGATTTTATCGATTAAAAATTTAAGT
>OTU_312
ACTTAATCTTATAATCAATAAAAAAGGATCATATAACCAATTATTTTTGTTAAATTTTAAAAAGAATTATTTTAATCTTTTTATTACCCCAATAAAATAATAGTATTTATAATTAATAAAAAAATCTGAAATAAAATTATAAAAAATATTAAAAGA
>OTU_316
ACTTATTCTAATAATCAGTAAAACTGGATCTATTTTTCATATATCAATGTTAAATAAATAAAAAAGTTAATGATATATTTTTGTCACACCAACAAAATATTTTATTAAATAATAAATAATAATTTATCAAAAAATTATTAAATAATTAAATATAAAGC
>OTU_321
ACTTAATTTTTTAATCATTATTAAATGGATCATTAAATTATTTATATAATTCAAAAAAATAAAAGTTTTTTAAATTTCACTATCACCCCAATAAAATTATTAAAATATTTTAAAAAATATATGCTTAAATCTTAAAAAATTTTAAATAATAAAGA
>OTU_341
ACTTAATTTTTTAATCATTATATATGGTTCGTAGTTTCACCTATCAGTGTAGAATAAAAAGCAAGTTATATTATTACCCTGTCACCCCAACATAATAAGGCCCTTATTATATCCTCAACCTTTCCTAAAAGATTTATAAGTTTCTTATAAAGT
>OTU_345
ACTTAGTCTTGTAATCGTTAATAACGGATCAAAAATTCAAAGATCAATGGCACATGCAAAAACTAAAAAGAGTTTATTTTATCTTCCTATCACCCCAATAAAACACTAAATTAAATTTATAAAGCCCCACATCCAAATAAATATAAAACAAATTAATGTCAAGA
>OTU_348
ACTTAACTTATAATCATCATTAATGGATCAAAAAATTATAAATTAATATATAAATATAATAAAAAGTTTATTTAATTTTTATATCACCCCAATAAAATTAAATTATAATATAATAAAATTATGCATCTAAAATATATTATAAAATAAAATTAATAAAGA
>OTU_355
ACTTAGTCTTATAATCATTAATAACGGATCAATAATTCATACATCAATGATTTAAATTCTAAAAAGAGTTTTTTTTATCTTCCTGTCACCCCAACAAAATATTCTTACCAGTCTTATTCAATTACTCCCAAATAAAAATAATAACAATATAAAGC
>OTU_366
ACTTAGTCTTTTAATCACTCTTACTGGATCATTTAATTCATGTATTTATGGTCTACTAAAAGAAGAGTTTCTTATATCTCCCTGTCACCCCAACAAAATATCTCCCATATTAAGCTAAACTCCGTCAAAACAAGCTACATATTTGTGATAAGC
>OTU_369
ACTTAGTCTTGTAATCGTTAATAACGGATCAAAAATTCAAAGATCAATGGTATATGCAAAAACTAAAATGAGTTTATTTTATCTTCCTATCACCCCAATAAAACACTAAATTAAATTTATAAAACCCCACATCCAAATAAATATAAAAAAATTAATGTCAAGA
>OTU_371
TCTTTATAATAAATTTATTTTAATAAATTATTTTATTTAAATTAATTATTTTAATATTAAATTATTTTATTGGGGTGATATAAAAATTTAATTAACTTTTTAAAGTAAATTTCTTAAATTAAGGTTTTAAAATAATGATCTATTATTAATAATTCAAAGAATAAGA
>OTU_383
TCTTTATAATATTTTTTATAATTTTATTTCAGATTTTTTTATTAATTATAAATACTATTATTTTATTGGGGTAATAAAAAGATTAAAATAATTCTTTTTAAAATTTAACAAAAATAATTGGTTATATGATCCTTTTTTATTGCTTATAAGCTTAAGG
>OTU_389
ACTTAATCTTATAATCAATAAAAAGGATCATATAACCAATTATTTTTGTTAAATTTTAAAAAGAATTATTTTAATCTTTTTACTACCCCAATAAAATAATATTATCTATAATTAATAAAAAAATCTGAAATAAAATTATAAAAAATATTATAAATA
>OTU_394
TCTTTATAATATTTTTTATAATTTTATTTTAATTTTTTTATTAATTATAAATAATATTATTTTATTGGGGTAGTAAAAGGATTAAAATAATTCTTTTTAAAATTTAACAAAAATAATTGGTTATATGATCCTTTTTTATTGATTATAAGATTAAGT
>OTU_399
GCTTAATAATGTAATTAATATGAAATTTAGTATAGTTTTTATTATTAATCAAATTATTTTGTTGGGGTGACAGGAAAATAAATGAACTTTTCTATAAAAGTTACATTAATGAGTGGGAGTAGGATCCAATTTTATTGATTAAAAGATTAAGT
>OTU_405
ACTTAGTCTTATAATCAATAATAATGGATCAACAATTCATGCATCAATGTAATTAAACTAAAAAGAGTTTTTCTTATCTTCTTGTCACCCCAACAAAATATTTTTTTTAATATTATATAATTTTCCCAAACAAATAATAAAATAAAAATATAAAGC
>OTU_406
TCTTTATCTTAATTTATAACTTATAGATCATAAATACATATAATTCATTAATTAATGATTATAATAATAAAAGTTTTTTAAATTTTTTTATCACCCCAATAAAATACTTTTTACAAATATTTTTATAAAAAAAATATAAACA
>OTU_407
ACTTAATCTTATAATCAATAAAAAAGGATCATATAACCAATTATTTTTGTTAAATTTTAAAAGAATTATTTTAATCTTTTTACTACCCCAATAAAATAATATTATTTATAATTAATAAAAAAATCTAAAATAAAATTATAAAAAATATTATAAAGA
>OTU_411
GCTTAATAATGTAATTAATATGAAATTTAGTATAGTTTTTATTATTAATCAAATTATTTTGTTGGGGTGACAGGAAAATAAATGAACTTTTCTATAAAAGTTACATTAATGAGTGGGAGTAGGATCCAGTTTTACTGATTATTAGAATAAGT
>OTU_420
ACTTAGTCTTTTAATCACTCTTACTGGATCATTTAATTCATGTATTTATGGTCTACTAAAAGAAGAGTTTCTTATATCTTCCTGTCACCCCAACAAAATATCTCCCATATTAAGCTAAACTCCGTCAAAACAAGCTACATATTTGATATATAGC
>OTU_422
ACTTAATCTTTTAATCATAAATAATGGATCCAATTTTCACTCGTCCGTGTTTTTATTAAAGAAGGTTAATTTATTTCCTTGTCGGCCCAACAAAATAGGTTCAATCTCCTAACTCACCACTTCTAAAATTAGCAAATTATACCTATAAAGC
>OTU_424
ACTTAGTCTTATAGTCGCTTTTAACGGATCAAAAATTCATAAATCAATGTATAATACACCAAAAAGAGTTACTCTTATCTTCCTATCACCCCAATAAAACACCAGCTTCATTAACATACTTATTATAATCATCTAAACTAATGCTAAATAACTGCAGTAAAGA
>OTU_425
TCTTTATAATATTTTTTATAATTTTATTTCAGATTTTTTTATTAATTATAAATACTATTATTTTATTGGGGTAATAAAAAGATTAAAATAATTCTTTTTAAAATTTAACAAAAATAATTGGTTATATGATCCTTTTTTTTTTATATAAGATTAAGT
>OTU_430
ACTTGGTCTTATAATCATTATTTATGGATCAATTACTCACTCATTTGTGTAGAAAATTAGAAAGAGTTTCTCTTATCTTCCCGTCACCCCAACGAAACACTTACTATATAAAACTAAAATCTAACCAAACCAATTAAATATACCCAGTGTAAGC
>OTU_433
GCTTGACATTAAATATATTTAACTTGTTTGGTTTGGGCTTGGTTTTATATAATAAATGTTTCGTTGGGGTGACGGGAAGATAAAAGAAACTCTTTCTAATCTACTACACGAATGAGTGAGTAATTGATCCATTAATGATGATTATAAGTTTAAGT
>OTU_437
ACTTAGTCTTATAATCAATAATAATGGATCAACAATTCATACATCAATGATTTAAATTCTAAAAAGAGTTTTTTATATCTTCTTGTCACCCCAACAAAATATTCTTACCAGTCTTATTCAATTACTCCCACATAAATAAAAATAATAACAATATAAAGC
>OTU_443
GCTTTATAATTTAGTTTTTATAATTTTTAAAAAGAATAATTAAAATTTTATAAATAAAATTATTTTATTGGGGTGATAATAAGATTTAATAAACTCTTAGTGTTTTTTAACATTGATTTATGAATTATTGATCCAGTTTTATTGATTAAAAGTTTAAGT
>OTU_444
TCTTTATGATTTATTTATAATTTTATTTCAGATTTTTTTATTAATTATAAATACTATTATTTTATTGGGGTAATAAAAAGATTAAAATAATTCTTTTTAAAATTTAACAAAAATAATTGGTTATATGATCCTTTTTTATTGATTATAAGATTAAGT
>OTU_445
TCTTTATAATATTTTTTATAGTTTTATTTCAGATTTTTTTATTAATTATAAATAATATTATTTTATTGGGGTAATAAAAGATTAAATAATTCTTTTTAAAATTTAACAAAAATAATTGGTTATATGATCCTTTTTTATTGATTATAAGATTAAGT
>OTU_449
ACTTAATCTTATAATCAATAAAAAAGGATCATATAACCAATTATTTTTGTTAAATTTTAAAAAGAATTATTTTAATCTTTTTATTACCCCAATAAAATAATAGTATTTATAATTAATAAAAAAATCTGAAATAAAATTATAAGAATATTGTAAAGA
>OTU_459
GCTTTACAATTATAATCTATTATTTATAAAGAATTTTTTAAATTTTATTTTGATAATTGTTTTGTTGGGGTGACAATAAGATTTAAAAAACTCTTAAATTTTTTATACATTAATTTATGATTTATTGATCATATTTTATAGATTAAAAATTTAAGT
>OTU_469
TCTTTATAATAAATTTATTTTAATAAATTATTTTATTTAAATTAATAGTTTTAATATTAAATTATTTTATTGGGGTGATACAAAATTTAATTAACCTTTTTATTAAAATTTCTTAAATTAAAGATTTATAAAAATATGATCTATTATTAATAATTCAGAGAATAAGA
>OTU_489
ACTTAATCTTATAATCAGTAAAAAAGGATCATATAACCAATTATTTTTGTTAAATTTTAAAAAGACTTATTTTAATCTTTTTATTACCCCAATAAAATAATAGTATTTATAATTAATAAAAAAATCTGAGATAAAATTATAAAAAATATTATAAAGA
>OTU_491
TTTTATTCTTATAATCAATAAAAAAGGATCATATAACCAATTATTTTTGTTAAATTTTAAAAAGAATTATTTTAATCTTTTTATTACCCCAATAAAATAATAGTATTTATAATTAATAAAAAAATCTGAAATAAAATTATAAAAAATATTATAAAGA
>OTU_493
GCTTTATATTTTTATTTTATTATTTGTTTGGGGGAAATTATTATAATATTAAAAAAATATTTTGTTGGGGTGACAAGAAGATAAGAAAAACTCTTTTTAGTTTAATTACATTGATGTATGAATTGTTGATCCATTATTATTGATTATAAGACTAAGT
>OTU_498
ACTTAGTCTTTTAATCACTCTTACTGGATCATTTAATTCATGTATTTATGGTCTACTAAAAGAAGAGTTAATCTTATCTTCCTGTCACCCCAACAAAATATCTCCCATATTAAGCTAAACTCCGTCAAAACAAGCTACATATTTGTGATATAAAGC
>OTU_505
TCTTTATAATATTTTTTATAATTTTATTTCAGATTTTTTTATTAATTATAAATACTATTATTTTATTGGGGTAATAAAAAGATTAAAATAATTCTTTTTAAAATTTAACAAAAATAATTGGTATGATCCTTTTTTATTGATTATAAGATTAAGT
>OTU_508
ACTTAATCTTATAATCAATAAAAAAGGATCATATAACCAATTATTTTTGTTAATTTTAAAAAGAATTATTTTAATCTTTTATTACCCCAATAAAATAATAGTATTTATAATTAATAAAAAAATCTGAAATAAAATTATAAAAAATATTATAAAGA
>OTU_511
TCTTTATAATATTTTTTATAATTTTATTTCAGATATTTTTATTAATTATAAATAATATTACTTTATTGGGGTAATAAAAAGATTAAAATAATTCTTTTTAAAATTAACAAAAATAATTGGTTATATGATCCTTTTTTATCGATTATAAGATTAAGT
>OTU_512
TGTTTATATTTTTTATAAAAATATTTGTAAAAAAAGTATTTTATTGGGGTGATAAAAAAATTTAAAAAACTTTTATTATTATAATCATTAATTAATGAATTATATGTATTTATGATCTATAAGTTATAAATTAAGATAAAGA
>OTU_513
ACTTAGTCTTATAATCAATAATAATGAATCGACAATTCATGCATCAATGTGATTAAACTAAAAAGAGTTTTTCTTATCTTCTTGTCACCCCAACAAAATATTTTTTTCAATATTATAATAATTTTCCCAAACAAATAATAAAATAAAAATATAAAGC
>OTU_514
TCTTTATCTTAATTTATAACTTATAGATCATAAATACATATAATTCATTAATTAATGATTATAATAATAAAAGTTTTTTAAATTTTTTTATCACCCCAATAAAATACTTTTTTTACAAATATTTTATAAAAAAAAATATAAACA
>OTU_524
ACTTAGTCTTATAATCATTAATAACGGATCAATAATTCATACATCAATGATTTAAATTCTAAAGAGTTTTTTTTATCTTCCTGTCACCCAACAAAATATTCTTACCAGTCTTATTCAATTACTCCCACATAAATAAAAATAATAACAATATAAAGC
>OTU_528
ACTTAAATTTTTAATCGATAAAATCGGATCAATAAATCATAAATTAATGTGTAAAAAGCTTAAGAGTTTTTTAAGTCTTATTGTCACCCCAACAAAACAATTATCAAAATAAAATTTAAATAATTCTTTATAGATAATAGATTATAATTGTAAAGC
>OTU_529
ACTTAATCTTTTAATCATAAATAATGGATCCAATTTTCACTCATCCGTGTTTTTATTAAAGAAAGTTAATTTACTTCCTTGTCGCCCCAACAAAATAGGTTCAACCTCCTAACTCACCACTTTTAAATTTAGCAAATTATACCTATAAAAC
>OTU_531
TCTTTATATTTTATATATTAAAAAATTATTAGAATAATAATATTTATTATTATTTAAATTATTTTATTGGGGTGATATAAAAATTTATTTAACTTTTTATTTTTTTTTAACATTAATTATGAATAAATGATCCAATTTTATTGATTAAAAGATTAAGT
>OTU_533
ACTTAATCTTATAACCAATAAAAAAGGATCATATAACCAATTATTTTTGTTAAATTTTAAAGAGAATTATTTTAATCTTTTTATTACCCCAATAAAATAATAGCATTTATAATTAATAAAAAAATCTGAAATAAAATTATAAAAAATATTATAAAGA
>OTU_539
ACTTAATCTTATAATCAATAAAAAAGGATCATATAACCAATTATTTTTGTTAAATTTTAAAAAGAATTATTTTAATCTTCTTATTACCCCAATAAAATAATAGTATTTATAATTACTAAAAAAATCCGAAATAAAATTATAAAAAATATTATAAAGA
>OTU_542
ACTTAGTCTTATAATCGATAATAAAGGATCAACAATTCATATATCAATGTAAATAAACTAAAGAGTTTTTTATATCTTCTTGTCACCCCAACAAAATATTTTTACAATTATTATAAAATTAACCTAAATAAATAATAAAATTCAAATATAAAGC
>OTU_545
ACTTAGTCTTATAATCGCTTCTAACGGATCAAAAATTCATAAATCAATGTAAGTACACTAAAGAGAGTTACTCTTATCTTCCTATCACCCCAATAAAACACCAGCTTCATTAACATATTTGCCGTAATCACCTAAACTAATGCTAAATAACCGCAGTAAAGA
>OTU_558
GCCTTACAATTATAATCTATTATTTATAAAGAATTTTTTAAATTTTATTTTGATAATTGTTTTGTTGGGGTGACAATAAGATTTAAAAAACTCTTAAATTTTTTATACATTAATTTATGATTTATTGATCCGATTTTATCGATTAATAATTTTAGT
>OTU_561
TCTTTATAATATTTTTTATAATTTTATTTCAGATTTTTTTATTAATTATAAATACTATTATTTTATTGGGGCAATGAAAAGATTAAAATAATTCTTTTTAAAATTTAACAAAAATAGTTGGTTATATGATCCTTTTTTATTGATTATAAGATTAAGT
>OTU_562
ACTTAATCTTATAATCAATAAAAAAGGATCATATAACCAATTATTTTTGTTAAATTTTAAAAAGAATTATTTTAATCTTTTTATCACCCCAATAAAATAATAGTATTTATAATAAATAAAAAAATCTGAAATAAAATTATAAAAGATATTATAAAGA
>OTU_565
ACTTGGTCTTATAATCATTATTTATGGATCAATTACTCACTCATTTGTGTAGAAAATTAGAAAGAGTTTCTCTTATCTTCCCGTCACCCCAACGAAACACTTAATATAAAACTAAAATCTAACCAAACCAATTAAATATACCCAGTGTCAAGC
>OTU_577
GCTTGACATTAAATATATTTAACTTGTTTGGTTTGGGTTTGGTTTTATAAATAATGTTTCGTTGGGGTGACGGGAAGATAAAAGAAACTCTTTCTAATCTACTACACGAATGAGTGAGTAATTGATCCATAAATAATGATTATAAGACCAAGT
>OTU_583
TCTTTATAATATTTTTTATAATTTTATTTCAGGTTTTTTTATTAATTATAAATACTATTATTTTATTGGGGTAATAAAAGGATTAAAATAATTCTTTTTAAAATTTAACAAAAATAATTGGTTATATGATCCTTTTTTATTGATTATAAGATCAAGT
>OTU_585
GCTTTATATTGTTATTATTTTTATTTACGTGGGAGTAATTGAATAAGACTGGTAAGAATATTTTGTTGGGGTGACAAGAAGATATAAAAACTCTTTTTAGAATTTAAATCATTGATGTATGAATTATTGATCCGTTATTAATGATTATAAGACTATGT
>OTU_595
TCTTTATGATTTATTTATAATTTTTAAGAAAGAATAATTAAAATTTTATAAATAAAATTATTTCATTGGGGTGATAATAAGATTTAATAAACTCTTAGTGTTTTTTAACATTGATTTATGAATTATTGATCCAGTTTTATTGATTAAAAGTTTAAGT
>OTU_596
GCTTTACAATTATAATCTATTATTTATAAAGAGTTTTTTAAATTTTATTTTGATAATTGTTTTGTTGGGGTGACAATAAGATTTAAAAGCTCTTAAATTTTTTATACATTAATTTATGATTTATTGATCCGATTTTATCGATTAAAAATTTAAGT
>OTU_599
ACTTAAACTTTTAATCGATAAAATCGAATCAATAAATCATAAATTAATGTATAAAAAGTTTAAGAGTTTTTTAAGTCTTATTGTCACCCCAACAAAATAATTATCAAAATAAAATTTAAATAATTCTTTATAAATAATAGATTATAATTGTAAAGC
>OTU_606
ACTTGTCTTTTAATCACTCTTACTGGATCATTTAATTCATGTATTTATGGTCTACTAAAAGAAGAGTTTCTTATATCTTCCTGTCGCCCCAACAAAATATCTCCCATATTAAGCTAAACTCCGTCAAAACAAGCTACATATTTGTGATATAAAGC
>OTU_607
TCTTTATAATATTTTTTATAATTTTATTTCAGATTTTTTTTATTAATTATAAATACTATTATTTTATTGGGGTAATAAAAAGATTAAAATAATTCTTTTTAAGATTTAACAAAAATAATTGGTTATACGATCCTTTTTTATTGATTATAAGATTAAGT
>OTU_611
TCTTTATAATATTTTTTATAATTTTATTTCAGATTTTTTTATTAATTATAAATACTATTATTTTACTGGGGTAATAAAAAGATTAAAATAATTCTTTTTAAAATTTAACAAAAATAATTGGTTATATGAGCCTTTTTATTGATTATAAGATTAAGT
>OTU_619
ACTTAGTCTTTTAATCACTCTTACTGGATCATTTAATTCATGTATTTATGGTCTACTAAAAGAAGAGTTTCTTATATCTTCCTGTCACCCCAACAAAATATCTCCCATATTAAGCTAAACTCCGTCAAAACACGCTAAATATTTGTGATATAAGC
>OTU_620
TCTTTTTCTTTTAATTATTAATAATAGATCAATTTTAATTTAATTCTTAAATTTTAGATTTTTTATTTAAAAAGTTTCAAAAATTTTTTTATCGCCCCAATAAAATAATTTAAATAATTTAAATTTTTTAATTAAATAAAAATAAAAAATTTTTAAAATTATAAAGA
>OTU_623
GCTTTACAATTGTAACCTATTATTTATAAAGAATTTTTTAAATTTTATCTTGATAATTGTTTTGTTGGGGTGACAATAAGATTTAAAAAACTCTTAAATTTTTTATACATTAATTTATGATTTATTGATCCGATTTTATCGATTAAAAATTTAAGT
>OTU_625
TCTTTATGATTTATTTATAATTTTTAAAAAGAATAATTAAAATTTTATAAATAAAATTATTTTATTGGGGTGATAATAAGATTTAATAACCTCTTAGTGTTTTTTAACATTGAGTTATGAATTATTGATCCAGTCTTATTGATTAAAAGCTTAAGT
>OTU_636
TCTTTATGATTTATTTATAATTTTTAAAAAGAATAATTAAAATTTTATAAATAAAATTATTTTATTGGGGTGATAATAAGATTTAATAAACTCTTAGTGTTTTTTAACATTGATTTATGAATTATTGATCCACGTTTATTGCTTAAAAGGTTAAGT
>OTU_640
ACTTAATCTTATAATCAATAAAAAAGGATCATATAACCAATTATTTTTGTTAGATTTTAAAAAGAATTATTTTAATCTTTTTGTTACCCCAATAAAATAATAGTATTTATAATTAATAAAAAAATCTGAATTAAAATTATAAAAAATATTATAAAGA
>OTU_655
ACTTAAATTTTTAATCGATAAAACCGGATCAATAAATCATAAATTAATGTATGGAAAGTTTAAGAGTTTTTTAAGTCTTATTGTCACCCCAACAAAACAATTATCAAAATAAAATTTAAATAATTCTTTATAAATAATAGATTATAATTGTAAAGC
>OTU_657
TCTTTATGATTTATTTATAATTTTTAAAAAGAATAATTAAAATTTTATAAATAAAATTATTTTATTGGGGTGATAATAAGATTTAATAAACTCTTAGTGTTTTTTAACATTGATTTATGAATTATTGATCCAGTTTTATTGATAAAAGTTTAGT
>OTU_662
ACTTAATCTTATAATCAATAGAAAAGGACCATATAACCAATTATTTTTGTTAAATTTTAAAAAGAATTATTTTAATCTCTTTATTACCCCAATAAAATAATAGTATTTATAATTAATAAAAAAATCTGAAATAAAATTATAAAAAATATTATAAAGA
