# Supplementary material for: Testing the potential of a ribosomal 16S marker for DNA metabarcoding of insects
Source: PeerJ. 2016 Apr 19;4:e1966. doi: 10.7717/peerj.1966 (PMC4841222; doi:10.7717/peerj.1966)
Supplement: Supplemental Information 1 [file peerj-04-1966-s006.zip › scripts/5 match BLAST/151013_FW_94_trimmed_SUB.fasta]

>fw1_Ancylus_16S_F_00BC75_A01.ab1
AAGGATTTATGGGGATTTACTGTTTCAAATGTATAATATTGAATTTATTAAAAAAGTGAAAATACTTTTGTTTTTAAAAAAGACGAGAAGACCCTAAGAATTTTTAGAATATATTTATACAATTATTTCTTTTTGTTGGGGCGACAATTAAACAATTAAACTTTAATTATTTTTTAATCGGTTTTTTCAGTAAAAAATAAATTACCTTAGGGATAACAGCATAATTTAAAAAAGTTTGCGACTCGATGTT
>fw2_Rhyacophila
AAATAGTCTTTTAATTGAAGACTGGTATGAATGATTGGACGAAATAATAACTGTCTCAATTTAATTAAATAGAATTTAATTTTTAAGTTAAAAAGCTTAAATTTTTATAAAAGACGAGAAGACCCTATAGATCTTTATAATTCTTAATATTTTTATTTTATATTAATAATTATTTAATTGGGGTGATTTAAAAATTAAAATAACTTTTTATTTTATTAAACAAAAATTTTTGATTAATTGATCCTATATTATAGATTAATAGATTAAGTTACCTTAGGGATAACAGCGTAATTTAATTTTTGAGTTCTTATTGAAAATTAAGAT
>fw3_Scirtidae_(reversed)
CATTAGTTTTTTAATTGAAAGCTAGAATGAATGGTTTAACGAGAAAAAAGCTGTCTTATTTTAATTATTAAAATTTAATTTTTAAGTTAAAAAGCTTAAATAATTTTAAAAGACGAGAAGACCCCATAGATCTTTATTAATTTTATTTTATAATATATTTTAGATGTATAATTTTATTATATTTTAATTTAATTTTATTGGGGTGATATAAAAATTAAATAAACTTTTTATTATATTTATATATTAATTTATAATTTTTTGATCCATTAATGATGATTATAAGTTTAAGTTACCTTGGGGATAACAGCGTAATTTTTTTGAAGAGTTCTTATCGATAAAAAAGAT
>fw4_Blephariceridae
CATTAGTCTTTTAATTGGAGGCTCGTATGAATGGCTGGACGAGGTATTTTCTGTCTCAATTCAGTTTAATTAAAACTTTATTTTTTAGTTAAAAAGCTAAAATTTAATTAGAGGACGAGAAGACCCTATAGATCTTTATGATTTATTTATAATTTTTAAAAAGAATAATTAAAATTTTATAAATAAAATTATTTTATTGGGGTGATAATAAGATTTAATAAACTCTTAGTATTTTTTAACATTGATTTATGAATTATTGATCCGGTTTTATTGATTAAAAGTTTAAGTTACCTTAGGGATAACAGCGTAATTTTTTTAAAGAGTTCTTATCGACAAAAAAGAT
>fw7_Simuliidae
CATTAGTCTTTTAATTGAAGGCTGGTATGAATGGTTGGATGAGATACAAGCTGTGTCATAAAAATTAATATTTGAATTTACCTTTTTAGTCAAAAGGCTAAAATAATCTTAAAAGACGAGAAGACCCCGTAGAGCTTTATATAATTAATATTTAAATTATTAAGATTTTTAAAATTTAATTATTAAATTATATTTTGTTGGGGTGACAATAAAATTAATAAAACTTTTATTTTTAATTAACATTGATTTATGAGTAAATGATCCAGTTTTATTGATTATAAATTTAAGTTACCTTGGGGATAACAGCGTAATTTTTTTTGAGAGTTCTTATCGACAAAAAAGAT
>fw8_Gammarus
CAATTGTTTTTTAATTGAAAACTAGTATGAAGGGTTAAACAAATTAGTCAGGTTTGATTAGCTAGACAGAAAATTAAAGTTAAGGTAAGAATTCTTTAATAATTTAGGGGACGATAAGACCCTAGAAGCTTTAAAAAATAAAAAATATTATAAAAAAAGTTGGTTTTTACTGGGGCGGTAGTAGTATTTAATCTATTGTTATTTTGGTTGATCCTTAATATAAAGATACCACGGTTTAGTTACTCTAGGGATAACAGTGTAATATTTTTGGATAGGCCATATTGATAGAAGTGTT
>fw11_Philopotamidae
AATTAGTTTTTTAATTGGAAACTAGAATGAATGATTGAATAAGATATATACTGTCTTTAATTAATTTATTTAAAATTTAATTTTTTAGTGAAAAAGCTGAAATAAATTTAAAAGACGAGAAGACCCTATAGATTTTTATAATTATTATTTAAAATTTTATTTAATATATTTATTTAAATAATAATTATTTAATTGGGGTGATTGAAAAATTAAAATAATTTTTTTAAAAATTTAATCAATAATTTTTGAATAAAATATCTATTATTAATAAATATATAATAAGTTACCTTAGGGATAACAGCGTAATTTTAATTTTAAGTTCTTATTAAAATTAAAGAT
>fw13_Dinocras
CATTAGTCTTTTAATTGAAGGCTGGAATGAAGGGTTGGACGAGACACTGACTGTCTCATTGTGATTGATTTAGAATTTAACTTTTAAGTGAAAAGGCTTAAATAGATTTAAAGGACGAGAAGACCCTATAGATCTTGACATTAATTTTTTTTATATTTATTTGGATGTGGGGTTTTATAAATTTAATTTAGTGTTTTATTGGGGTGATAGGAAGATAAAATAAACTCTTTTTAGTTTTTGCATATGCCATTGATTTTTGAATTTTTGATCCGTTATTAACGATTATAAGACTAAGTTACCTTAGGGATAACAACGTAATCTTTTTTGAGAGTTCTTATCGACAAAAAGGGT
>fw14_Ephemeridae
CATTAGTCTTCTAATTAAAGGCTGGAATGAATGGTTGGACGAGGTAAAAGCTGTCTCGTGTGAGATACTTATAATTTAACTTCTTAGTGAAAAGGCTAAGATAGTGTTGGAGGACGAGAAGACCCTATAGAGCTTAATAATGTAATTAATATGAAATTTAGTATAGTTTTTATTATTAATCAAATTATTTTGTTGGGGTGGCAGGAAAATAAATGAACTTTTCTATAAAAGTTACATTAATGAGTGAGAGTAGGATCCATTTTTAATGATTATAAGAAAAAGTTACCTTAGGGATAACAGCGTAATCCTTTTTGAGAGTTCTTATCGACAAAAGGGTT
>fw15_Chironomidae
CATTAGTCTTTTAATTGGAGGCTCGTATGAATGGTTGAATGAAGTATAAGCTGTATCATAAAAATTTAAAATTGAATTTTATTTTTTAGTTAAAACGCTAAAATAAAATTAAAAGACGAGAAGACCCTATAAAGCTTTACAATTATAATCTATTATTTATGAAGAATTATTTAAATTTTATTTTGATAATTGTTTTGTTGGGGTGACAATAAGATTTAAAAAACTCTTAAATTTTTTATACATTAATTTATGATTTATTGATCCGATTTTATCGATTAAAAATTTAAGTTACTTTAGGGATAACAGCGTAATTTTTTTAGAGAGTTCATATCGATAAAAAAGAT
>fw16_Rhithrogena
CATTAGTCTTCTAATTAAAGGCTGGAATGAATGGCTGGACGAGGTATTAGCTGTCTCCTTAAGATAGCCCAGAAATTAACTTTTTAGTCAAAAGGCTGAAATAAGATTGGAGGACGAGAAGACCCTATAGAGCTTTATATCACAAATATGTAGCTTGTTTTGACGGAGTTTAGCTTAATATGGGAGATATTTTGTTGGGGTGACAGGAAGATATAAGAAACTCTTCTTTTAGTAGACCATAAATACATGAATTAAATGATCCAGTGAGAGTGATTAAAAGACTAAGTTACCTTAGGGATAACAGCGTAATCTTTTTTGAGAGTTCAAATCGACAAAAAGGGT
>fw17_Leptophlebiidae
TCTCCTTTTGTATTTTTAAAAGGTCTGGCCTGCCCACTGTTTTATGAAGGGCCGCAGTATTTTGACTGTGCAAAGGTAGCATAATCATTAGTCTTTTAATTGAAGGCTGGAATGAATGGTTGGATGAAGTACAAGCTGTCTCACCTAAATTAAAGTAAAACTTTACTTTTTAGTCAAAAGGCTGAAATGGATTTGGAGGACGAGAAGACCCTATAGAGCTTTATAGGTATAATTTGCTAATTTTAGAAGTGGTCAGTTAGGAGGTTGAACCTATTTTGTTGGGGCGACAAGGAAATAAATTAACTTTCTTTAATAAAAACACGGATGAGTGAAAATTGGATCCATTATTTATGATTAAAAGATTAAGTTACCTTAGGGATAACAGCATAATCTTCTCCAAGAGTTCTAATCGACGAGAAGGGTTGTGACCTCGATGTTGGATTAAGGGTAACTTTAGGTGTAGCCGCTTAAAGTTTAGGTCTGTTCGACTTATAATTCCTTACAT
>fw18_Oecismus_monedula
CAATAGTTTTTTAATTGAAAACTGGTATGAATGATTGGACGAAATATATTCTGTTTCTTAATTATTATATAAAATTTATTTTTTTAATGAAAAAATTAAAATGAATTTAAAAGACGAGAAGACCCTATAAATCTTTATATTTGCTTGGTTAAAATTTTTAATTAGGGAGTATTTTATTGGGGTGATAAAAAAATTTAAAAAACTTTTATAAATTTTATTCATTGATAAATGATTTATTTATATTTATGATCTATAAATTTGTAAATTAAGATTAAGATACTTTAGGGATAACAGCGTAATTTTAATTTTTAGTTCTTATAAAAATTAAAGAT
>fw19_Baetis_(reversed)
CACTTGTCCCCTAATTAGGGGCTGGTATGAATGGACTCACGAGGTGGGAGCTGTTTCGGCAGTTAAATCTAACTTAATCTTTAAGTTAAAAAGCTTAAATCTACCCGCAGGACGAGAAGACCCCATAGATCTTTATATTGTCCACTTTACRTACCCTTAGAAGCTAGCCCCGTAAAGTCTTACCATATTTAGTTGGGGTGACACGAAGTCGTAAACACTTCTTTAAAAACAAAAATTTAAGGTTATATGACCCGGCTCGCCGATCAAAAAATCAAGTTACCTTGGGGATAACAGCGTAATCTGTCTTTAGAGTCCTTATCAAATGACAGGTT
>fw20_Leuctra
CATTAGTCTTTTTATTGAAGGCTTGTATGAATGGTTGGACGAGGTATTGACTGTCTCTGTGTGGATGATAATAGAATTTAACATTTAAGTTAAAAGGCTTAATTGTATTTAAAGGACGAGAAGACCCTATAGAGCTTTATATTGTTATTATTTTTATTTATGTGGGAGTAATTGAATAAGACTGGTAAGAATATTTTGTTGGGGTGACAGGAAGATAAAAAAAACTCTTTTTAGAATTTAAATCATTGATGTATGAATTATTGATCCGTTATTAATGATTATAAGACTAAGTTACCTTAGGGATAACAGCGTAATCTTTTTCGAGAGTTCTTATCGACAAAAAGGGT
>fw21_Ephemerella_major
CATTAGTCTTATAATTGAAGACTGGAATGAAGGGGAGGACGAGGTGCAAGCTGTCTTTATTAGGATTTAGAATTTCACTTTTTAGTGAAAAGGCTAAAATAGAATTAGAGGACGAGAAGACCCTATAGAACTTTATAAGAAACTTATAAATCTTTTAGGAAAGGTTGAAGATATAATAAGGGCCTTATTTTGTTGGGGTGACAGGGCAATAATATAACTTGCTTTTTACTCTACACTGATAGGTGAAACTATGAACCATATATAATGATTAAAAAATTAAGTTACCTTAGGGATAACAGCGTAATCTTCTTTGAGAGCTCATATCGATAAGAAGGGT
>fw22_Ephemerella_mucronata_(reversed)
CATTAGTCTTCTAATTAGGGACTGGGATGAAAGGGAGGACGAGGTACAGACTGTCTCCGTAGAAAAAGAGAATTTAACTTTTTAGTTAAAAGGCTAAAATAATATTAAAGGACGAGAAGACCCTATAGAACTTTATAAAACTATGTTAAGTTTCCAGAATATTACATAACTTAGACTAAAATTTTATTTCGTTGGGGTGATGGGGTAATAATTAAACTTATCTTAAAAATAACATAATAGATGATTGAAGGATCCATAAATAATGATTAAAAAATTAAGTTACCTTAGGGATAACAGCGTAATCCTTTTTGAGAGTTCGTATCGATAAGAGGGGT
>fw23_Nemourinae
CATTAGTCTTTTAATTGAAGGCTAGAATGAATGGTTGGACGAGGTATTGACTGTCTCAGTGTGATTGGGAATAGAATTTAACTTTTAAGTCAAAAGGCTTAAATACGTTTAAAGGACGAGAAGACCCTATAGAGCTTTATATTTGAATTTTATTATTTATTTAGGTTAATTTTTATAATAATTGTAAAAATATTTTGTTGGGGTGACAAGAAGATATAAAAAACTCTTTTTAGTTTATTTACATTGATATATGAATTGTTGATCCTTTATTATCGATTATAAGACTAAGTTACCTTAGGGATAACAGCGTAATCTTTTTTGAGAGTTCATATCGACAAAAAGGGT
>fw25_Drusus_annulatus
AATTAGGTTTTTGATTGAAATCTAGAATGAATGATTGGACGAGATACAGGCTGTTTTATAATAATTATTTAAAACTTAATTTTTTAGTCAAAAAGCTAAAATTTTATTAAAAGACGAGAAGACCCTATAAATCTTTATAATAAATTTATTTTAATAAATTATTTTATTTAAATTAATAGTTTTAATATTAAATTATTTTATTGGGGTGATACAAAAATTTAATTAACTTTTTTATTAAAATTTCTTAAATTAAAGATTTATAAAAATATGATCTATTATTAATAATTCAGAGAATAAGATACTTTAGGGATAACAGCGTAATTTTAATTTTAAGTTCTTATTAAAATTAAAGAT
>fw27_Agabus
CATTAGTTTTTTAATTAAAAGCTTGTATGAAGGGTTGGACGAGGTAAATTCTGTCTCTATTTAATTTAATATAGAATTTAATTTTTAAGTTAAAAAGCTTAAATTTTTTTAAAAGACGAGAAGACCCTATAGATCTTTATATTATAGATATTAATTTTAATTAAGAATATTTTATTTTTTATTATTTATATTATTTTATTGGGGTAATAGGAAGATTAATCAAATTCTTTTTTTTATTTTTACATTAATAAATGATTATATGATCCAATTTTATTGATTAAAAGATTAAGTTACCTTAGGGATAACAGCGTAATTTTTTTAGAGAGTTCATATCGATAAAAAAGTT
>fw28_Gerroidea
CATTTGTCTTTTAATTGGAGGCTAGTATGAATGGTTTGATGAGAATTTAACTTTCTTTAATTAATTTAATTGAATTTAATATTTTAGTTAAAAAGCTGAAATATTTGTATTGGACGAGAAGACCCTATAGAAATTTACTTTCTATATATAGGTTTATTTTTTGGTTTTATAATAATTTTATTTATTAGATAGTTTTGTTGGGGCGACAGTGAAATTTATTTAACTTTCATTAATTTTTAACATTAATTTATGTTTTGATCCAGTTATATTGATTATAAGATTAATTTACCTTAGGGATAACAGCGTAATTTTTTCGGAGAGTTCTTATTGATGAAAAAGTT
>fw29_Agapetinae
AATTAGTTATTTAATTGATAACTGGAATGAATGATTGAACGAAATATTGGTTGTATTAAATTAATTTAATAGAATTTAATTTTTTAGTAAAAAAGCTAAAATTAATTAAAAAGACGAGAAGACCCTATAGATTTTTATAATTTATAAATTTTTTATGGTTATATTAATATATAAATTTATAAAATTATTAGTTTGGGGTGAATTTAAAATTTAATAAACTTTTAATTATTTAAATAATGATTTTTAAATTATTGATCCAATTTTTTTGATTATAAAATTAAGTTACCTTAGGGATAACAGCGTAATTTTTTTTTTAAGTTCTTATTAAAATTAAAGAT
>fw30_Limnius_(reversed)
AATTAGTTTCTTGATTGGAAGCTGGAATGAATGGTTGGACGAGAAAATTACTGTCTCTGGCAAATTTTAAATAAAATTTTATTTTTAAGTTAAAAAGCTTAAATTTTTTTAAAAGACGAGAAGACCCTATAGAGTTTAATATTATTAATTTGTTACAAATTTAGGTATTTAAGTTTTCTCTGGTTATTAATATTTTATTGGGGTGATAAAAGGATTGAGTTAACTCCTTTTTAATTAATACATTAATTTATGATTATTTGATCCAATTTTTTTGATTATAAGAATAAATTACCTTAGGGATAACAGCGTAATCTTTTTAGAGAGTTCTTATCGAAATGAAGGGT
>fw31_Odontocerum_albicorne
CATTAGTTTTTTAAATGGGAACTAGAATGAATGGTTTGACGAGATTTAATTTTTATTAAAATTATTCAATAAAATTTAATTTTTTAGTTAAAAAGCTAAAATTTTTTAAAAAGACGAGAAGACCCTATAGATTTTTATAAAATTAACAAAAATTTTTGTTAATTTTATTTTGTTGGGGTGATTTAAAAATTAATTAAACTTTTTAAATTTAATTTATTCAATAATTATTGTTTTAATGAAAGTAAATTATCTATTATTTATATAATTAGTTTAAAATACCTTAGGGATAACAGCGTAATTTTAATTTTAAGTTCTTATTGAAATTAAAGAT
>fw33_Epeorus_assimilis_(reversed)
TCGCCTTTTGAATAGATAGAAGGTCTAGCCTGCCCACTGAAAAATTAAAGGGCCGCGGTATATTGACCGTGCAAAGGTAGCATAATCATTAGTCTTCTAATTAAAGGCTGGTATGAATGGTTGGACGAGGTATTAGCTGTCTCCCTAAAACTGTTTTGAATTTAACTTTTTAGTCAAAAGGCTGAAATGTAGTTGGAGGACGAGAAGACCCTATAGATCTTTATATTTAAATTGTTTAATCATTTTAGTAGGATTTGGATTTAATGAGGTTAATATTTTGTTGGGGTGACAGGAAGATAATAAAAACTATTTTTATAAGAGTAACATTGATATATGAATAAGTGATCCGTGATAGCGATTAAAAGACTAAGTTACCTTAGGGATAACAGCGTAATCTTTTTTGAGAGTTCTAATCGACAAAAAGGGTTGCGACCTCGATGTTGGACTAAGGGTTATTCTTGGGTGTAGAAGTTCAAGGTTTAGGTCTGTTCGACCTTTGAATCCTTACAT
>fw34_Paraleptophlebia_submarginata
CATTAGTCTCTTAATTAGAGGCTGGCATGAATGGTTGGATGAGGTATTAACTGTCTCTTTCGGAAAAATGTAGAATTTAACTTTTTAGTCAAAAGGCTAAAATAGATTTAGAGGACGAGAAGACCCTATAGAGCTTTATATTAATTGGGGGGTGGGGGTAGAGGAAGCGTTCTGTTACTTATTTAGTATTTTGTTGGGGTGACAAAGAAATAATTAAACTTTCTTTTTTAAGAACAATGATTATTGGCTAAAGGATCCGTGCTGAACGATTGTAAGACTAAGTTACCTTAGGGATAACAGCATAATCTTCTTTGAGAGTTCTAATCGACAAGAAGGGT
>fw36_Limoniidae
CATTAGTTTTTTAATTGAAAGCTTGTATGAATGGTTGAACGAGGTATTAGCTGTTTCAATTAAATTTAAATTAGAATTTATCTTTTTTGTAAAAAGACAAAAATATAATTAAAGGACGAGAAGACCCTATAGAGCTTTATAATTTAGTTTTTATAATTTATAAAGAATATTTAAAATTTTATTAATTTAATTATTTTGTTGGGGTGACAATAAAATTTATAAAACTTTTATTATTTATTTACATTTATTTATGAATAATTGATCCATTATTATTGATTAAAAAATTAAGTTACCTTAGGGATAACAGCGTAATTTTTTTTAAGAGTTCATATCGACAAAAAAGAT
>fw37_Dicranota
CATTAGTTTTTTAATTGAAAGCTTGTATGAATGGTTGGACGAGGCATTAGCTGTTTCAAATAAATTTTTATTAGAATTTATCTTTTTTGTAAAAAGACAAAAATAATTTTAAAGGACGAGAAGACCCTATAGAGCTTTATAATTTTTATTTTATAATTTATAAAGAATAATTAAAATTTTATTTTAAAAATTATTTTGTTGGGGTGACAATAAGATTTAAAAAACTCTTATTATTTTTTTACATTGATTTATGAATTATTGATCCATTTTTAATGATTAAAAAATTAAGTTACCTTAGGGATAACAGCGTAATTTTTTTTAAGAGTTCATATCGACAAAAAAGAT
>fw38_Isoperla_goertzi
CATTAGTCTTTTAATTGAGGGCTGGAATGAATGGTTGGACGAGGTATTGACTGTCTCAGTGTAAATGTTATTAGAATTTAACTTTTAGGTCAAAAGGCTTAAATGAATTTAAAGGACGAGAAGACCCTATAGAGCTTTATATTAAATAACTATTTCTAATTTAGATAAATTTTGGTAATAGTTAGTAAAATATTTTGTTGGGGTGACAGGAAGATAAGATTAACTCTTCTTAAGTTTAAACATTAATTTATGAATAATTGATCCATTATTAGTGATTATAAGACTAAGTTACCTTAGGGATAACAGCGTAATCTTTTTTGAGAGTTCATATCGACAAAGGGGGT
>fw39_Nemurella_pictetii_(reversed)
CATTAGTCTTTTAATTGAAGGCTAGAATGAATGGTTGGACGAGGTATTGACTGTCTCAGTGTGATTGGGAATAGAATTTAACTTTTAAGTCAAAAGGCTTAAATACGTTTAAAGGACGAGAAGACCCTATAGAGCTTTATATTTGAATTTTATTATTTATTTAGGTTAATTTTTATAATAATTGTAAAAATATTTTGTTGGGGTGACAAGAAGATATAAAAAACTCTTTTTAGTTTATTTACATTGATATATGAATTGTTGATCCTTTATTATCGATTATAAGACTAAGTTACCTTAGGGATAACAGCGTAATCTTTTTTGAGAGTTCATATCGACAAAAAGGGT
>fw40_Leuctra_nigra_(reversed)
CATTAGTCTTTTTATTGAAGGCTTGTATGAATGGTTGGACGAGGTATTGACTGTCTCTGTGTGGATGATAATAGAATTTAACATTTAAGTTAAAAGGCTTAATTGTATTTAAAGGACGAGAAGACCCTATAGAGCTTTATATTGTTATTATTTTTATTTATGTGGGAGTAATTGAATAAGACTGGTAAGAATATTTTGTTGGGGTGACAGGAAGATAAAAAAAACTCTTTTTAGAATTTAAATCATTGATGTATGAATTATTGATCCGTTATTAATGATTATAAGACTAAGTTACCTTAGGGATAACAGCGTAATCTTTTTCGAGAGTTCTTATCGACAAAAAGGGT
>fw41_Siphonoperla_torrentium
CATTAGTCTTTTAATTGGGGGCTGGAATGAATGGTTGGACGAGGCATTGACTGTCTCAGTGTAAATGATATTAAAATTTAACTTTTAAGTTAAAAGGCTTAAATTTTTTTAAAGGACGAGAAGACCCTATAGAGCTTTATAATAAATAATTATAATTTATTTAGTTGGATTTATGTTATAATTTATCTATTATTTTGTTGGGGTGACAGGAAGATAGATAAAACTCTTTTTAATTTAAACCATTGATTTATGTATTGTTGATCCATTATTAATGATTATAAGACTAAGTTACCTTAGGGATAACAGCGTAATCTTTTTTGAGAGTTCTTATCGACAAAAAGGGT
>fw42_Protonemura_auberti
CATTAGTCTTTTAATTGAAGGCTAGAATGAATGGTTGGACGAGGTACTGACTGTCTCGGTGTGATTGATATTAGAATTTAACTTTTAAGTTAAAAGGCTTAAATTTATTTAGAGGACGAGAAGACCCTATAGAGCTTTATATTTCTATTCTATTATTTGTTTAGTGTACTTATTATAATATTAAAAAAAATATTTTGTTGGGGTGACAGGAAGATAAGAAAAACTCTTTTTAGTTTAATTACATTGATTTATGAATTGTTGATCCATTATTATTGATTATAAGACTAAGTTACCTTAGGGATAACAGCGTAATCTTTTTCGAGAGTTCTTATCGACAAAAAGGGT
>fw43_Drusus_annulatus
AATTAGGTTTTTGATTGAAATCTAGAATGAATGATTGGACGAGATACAGGCTGTTTTATAATAATTATTTAAAACTTAATTTTTTAGTCAAAAAGCTAAAATTTTATTAAAAGACGAGAAGACCCTATAAATCTTTATAATAAATTTATTTTAATAAATTATTTTATTTAAATTAATAGTTTTAATATTAAATTATTTTATTGGGGTGATACAAAAATTTAATTAACTTTTTTATTAGAATTTCTTAAATTAAAGATTTATAAAAATATGATCTATTATTAATAATTCAGAGAATAAGATACTTTAGGGATAACAGCGTAATTTTAATTTTAAGTTCTTATTAAAATTAAAGAT
>fw44_Hydropsyche_instabilis
AAATTGTTTTTTAATTGAAAACTAGAATGAAAGATTTAATGAAAATAATTCTGTATAAATTTAATAAATAAAATTTATTTTTTCTGTCAAAAATCAGAGATTAATTAAAAAGACGAGAAGACCCTTTAGATTTTAATTATTTAAAAATAAAATTTGATTTAAAATATATATAATTTTTAATTTTATAAATAATTTAATTGGGGTGATTAATAAATTTAATTAACTTTATTTTAAGAAAATATTTAATTTTGATTAAAGGATTTTGAAAAGAAATTGATTTAGTTTTATGGATTATATGATTAAATTACCTAAGGGATAACAGCGTTATTTAAATTTTTAGTTCTTATAGAAATTTAAGAT
>fw45_Sericostoma_personatum
CAATAGTTTTTTAATTGAAAACTGGTATGAATGATTGGACGAAATATATTCTGTTTCTTAATTATTATATAAAATTTATTTTTTTAATGAAAAAATTAAAATAATTTTAAAAGACGAGAAGACCCTATAAATGTTTATATTTTTTTTATAGAAATATTTGTAAAAAAAGTATTTTATTGGGGTGATAAAAAAATTTAAAAAACTTTTATTATTATAATCATTAATTAATGAATTATATGTATTTATGATCTATAAGTTGTAAATTAAGATAAAGATACTTTAGGGATAACAGCGTAATTTTAATTTTTAGTTCTTATAAAAATTAAAGAT
>fw46_Rhyacophila_fasciata_(reversed)
TCTTTATAATTTTTAATATTTTGAATTATATTAATAATTATTTAATTGGGGTGATTTAAAAATTATAATAACTTTTTATTTTATTTAACAAAAATTTTTGATTAATTGATCCTATATTATAGATTAATAGATTAAGT
>fw48_Odontocerum_albicorne_(reversed)
CATTAGTTTTTTAAATGGGAACTAGAATGAATGGTTTGACGAGATTTAATTTTTATTAAAATTATTCAATAAAATTTAATTTTTTAGTTAAAAAGCTAAAATTTTTTAAAAAGACGAGAAGACCCTATAGATTTTTATAAAATTAACAAAAATTTTTGTTAATTTTATTTTGTTGGGGTGATTTAAAAATTAATTAAACTTTTTAAATTTAATTTATTCAATAATTATTGTTTTAATGAAAGTAAATTATCTATTATTTATATAATTAGTTTAAAATACCTTAGGGATAACAGCGTAATTTTAATTTTAAGTTCTTATTGAAATTAAAGAT
>fw49_Potamophylax_cf_latipennis
AATTAGGTTTTTAATTGAAATCTAGAATGAATGATTGGACGAGATATAGGCTGTTTTATATTAATTAATTAAAATTTAATTTTTTAGTCAAAAAGCTAAAATTTTATTAAAAGACGAGAAGACCCTATAAATCTTTATAATAAAATTATTTTTACAAGTTATTTTAGATAAATTTATTGTTTAATTAATTAATTATTTTATTGGGGTGATATAAAAATTTAGTTAACTTTTTAAATTAATTTACTAAAATTAAAGATTTTTAAATAATGATCTATTATTAATAATTCAAAGAATAAGATACTTTAGGGATAACAGCGTAATTTTAATTTTAAGTTCTTATTAAAATTAAAGAT
>fw50_Agapetus_fuscipes
AATTAGTTATTTAATTGATAACTGGAATGAATGATTGAACGAAATATAAATTGTATTAAATTAATTTTATAAAACTTAATTTTTTAGTAAAAAAGCTAAAATAAATTAAAAAGACGAGAAGACCCTATAGATTTTTATATTTATTTATATTTTAATTATTTATATTAATTAATAAATATAAATATTTATTGGTTTGGGGTGAATTTAAAATTAATAAAACTTTTAATTATTTTAATAATAATTTTTAATTTATTGATCCAATTTTTTGATTATAAGATTAAGTTACCTTAGGGATAACAGCGTAAATTTTTTTTTTAAGTTCTTATTAAAATTAAAGAT
>fw53_Limnobaris_t-album_atriplicis_(reversed)
CATTAGTTTTTTAATTGGAAGCTTGTATGAAAGGTTGGATGAGGGAAAAGCTGTCTCTTTAAAAATTATATAGAACTTTATTTTTAAGTGAAAAAGCTTAAATATTTATAAAAGACGAGAAGACCCTATAGAGTTTTATATTTTTTCTTTTTAAGTTTTTTAGTATTCACAATTTTAATTGGAAAAAGTATTTAATTGGGGTGATTGAAAAATTGAATTAACTTTTTTTATATTTTAACATTGATTTATGTATAAATGATCCTTTTTTTAAGATTAAAAGATTAAATTACCTTAGGGATAACAGCGTTATTTTTTTTAAGAGTTCAAATCGAAAAAAAAGAT
>fw54_Bythinella_compressa
TCGCTCTGTGAAAATATACAGAGTCGAGCCTGCCCAGTGATAATAATTCAACGGCCGCGGTACTCTGACCGTGCAAAGGTAGCATAATCATTTGCCCTATAATTGAGGGCTAGCATGAACGGTTTAACAAGAGTATAGCTGTCTCTAGGAAAATAAATAAAACTTGGTTTTTAGGTGAAGAAACCTAAATAACATTGAAAGACAAGAAGACCCTATCGAACTTAAAAAAATTTTACTGAGCACTAAAAACTAATATCACTAAAAAATTTTGGTTGGGGCGACCAAGGAACAACAAAAGCTTCCTATAAACAATAAACACCAATAAGTAATGATCCAAAAACTGATTAAAAAAATTAGCTACCGTAGGGATAACAGCATAATCTTTTTTAAGAGTTCCCATCGAAAAAAAGGTTTGTGACCTCGATGTTGGACTAGGATACCCCGACAGACGCAGAAGTCTTCAAAGGTTAGTCTGTTCGACTAATAAAATCCTACAT
>fw55_Agabus_cf_paludosus
CATTAGTTTTTTAATTAAAAGCTTGTATGAAGGGTTGGACGAGGTAAATTCTGTCTCTAATTGATTTAATATAGAATTTAATTTTTAAGTTAAAAAGCTTAAATTTTTTTAAAAGACGAGAAGACCCTATAGATCTTTATATTATGAATATTAATTTTAATTAAGAATATTTTATTTTTTATTATTTATAATATTTTATTGGGGTAATAAAAAGATTAAATTAATTCTTTTTTTATTTTAACATTAATTAATGATTATATGATCCAATTTTATTGATTAAAAGATTAAGTTACCTTAGGGATAACAGCGTAATTTTTTTAGAGAGTTCATATCGATAAAAAAGTT
>fw56_Osmylus_fulvicephalus
TGTCTTTTAGATAATAATTTAAAGTCTAACCTGCCCACTGATTTATTAAAGGGCCGCGGTATATTGACTGTGCAAAGGTAGCATAATCATTTGTCTTTTAATTGAAGGCTAGAATGAATGGTTGAATGAGATATTAACTGTCTCACTATAAAAAATATAAAAATTTAATTTTTTAGTCAAAAAGCTAAAATTTTATTAGAGGACGAGAAGACCCTATAGATCTTTATATTTTTATTTTATATAATAAATTGATTATAATGTTTTATATTAAATAAAAATATTTTGTTGGGGTGACAGGAAAATTAATTTAACTATTTTTATAAAATAACAATAATGTTTGAATAATTGATCCAATAATATTGATTAAAAGTTTAAGTTACCTTAGGGATAACAGCGTAATTTTTTTGGAGAGTTCATATTAATAAAAAAGATTGCGACCTCGATGTTGAATTAAAGGTTATTTCTAAATGCAGAAGTTTAGAGTTTAGGTCTGTTCGACCTTTGAATCTTTACAT
>fw58_Crypteria_limnophiloides
CATTAGTTTTTTAATTGAAAACTTGTATGAATGGTTGAACAAGGTATTTACTGTTTCAATTTAATTTTTATTTGAATTTAATTTTTTTGTTAAAAAGCAAAAATTTTAATAAAAGACGAGAAGACCCTATAGAGTTTTATATATTATTAAATTTAATTTATAAAGTTTAATTAAAATTTAATTTTTTGATATATTTTATTGGGGTGATAGTAAGATTTAATAAACTTTTATTTTTTTTATTACATTGGTTTATGAATTATTGATCCATTTATAATGATTAAAAATTTAAATTACCTTAGGGATAACAGCGTAATTTTTTTTAAGAGTTCATATCGACAAAAAAGAT
>fw59_Chelifera_diversicauda
AATTAGTCTTTTAATTGAAGGCTTGTATGAAGGGTTGAACGAGACATTAACTGTTTCATATAAATTTAAAATAGAATTTTATTTTTTAATTAAAAAGTTAAAATTTATTTAAAAGACGAGAAGACCCTATAGATCTTGATAATTTATTTTATTTTAATTATTTAGTAAAATTAAATTATTATAAAATAAATTATTTTATTGGGGTGATATTAAAATTTATATAACTTTTAATTTTAAATTTACATTAATTTATGAATTTATTGATCCATTATTAATGATTAAAAATTTAAGTTACCTTAGGGATAACAGCGTAATTTTTTTGGAGAGTTCTTATCGATAAAAAAGAT
>fw60_Dolichopus_nigricornis
CATTAGTCTTTTAATTGAGGGCTTGTATGAATGATTGGACGAGATATAAGCTGTCTCACAAAAATTTAAGTAGAATTTTATTTTTTAGTCAAAAAGCTAAAATAAATTTAAAAGACGAGAAGACCCTATAGATCTTTATAATTTATTTTTAAATTTTTTTTGGTTATTTTTTAAATTTAAGATTAAAATTATTTTGTTGGGGTGACAATGAAATTTAATGAACTTTCATTATTTTAGACCATTAATTTATGATTAATTGATCCACTATTAGTGATTAAAAATTTAAGTTACCTTAGGGATAACAGCGTAATTATTTTGGAGAGTTCTTATCGATAAAATAGTT
>fw61_Simulium_velutinum
CATTAGTCTTTTAATTGAAGGCTGGTATGAATGGTTGGATGAGGTACAAGCTGTGTCATAAAAATTAACAATTGAATTTACCTTTTTAGTCAAAAGGCTAAAATTTTTTTAAAAGACGAGAAGACCCTATAGAGCTTTATATAATTAATATTTAATTTATTTAGATTTTTAAAAATTAACTATTAAATTATATTTTGTTGGGGTGACAATAAAATTTATAAAACTTTTATTTTTATTTAACATTAATTTATGAATAAATGATCCAGTTTTATTGATTATAAAATTAAGTTACCTTAGGGATAACAGCGTAATTTTTTTTGAGAGTTCTTATCGCAAAAAAGAT
>fw62_Tinodes_rostocki
AATTAGTTTTTTAATTGAAAACTTGTATGAATGATTAAATAAAAAATAAACTTTTTTAATTTTAAATTTAAAATTTTATTTTTTAGTGAAAAAGCTAAAATTTTTATAATAGACAAGAAGACCCTATAAATCTTAAAATTTTGTTTGATTTATTAATTAGGTAAAATTTTAAATTGGGGTGATTATAAAATTAAATAAACTTTTATAAATTTAATTCATAGATAAATGATTTTTTTGATATTAATTATAAATATTTAGAATAAGTTACTTTAGGGATAACAGCATAATTTTAATTTTAAGTTCTTATTAAAATTAAAGAT
>fw63_Philopotamus_montanus
AATTAGTTTTTTAATTGGAAACTAGAATGAATGATTGAATAAGATATATACTGTCTTTAATTAATTTATTTAAAATTTAATTTTTTAGTGAAAAAGCTGAAATAAATTTAAAAGACGAGAAGACCCTATAGATTTTTATAATTATTATTTAAAATTTTATTTAATATATTTATTTAAATAATAATTATTTAATTGGGGTGATTGAAAAATTAAAATAATTTTTTTAAAAATTTAATCAATAATTTTTGAATAAAATATCTATTATTAATAAATATATAATAAGTTACCTTA
>fw64_Apatania_fimbriata
AAATAGGTTTTTGATTGAAATCTTGAATGAATGATTGGACGAAATATAAGCTATTTTATAATAATTAAGTAAAATTTAATTTTTCAGTTAAAAAGCTGAAATTTTATTAAAAGACGAGAAGACCCTATAAATCTTTATGTTAAGATTAATTAAATAAATTATTTTTAATAATATTTTTAATAAATTAATTAAACATTTTATTGGGGCGATATAAAAATTTATTAAACTTTTTATTAAACATATACTTTAATTAAAGATTTAATTTATTGATCTATTATTAATAATTTAAAGAAAAAGATACTTTAGGGATAACAGCG
>fw66_Bivalvia
TCGCCCTTCGTGTATTTTTATGAGGGGTTGGACCTGCCCGGTGATTAGTCAAATTTTGAAATTAAAATGTAATTAAAAATTTTTTTAAACGGCTGCAATTAATAGTTGTGCTAAGGTAGCGTAATCATTTGCCCCTTAATTAGGGGAAGGTATGAATGGTTTGACGTGGGAAAAGCTGTCTCTTTTATATAAAAAGAAGTTTATTTTTGAGTGAAAAAGCTTAGATGTTTATAAAAGACGAGAAGACCCTATCGAACTTGAATTATGTAGTTAAAATTTTTAAATGCAGAAAGTTTAGTTGGGGAAACTTAAAGTTAAAAGAAACGCTTTTTTGTTATAAAATGATCCTGTATTACAGAAAAATGAAAAAGTTACCGTAGGGATAACAGCGCTTTCTTCTCTGAGAGGACTAATTAAAGAGTTGGTTGCGACCTCGATGTTGGATTAAGGTTTCTTTTTGGGGTAGGAGTTAAAATAGTAAAACTGTTCGTTTTTTAAAACCTTACAT
>fw67_Asellus_aquaticus_Pal__Assembly
TCTCTTGAAAAATTTCAAGTAATCTCTGCCCAATGAAAGGTTTAAATGGCTGCAGTATCCTGACTGTGCAAAGGTAGCATAATCATTTGTTTTTTAATTGGAAACTGGAATGAAAGAGGCGACGAGAGGTAGGCTTTTTATTACACAAGTTAACTTGACATAAAAGTTAAAAGGCTTTTATATTTCGGCGGGACGATAAGACCCTATAAAACTTTACTAACAACTTATATTATTATTGAACTAGTAGCAGGTTGTTGGTTAAGCTGGGGCGGCAAATATATAAACAATATTAATATTAAATATTTAAAATAGAAAATTAGAACTTAAGTTAAAAATTTAAACAAGTTACTTTAGGGATAACAGCATAATTTTTCTTGATAGTTCTTATTGGCAGAAAAGTTTATGACCTCGATGTTGAATTGAGAGTCCTTTAGGTGCAGCAGCTTTAAAAGGCAGTCTGTTCGACTGTTAATTTCTCACAT
>fw69_Baetis_sp.
CACTTGTCCCCTAATTAGGGGCTGGTATGAATGGACTCACGAGGTGGGGGCTGTTTCGGCAGTTAAATCTAACTTAATCTTTAAGTTAAAAAGCTTAAATATACTCGCAGGACGAGAAGACCCCATAGATCTTTATATAGCCCACTTTACATACCCTTAGAAGCTAACCCCGTAAAGTTTTACCATATTTAGTTGGGGTGACACGAAGTCGTAAACACTTCTTTAAAAACAAAAATTTAAGGTTAAATGACCCGGTTCGCCGATCAAAAAATCAAGTTACCTTGGGGATAACAGCGTAATCTGTCTTTAGAGTCCTTATCAAATGACAGGTT
>fw70_Perla_marginata
CATTAGTCTTTTTATTGGAGGCTGGAATGAATGGTTGGACGAGGTATTGACTGTCTCATCATTAATGGTATTAGAATTTAACTTTTAAGTGAAAAGGCTTAAATTAGTTTAGAGGACGAGAAGACCCTATAGATCTTTACTGCAGTTATTTAGCATTAGTTTAGGTGATTACGGCAAATATGTTAATGAAGCTGGTGTTTTATTGGGGTGATAGGAAGATAAGAGTAACTCTTTTTGGTGTATTTACATTGATTTATGAATTTTTGATCCGTTAAAAGCGATTATAAGACTAAGTTACCTTAGGGATAACAGCGTAATCTTTTTTGAGAGTTCTTATCGACAAGAAGGGT
>fw71_Nemouridae
TGTCTTCTTGATTATAATTTGAAGTCTGACCTGCCCACTGAATTTTATATTTGAAGGGCCGCGGTATTTTGACCGTGCAAAGGTAGCATAATCATTAGTCTTTTAATTGAAGGCTAGAATGAATGGTTGGACGAGGTACTGACTGTCTCGGTGTGATTGAAATTAGAATTTAACTTTTAAGTTAAAAGGCTTAAATATATTTAAAGGACGAGAAGACCCTATAGAGCTTTATATTTTTATTTTATTATTTGTTTGGGGAAATTATTATAATATTAAAAAAAATATTTTGTTGGGGTGACAAGAAGATAAGAAAAACTCTTTTTAGTTTAATTACATTGATGTATGAATTGTTGATCCATTATTATTGATTATAAGACTAAGTTACCTTAGGGATAACAGCGTAATCTTTTTCGAGAGTTCTTATCGACAAAAAGGGTTGCGACCTCGATGTTGGATTAAGGGTAATTTTGGGTGTAGATGTTCAAAGTTTAGGTCTGTTCGACCTTTAAATCCTTACAT
>fw72_Ancylus
CAATTGGCTTTTAATTTGAGTCTGGAATGAAAGGATTTATGGGGATTTACTGTTTCAAATGTATAATATTGAATTTATTAAAAAAGTGAAAATACTTTTGTTTTTAAAAAAGACGAGAAGACCCTAAGAATTTTTAGAATATATTTATACAATTATTTCTTTTTGTTGGGGCGACAATTAAACAATTAAACTTTAATTATTTTTTAATCGGTTTTTTCAGTAAAAAATAAATTACCTTAGGGATAACAGCATAATTTAAAAAAGTT
>fw73_Rhyacophila
TGTCTTTTTGATTAATAATTTAAAGTCTGATCTGCCCACTGAATTATTTTAAAGGGCTGCAGTATTTTGACTGTGCAAAGGTAGCATAATAAATAGTCTTTTAATTGAAGACTGGTATGAATGATTGGACGAAATAATAACTGTCTCAATTTAATTAAATAGAATTTAATTTTTAAGTTAAAAAGCTTAAATTTTTATAAAAGACGAGAAGACCCTATAGATCTTTATAATTCTTAATATTTTTATTTTATATTAATAATTATTTAATTGGGGTGATTTAAAAATTAAAATAACTTTTTATTTTATTAAACAAAAATTTTTGATTAATTGATCCTATATTATAGATTAATAGATTAAGTTACCTTAGGGATAACAGCGTAATTTAATTTTTGAGTTCTTATTGAAAATTAAGATTGCGACCTCGATGTTGGATTAAAATTAATTTTGGGTGCAGAAATTCAAAATTTTAGTCTGTTCGACTAATAATTTTTTACAT
>fw74_Blephariceridae_(reversed)
TCTTTATGATTTATTTATAATTTTTAAAAAGAATAATTAAAATTTTATAAATAAAATTATTTTATTGGGGTGATAATAAGATTTAATAAACTCTTAGTGTTTTTTAACATTGATTTATGAATTATTGATCCAGTTTTATTGATTAAAAGTTTAAGT
>fw76_Hydropsyche_(reversed)
TTTTAATTATTTTTTTGATTTGATTGTATTTATATATAAAATTTTTAATTAAATAAATAATTTGATTGGGGTGATTTATAAATTTGAATAACTTTATTTTGGTAAACTTAATAATTTTGATTGAAGAATTAATTATTTTTCAAAAATTGATTTAGTTTTATGGATTATATGATTAAAT
>fw79_Philopotamidae
TGTCTTAAAGATATTAATTTTAAGTCTAATCTGCCCACTGAATTTAATTTTGAAGGGCCGCAGTATTTTGACTGTGCTAAGGTAGCATAATAATTAGTTTTTTAATTGGAAACTAGAATGAATGATTGAATAAGATATATACTGTCTTTAATTAATTTATTTAAAATTTAATTTTTTAGTGAAAAAGCTGAAATAAATTTAAAAGACGAGAAGACCCTATAGATTTTTATAATTATTATTTAAAATTTTATTTAATATATTTATTTAAATAATAATTATTTAATTGGGGTGATTGAAAAATTAAAATAATTTTTTTAAAAATTTAATCAATAATTTTTGAATAAAATATCTATTATTAATAAATATATAATAAGTTACCTTAGGGATAACAGCGTAATTTTAATTTTAAGTTCTTATTAAAATTAAAGATTGCGACCTCGATGTTGGATTAAGATAAAATTTAATTGCAGAAGATTAAAATTTAGGTCTGTTCGACCTTTAAAATCTTACAT
>fw81_Dinocras_(reversed)
TGTCCTCTTGTGAATGAGAATTTGAGGTTTGGCCTGCCCACTGAAGTTTTGAAGGGCCGCGGTATTTTGACCGTGCAAAGGTAGCATAATCATTAGTCTTTTAATTGAAGGCTGGAATGAAGGGTTGGACGAGACACTGACTGTCTCATTGTGATTGATTTAGAATTTAACTTTTAAGTGAAAAGGCTTAAATAGATTTAAAGGACGAGAAGACCCTATAGATCTTGACATTAATTTTTTTTATATTTATTTGGATGTGGGGTTTTATAAATTTAATTTAGTGTTTTATTGGGGTGATAGGAAGATAAAATAAACTCTTTTTAGTTTTTGCATATGCCATTGATTTTTGAATTTTTGATCCGTTATTAACGATTATAAGACTAAGTTACCTTAGGGATAACAGCGTAATCTTTTTTGAGAGTTCTTATCGACAAAAAGGGTTGCGACCTCGATGTTGGATTAAGGTAAAATTCGGGTGCAGGAGCTCGAGTTTTTAGGTCTGTTCGACCTTTAAATCCTTACAT
>fw82_Epeorus
CATTAGTCTTCTAATTAAAGGCTGGTATGAATGGTTGGACGAGGTATTAGCTGTCTCCCTAAAACTGTTTTGAATTTAACTTTTTAGTCAAAAGGCTGAAATGTAGTTGGAGGACGAGAAGACCCTATAGATCTTTATATTTAAATTGTTTAATCATTTTAGTAGGATTTGGATTTAATGAGGTTAATATTTTGTTGGGGTGACAGGAAGATAATAAAAACTATTTTTATAAGAGTAACATTGATATATGAATAAGTGATCCGTGATAGCGATTAAAAGACTAAGTTACCTTAGGGATAACAGCGTAATCTTTTTTGAGAGTTCTAATCGACAAAAAGGGT
>fw83_Silo
CAATAGTTTTTTAATTGAAAGCTGGAATGAATGGTTTGATGAAATTTAAATTGTATCAGTTTTATTAAGATTTAAAATTTTCTTTCTAGTTAAAATGCTAGATTATATTTAAAAGACGAGAAGACCCTATAGATTTTAATAATTATTTATATTTAATTTATAAATATATAAATAAAATTAAAATTAAGTATTTATTTGATTGGGGTAATTATTAAATTTAATAAATTTTAATTTTTTAAAACATAGATAAAAGAATATTTAATCCTAAAATTTGGAGAATAAAATAAAATACCTTAGGGATAACAGCGTAATTTTTTTGGGGAGATCTAATTTATAAAAAAGTT
>fw84_Ephemeridae
CATTAGTCTTCTAATTAAAGGCTGGAATGAATGGTTGGACGAGGTAAAAGCTGTCTCGTGTGAGATACTTATAATTTAACTTCTTAGTGAAAAGGCTAAGATAGTGTTGGAGGACGAGAAGACCCTATAGAGCTTAATAATGTAATTAATATGAAATTTAGTATAGTTTTTATTATTAATCAAATTATTTTGTTGGGGTGACAGGAAAATAAATGAACTTTTCTATAAAAGTTACATTAATGAGTGAGAGTAGGATCCATTTTTAATGATTATAAGAAAAAGTTACCTTAGGGATAACAGCGTAATCCTTTTTGAGAGTTCTTATCGACAAAAGGGTT
>fw85_Rhithrogena
CCGCCTTTTGGGAAAATAGAAGGTCTAGCCTGCCCACTGAATCAGTTAAAGGGCCGCGGTATATTGACCGTGCAAAGGTAGCATAATCATTAGTCTTCTAATTAAAGGCTGGAATGAATGGCTGGACGAGGTATTAGCTGTCTCCTTAAGATAGCCCAGAAATTAACTTTTTAGTCAAAAGGCTGAAATAAGATTGGAGGACGAGAAGACCCTATAGAGCTTTATATCACAAATATGTAGCTTGTTTTGACGGAGTTTAGCTTAATATGGGAGATATTTTGTTGGGGTGACAGGAAGATATAAGAAACTCTTCTTTTAGTAGACCATAAATACATGAATTAAATGATCCAGTGAGAGTGATTAAAAGACTAAGTTACCTTAGGGATAACAGCGTAATCTTTTTTGAGAGTTCAAATCGACAAAAAGGGTTGCGACCTCGATGTTGGACTAAGGGTTATTCTTGGGTGTAGAAGTTCAAGGTTTGGGTCTGTTCGACCCTTGAATCCTTACAT
>fw86_Ecdyonurus
CATTAGTCTTCTAATTAAAGGCTGGAATGAATGGTTGGACGAGGTATTAGCTGTCTCACTAAAATGAATTAGAATTTAGCTTTTTAGTCAAAAGGCTAAAATAAAGTTGGAGGACGAGAAGACCCTATAGAGCTTGACACTGGATATATTTAATTGGTTTGGTTAGATTTTAGTTTTATATAGTAAGTGTTTCGTTGGGGTGACGGGAAGATAAGAGAAACTCTTTCTAATTTTCTACACAAATGCGTGAGTAATTGATCCATAAATAATGATTATAAGACCAAGTTACCTTAGGGATAACAGCGTAATCTTTTTTGAGAGTTCTAATCGACAAAAAGGGT
>fw87_Potamophylax
AATTAGGTTTTTAATTGAAATCTAGAATGAATGATTGGACGAGATATAAGCTGTTTTATAATAATTAATTAAAACTTAATTTTTTAGTCAAAAAGCTAAAATATTATAAAAAGACGAGAAGACCCTATAAATCTTTATAATAAAGTTATTTTAATAGGTTATTTTATATAAATTAATTATTTTACTAACTAGTTATTTTATTGGGGTGATAAAAAAATTTAATTAACTTTTTTAATTAATTTACTTAAATTAAAGATTTCTAATTTATGATCTATTAATAATAATTCAAAGAATAAGATACTTTAGGGATAACAGCGTAATTTTAATTTTAAGTTCTTATTAAAATTAAAGAT
>fw88_Leptophlebiidae
TCTCCTTTTGTATTTTTAAAAGGTCTGGCCTGCCCACTGTTTTATGAAGGGCCGCAGTATTTTGACTGTGCAAAGGTAGCATAATCATTAGTCTTTTAATTGAAGGCTGGAATGAATGGTTGGATGAAGTACAAGCTGTCTCACCTAAATTAAAGTAAAACTTTACTTTTTAGTCAAAAGGCTGAAATGGATTTGGAGGACGAGAAGACCCTATAGAGCTTTATAGGTATAATTTGCTAATTTTAGAAGTGGTCAGTTAGGAGGTTGAACCTATTTTGTTGGGGCGACAAGGAAATAAATTAACTTTCTTTAATAAAAACACGGATGAGTGAAAATTGGATCCATTATTTATGATTAAAAGATTAAGTTACCTTAGGGATAACAGCATAATCTTCTCCAAGAGTTCTAATCGACGAGAAGGGTTGTGACCTCGATGTTGGATTAAGGGTAACTTTAGGTGTAGCCGCTTAAAGTTTAGGTCTGTTCGACTTATAATTCCTTACAT
>fw89_Oecismus_monedula
TGTCTTTTTGTTTAATAATTTAAAGTCTAATCTGCTCACTGAAATAATAGAGTTTTAAAGAGCCGCAATTAATTGTGCAAAGGTAGCATAATCAATAGTTTTTTAATTGAAAACTGGTATGAATGATTGGACGAAATATATTCTGTTTCTTAATTATTATATAAAATTTATTTTTTTAATGAAAAAATTAAAATGAATTTAAAAGACGAGAAGACCCTATAAATCTTTATATTTGCTTGGTTAAAATTTTTAATTAGGGAGTATTTTATTGGGGTGATAAAAAAATTTAAAAAACTTTTATAAATTTTATTCATTGATAAATGATTTATTTATATTTATGATCTATAAATTTGTAAATTAAGATTAAGATACTTTAGGGATAACAGCGTAATTTTAATTTTTAGTTCTTATAAAAATTAAAGATTGCGACCTCGATGTTGGATTAAAATTTATATTAAATGTAGATGTTTAAATATTGGGTCTGTTCGACCTTTGAAATTTTACAT
>fw90_Sericostoma_personatum
TGTCTTTTTGTTTAATAATTTAAAGTCTAATCTGCTCACTGAAATTATAATATTTAAAGAGCCGCAATTAATTGTGCAAAGGTAGCATAATCAATAGTTTTTTAATTGAAAACTGGTATGAATGATTGGACGAAATATATTCTGTTTCTTAATTATTATATAAAATTTATTTTTTTAATGAAAAAATTAAAATAATTTTAAAAGACGAGAAGACCCTATAAATGTTTATATTTTTTTTATAGAAATATTTGTAAAAAAAGTATTTTATTGGGGTGATAAAAAAATTTAAAAAACTTTTATTATTATAATCATTAATTAATGAATTATATGTATTTATGATCTATAAGTTGTAAATTAAGATAAAGATACTTTAGGGATAACAGCGTAATTTTAATTTTTAGCTCTTATAAAAATTAAAGATTGCGACCTCGATGTTGGATTAAAATTTATATTAAATGTAGATGTTTAAATATTGGGTCTGTTCGACCTTTGAAATTTTACAT
>fw91_Baetis
CACTTGTCCCCTAATTAGGGGCTGGTATGAATGGACTCACGAGGTGGGAGCTGTTTCGGCAGTTAAATCTAACTTAATCTTTAAGTTAAAAAGCTTAAATCTACCCGCAGGACGAGAAGACCCCATAGATCTTTATATTGTCCACTTTACATACCCTTAGAAGCTAGCCCCGTAAAGTCTTACCATATTTAGTTGGGGTGACACGAAGTCGTAAACACTTCTTTAAAAACAAAAATTTAAGGTTATATGACCCGGCTCGCCGATCAAAAAATCAAGTTACCTTGGGGATAACAGCGTAATCTGTCTTTAGAGTCCTTATCAAATGACAGGTT
>fw92_Leuctra
CATTAGTCTTTTTATTGAAGGCTTGTATGAATGGTTGGACGAGGTATTGACTGTCTCTGTGTGGATGATAATAGAATTTAACATTTAAGTTAAAAGGCTTAATTGTATTTAAAGGACGAGAAGACCCTATAGAGCTTTATATTGTTATTATTTTTATTTATGTGGGAGTAATTGAATAAGACTGGTAAGAATATTTTGTTGGGGTGACAGGAAGAAAAAAAAAACTCTTTTTAGAATTTAAATCATTGATGTATGAATTATTGATCCGTTATTAATGATTATAAGACTAAGTTACCTTAGGGATAACAGCGTAATCTTTTTCGAGAGTTCTTATCGACAAAAAGGGT
>fw93_Anomalopterygella_chauvinia
AATTAGGTTTTTGATTGAAATCTAGAATGAATGATTGGACGAGATACAGGCTGTTTTATAATAATTAATTAAAACTTAATTTTTTAGTCAAAAAGCTAAAATTTTATTAAAAGACGAGAAGACCCTATAAATCTTTATAATAAATTTATTTTAATAAATTATTTTATTTAAATTAATAATTTTAATATTAAATTATTTTATTGGGGTGATACAAAAATTTAATTAACTTTTTTACACAAATTTCTTTAATTAAAGATTTATAAAAATATGATCTGTTATTAATAATTCAAAGAATAAGATACTTTAGGGATAACAGCGTAATTTTAATTTTAAGTTCTTATTAAAATTAAAGAT
>fw94_Ephemerella_major
CATTAGTCTTATAATTGAAGACTGGAATGAAGGGGAGGACGAGGTGCAAGCTGTCTTTATTAGGATTTAGAATTTCACTTTTTAGTGAAAAGGCTAAAATAGAATTAGAGGACGAGAAGACCCTATAGAACTTTATAAGAAACTTATAAATCTTTTAGGAAAGGTTGAAGATATAATAAGGGCCTTATTTTGTTGGGGTGACAGGGCAATAATATAACTTGCTTTTTACTCTACACTGATAGGTGAAACTATGAACCATATATAATGATTAAAAAATTAAGTTACCTTAGGGATAACAGCGTAATCTTCTTTGAGAGCTCATATCGATAAGAGGGGT
>fw95_Ephemerella_mucronata
TCGCCTTTGGGTTAAATAAAAGGTCTAACCTGCCCACTGAGTAATTTAAGGGCCGCGGTATTTTGACCGTGCAAAGGTAGCATAATCATTAGTCTTCTAATTAGGGACTGGGATGAAAGGGAGGACGAGGTACAGACTGTCTCCGTAGAAAAAGAGAATTTAACTTTTTAGTTAAAAGGCTAAAATAATATTAAAGGACGAGAAGACCCTATAGAACTTTATAAAACTATGTTAAGTTTCCAGAATATTACATAACTTAGACTAAAATTTTATTTCGTTGGGGTGATGGGGTAATAATTAAACTTATCTTAAAAATAACATAATAGATGATTGAAGGATCCATAAATAATGATTAAAAAATTAAGTTACCTTAGGGATAACAGCGTAATCCTTTTTGAGAGTTCGTATCGATAAGAGGGGTTGCGACCTCGATGTTGGATTAAAGGTAATTTTAGGTGCAGCTGCTTAGAATTGGGGTCTGTTCGACCCTTAAAACTTTACAT
>fw96_Ptychoptera_Pal__Assembly
TGTCTTTTTGAATTTAATAAAAAGTCTGACCTGCCCACTGAAAAATTTTGAAGGGCCGCGGTATTTTGACCGTGCAAAGGTAGCATAATCATTAGTCTTTTAATTGAAGGCTTGTATGAACGGTTGGACGAAGTATAAGCTGTCTTAATTAAATTTATTGTAGAATTTTACTTTTTAGTTAAAAGGCTAAAATAAAATTGAAGGACGAGAAGACCCTATAAAGCTTTATAATATTTTTATATAATTTATTTAGAAAATTTTAAATTTAATAATTTTATATTATTTTATTGGGGTGATAATAAGATTTAATAAACTCTTATACATGAATATACATTGATTTATGAATAATTGATCCAATTTTATTGATTAAAAATTTAAGTTACTTTAGGGATAACAGCGTAATTTTCTTTGAAAGTTCTTATTGACAAGAAAGATTGCGACCTCGATGTTGGATTAAGAATTATTTTTAGGTGTAGAAGCTTAAATGTTAGGTCTGTTCGACCTTTAAATTCTTACAT
>fw97_Drusus_annulatus
AATTAGGTTTTTGATTGAAATCTAGAATGAATGATTGGACGAGATACAGGCTGTTTTATAATAATTATTTAAAACTTAATTTTTTAGTCAAAAAGCTAAAATTTTATTAAAAGACGAGAAGACCCTATAAATCTTTATAATAAATTTATTTTAATAAATTATTTTATTTAAATTAATAGTTTTAATATTAAATTATTTTATTGGGGTGATACAAAAATTTAATTAACTTTTTTATTAAAATTTCTTAAATTAAAGATTTATAAAAATATGATCTATTATTAATAATTCAGAGAATAAGATACTTTAGGGATAACAGCGTAATTTTAATTTTAAGTTCTTATTAAAATTAAAGAT
>fw98_Tipulidae
TGTCTTTTTGTTTTTATTTAAAGTCTAGCCTGCCCACTGAAATTATTTAAAGGGCCGCGGTATTTTGACCGTGCAAAGGTAGCATAATCATTAGTTTTTTAATTGAAAGCTTGTATGAATGGTTGGACGAAATATTGACTGTCTTTATTGAATTTAAAGTAGAATTTAATTTTTTTGTTAAAAAGCAAAAATAAATTTAAAGGACGAGAAGACCCCGTAGAGCTTTATAATTTTATAATATAATTTATAAAGAATTATTTAAGTTTTATTAAAAAAATTATTTTGTTGGGGTGACAATAAAATTTATTGAACTTTTATTATTATATAACATTGATTTATGGTTAATTGATCCAATTTTATTGATTAAAAAATTAAGTTACCTCGGGGATAACAGCGTAATTTTTTTAAAGAGTTCATATCGACAAAAAAGATTGCGACCTCGATGTTGGATTAAGAGTAATTTTAGGTGTAGAAGTTTAAAGTATTGGGTCTGTTCGACCCTTAAATTCTTACAT
>fw99_Agabus_(reversed)
CATTAGTTTTTTAATTAAAAGCTTGTATGAAGGGTTGGACGAGGTAAATTCTGTCTCTATTTAATTTAATATAGAATTTAATTTTTAAGTTAAAAAGCTTAAATTTTTTTAAAAGACGAGAAGACCCTATAGATCTTTATATTATAGATATTAATTTTAATTAAGAATATTTTATTTTTTATTATTTATATTATTTTATTGGGGTAATAGGAAGATTAATCAAATTCTTTTTTTTATTTTTACATTAATAAATGATTATATGATCCAATTTTATTGATTAAAAGATTAAGTTACCTTAGGGATAACAGCGTAATTTTTTTAGAGAGTTCATATCGATAAAAAAGTT
>fw100_Halesus
TGTCTTTTTGATAAATAATTTAAAGTCTAATCTGCCCCCTGAAATTATTTTAAAGGGCTGCGGTATTTAACCGTACAAAGGTAGCATAATAATTAGGTTTTTAATTGAAATCTAGAATGAATGATTGGACGAGATATAGGCTGTTTTAAAATAATTAATTAAAACTTAATTTTTTAGTCAAAAAGCTAAAATTTAATTAAAAGACGAGAAGACCCTATAAATCTTTATAATAAATTTATTTTAATAAATTATTTTATTTAAATTAATTATTTTAATATTAAGTTATTTTATTGGGGTGATATAAAAATTTAATTAACTTTTTAAAGTAAATTTCTTAAATTAAAGATTTTAAAATAATGATCTATTATTAATAATTCAAAGAATAAGATACTTTAGGGATAACAGCGTAATTTTAATTTTAAGTTCTTATTAAAATTAAAGATTGCGACCTCGATGTTGGATTAAAATTTAATTTAAATGCAAAGGTTTAAAAATTAAGTCTGTTCGACTTTTGAAATTTTACAT
>fw101_Odontocerum_albicorne_(reversed)
TTTTTATAAAATTAACAAAAATTTTTGTTAATTTTATTTTGTTGGGGTGATTTAAAAATTAATTAAACTTTTTAAATTTAATTTATTCAATAATTATTGTTTTAATGAAAGTAAATTATCTATTATTTATATAATTAGTTTAAAA
>fw102_Limoniidae
TGTCTTTTTGAATTTTATTTAAAGTCTGACCTGCCCACTGAATTGTTTAAAGGGCCGCGGTATTTTGACCGTGCAAAGGTAGCATAATCATTAGTTTTTTAATTGAAAGCTTGTATGAATGGTTGAACGAGGTATTAGCTGTTTCAATTAAATTTAAATTAGAATTTATCTTTTTTGTAAAAAGACAAAAATATAATTAAAGGACGAGAAGACCCTATAGAGCTTTATAATTTAGTTTTTATAATTTATAAAGAATATTTAAAATTTTATTAATTTAATTATTTTGTTGGGGTGACAATAAAATTTATAAAACTTTTATTATTTATTTACATTTATTTATGAATAATTGATCCATTATTATTGATTAAAAAATTAAGTTACCTTAGGGATAACAGCGTAATTTTTTTTAAGAGTTCATATCGACAAAAAAGATTGCGACCTCGATGTTGGATTAAGAGTTATTTTTAGGTGTAGAAGTTTAAAATTTAGGTCTGTTCGACCTTTGAATTCTTACAT
>fw103_Siphonoperla
CATTAGTCTTTTAATTGAGGGCTGGAATGAATGGTTGGACGAGGTATTGACTGTCTCAGTGTAAATGTTATTAGAATTTAACTTTTAGGTCAAAAGGCTTAAATGAATTTAAAGGACGAGAAGACCCTATAGAGCTTTATATTAAATAACTATTTCTAATTTAGATAAATTTTGGTAATAGTTAGTAAAATATTTTGTTGGGGTGACAGGAAGATAAGATTAACTCTTCTTAAGTTTAAACATTAATTTATGAATAATTGATCCATTATTAGTGATTATAAGACTAAGTTACCTTAGGGATAACAGCGTAATCTTTTTTGAGAGTTCATATCGACAAAGGGGGT
>fw104_Cordulegaster_boltonii_(reversed)
CATTAGTCTTTTAATAGAGGGCTGGAATGAAGGGTTTAACGAAGTACTTACTGTCTCATTTAATTTGATATTAAAATTTACTTTTTCAGTCAAAAAGCTGAAATATTATTGGAAGACGAGAAGACCCTATAGAGCTTTATATTTGATTATTTAATAAATTTTTGATAAATTATTATTTATTATTTAATAAAATATTTTGTTGGGGTGACAAAAATATATAATTAACTTTTTTATTTATATAACATTGATATATGAAAAATAGATCCAGTTTTACTGATTATTAGAATAAGTTACCTTAGGGATAACAGCGTAATCTTCCTTTAGAGTTCATATTCACAGGGAGGCT
>fw107_Hirudinea_(reversed)
GCTTTTATAAATAACATAAATTTATTATGAGATATATTCGGTTGGGGCGACCTAGGTATAATAAAACAACCTATAAATAAATAGAAATATAATTCATAAATAGATCCGTAAAGCTAAAAAATTAAGC
