# Supplementary material for: Testing the potential of a ribosomal 16S marker for DNA metabarcoding of insects
Source: PeerJ. 2016 Apr 19;4:e1966. doi: 10.7717/peerj.1966 (PMC4841222; doi:10.7717/peerj.1966)
Supplement: Supplemental Information 1 [file peerj-04-1966-s006.zip › scripts/5 match BLAST/151102_hits.txt]

qseqid	sseqid	pident	length	mismatch	gapopen	qstart	qend	sstart	send	e value	bitscore
OTU_1	fw88_Leptophlebiidae	100.00	151	0	0	1	151	368	218	2e-76	273
OTU_1	fw17_Leptophlebiidae	100.00	151	0	0	1	151	368	218	2e-76	273
OTU_1	fw84_Ephemeridae	78.57	98	20	1	1	97	283	186	8e-18	78.8
OTU_1	fw14_Ephemeridae	77.55	98	21	1	1	97	283	186	9e-17	75.2
OTU_1	fw103_Siphonoperla	76.77	99	21	2	1	97	289	191	1e-14	68.0
OTU_1	fw56_Osmylus_fulvicephalus	76.77	99	21	2	1	97	377	279	1e-14	68.0
OTU_1	fw38_Isoperla_goertzi	76.77	99	21	2	1	97	289	191	1e-14	68.0
OTU_1	fw94_Ephemerella_major	74.23	97	25	0	1	97	282	186	6e-13	62.6
OTU_1	fw71_Nemouridae	75.00	100	22	2	1	97	382	283	6e-13	62.6
OTU_1	fw34_Paraleptophlebia_submarginata	74.23	97	25	0	1	97	283	187	6e-13	62.6
OTU_1	fw21_Ephemerella_major	74.23	97	25	0	1	97	282	186	6e-13	62.6
OTU_1	fw104_Cordulegaster_boltonii_(reversed)	74.75	99	23	2	1	97	291	193	7e-12	59.0
OTU_1	fw41_Siphonoperla_torrentium	74.75	99	23	2	1	97	289	191	7e-12	59.0
OTU_1	fw102_Limoniidae	73.74	99	24	2	1	97	378	280	9e-11	55.4
OTU_1	fw98_Tipulidae	73.74	99	24	2	1	97	377	279	9e-11	55.4
OTU_1	fw92_Leuctra	73.27	101	23	2	1	97	292	192	9e-11	55.4
OTU_1	fw60_Dolichopus_nigricornis	73.74	99	24	2	1	97	288	190	9e-11	55.4
OTU_1	fw40_Leuctra_nigra_(reversed)	73.27	101	23	2	1	97	292	192	9e-11	55.4
OTU_1	fw36_Limoniidae	73.74	99	24	2	1	97	290	192	9e-11	55.4
OTU_1	fw20_Leuctra	73.27	101	23	2	1	97	292	192	9e-11	55.4
OTU_1	fw42_Protonemura_auberti	73.00	100	24	2	1	97	290	191	3e-10	53.6
OTU_1	fw55_Agabus_cf_paludosus	71.72	99	26	2	1	97	290	192	4e-08	46.4
OTU_1	fw28_Gerroidea	85.71	42	5	1	55	95	234	193	4e-08	46.4
OTU_1	fw39_Nemurella_pictetii_(reversed)	71.00	100	26	2	1	97	290	191	2e-07	44.6
OTU_1	fw23_Nemourinae	71.00	100	26	2	1	97	290	191	2e-07	44.6
OTU_1	fw7_Simuliidae	72.28	101	22	4	1	97	289	191	2e-07	44.6
OTU_1	fw53_Limnobaris_t-album_atriplicis_(reversed)	74.29	70	17	1	3	71	285	216	5e-07	42.8
OTU_1	fw59_Chelifera_diversicauda	90.00	30	3	0	1	30	292	263	2e-06	41.0
OTU_1	fw37_Dicranota	70.71	99	27	2	1	97	290	192	2e-06	41.0
OTU_1	fw99_Agabus_(reversed)	69.00	100	28	1	1	97	291	192	7e-06	39.2
OTU_1	fw72_Ancylus	85.29	34	5	0	62	95	194	161	7e-06	39.2
OTU_1	fw27_Agabus	69.00	100	28	1	1	97	291	192	7e-06	39.2
OTU_1	fw1_Ancylus_16S_F_00BC75_A01.ab1	85.29	34	5	0	62	95	164	131	7e-06	39.2
OTU_1	fw61_Simulium_velutinum	69.70	99	28	2	1	97	289	191	2e-05	37.4
OTU_1	fw82_Epeorus	70.00	100	26	3	1	97	286	188	8e-05	35.6
OTU_1	fw33_Epeorus_assimilis_(reversed)	70.00	100	26	3	1	97	372	274	8e-05	35.6
OTU_1	fw85_Rhithrogena	70.30	101	25	4	1	97	374	275	3e-04	33.7
OTU_1	fw16_Rhithrogena	70.30	101	25	4	1	97	287	188	3e-04	33.7
OTU_1	fw96_Ptychoptera_Pal__Assembly	90.48	21	2	0	17	37	341	361	0.003	30.1
OTU_1	fw101_Odontocerum_albicorne_(reversed)	74.42	43	11	0	55	97	77	35	0.012	28.3
OTU_1	fw54_Bythinella_compressa	90.91	22	1	1	75	95	289	268	0.012	28.3
OTU_1	fw48_Odontocerum_albicorne_(reversed)	74.42	43	11	0	55	97	208	166	0.012	28.3
OTU_1	fw31_Odontocerum_albicorne	74.42	43	11	0	55	97	208	166	0.012	28.3
OTU_1	fw29_Agapetinae	90.00	20	2	0	18	37	245	264	0.012	28.3
OTU_1	fw15_Chironomidae	94.12	17	1	0	79	95	209	193	0.042	26.5
OTU_1	fw107_Hirudinea_(reversed)	88.24	17	2	0	81	97	51	35	0.51	22.9
OTU_1	fw50_Agapetus_fuscipes	85.00	20	3	0	18	37	246	265	0.51	22.9
OTU_1	fw30_Limnius_(reversed)	89.47	19	1	1	12	29	256	238	0.51	22.9
OTU_1	fw97_Drusus_annulatus	100.00	11	0	0	50	60	229	239	1.8	21.1
OTU_1	fw95_Ephemerella_mucronata	100.00	11	0	0	16	26	341	351	1.8	21.1
OTU_1	fw91_Baetis	100.00	11	0	0	1	11	72	82	1.8	21.1
OTU_1	fw86_Ecdyonurus	100.00	11	0	0	16	26	261	271	1.8	21.1
OTU_1	fw79_Philopotamidae	100.00	11	0	0	66	76	152	162	1.8	21.1
OTU_1	fw69_Baetis_sp	100.00	11	0	0	1	11	72	82	1.8	21.1
OTU_1	fw64_Apatania_fimbriata	100.00	11	0	0	50	60	228	238	1.8	21.1
OTU_1	fw63_Philopotamus_montanus	100.00	11	0	0	66	76	61	71	1.8	21.1
OTU_1	fw25_Drusus_annulatus	100.00	11	0	0	50	60	229	239	1.8	21.1
OTU_1	fw22_Ephemerella_mucronata_(reversed)	100.00	11	0	0	16	26	255	265	1.8	21.1
OTU_1	fw19_Baetis_(reversed)	100.00	11	0	0	1	11	72	82	1.8	21.1
OTU_1	fw11_Philopotamidae	100.00	11	0	0	66	76	61	71	1.8	21.1
OTU_1	fw8_Gammarus	100.00	11	0	0	53	63	102	92	1.8	21.1
OTU_2	fw39_Nemurella_pictetii_(reversed)	100.00	157	0	0	1	157	290	134	1e-79	284
OTU_2	fw23_Nemourinae	100.00	157	0	0	1	157	290	134	1e-79	284
OTU_2	fw71_Nemouridae	89.17	157	17	0	1	157	382	226	2e-56	206
OTU_2	fw42_Protonemura_auberti	87.90	157	19	0	1	157	290	134	1e-53	197
OTU_2	fw40_Leuctra_nigra_(reversed)	81.88	160	25	3	1	157	292	134	5e-39	149
OTU_2	fw20_Leuctra	81.88	160	25	3	1	157	292	134	5e-39	149
OTU_2	fw92_Leuctra	81.25	160	26	3	1	157	292	134	2e-37	143
OTU_2	fw37_Dicranota	80.38	158	29	2	1	157	290	134	1e-35	138
OTU_2	fw41_Siphonoperla_torrentium	79.62	157	31	1	1	157	289	134	3e-35	136
OTU_2	fw103_Siphonoperla	78.48	158	31	2	1	157	289	134	6e-32	125
OTU_2	fw38_Isoperla_goertzi	78.48	158	31	2	1	157	289	134	6e-32	125
OTU_2	fw102_Limoniidae	77.64	161	28	4	1	157	378	222	9e-30	118
OTU_2	fw36_Limoniidae	77.64	161	28	4	1	157	290	134	9e-30	118
OTU_2	fw70_Perla_marginata	84.69	98	15	0	1	98	295	198	5e-27	109
OTU_2	fw104_Cordulegaster_boltonii_(reversed)	78.26	161	28	7	1	157	291	134	2e-26	107
OTU_2	fw81_Dinocras_(reversed)	77.63	152	21	6	1	143	386	239	6e-26	105
OTU_2	fw13_Dinocras	77.63	152	21	6	1	143	296	149	6e-26	105
OTU_2	fw61_Simulium_velutinum	76.69	163	25	7	1	157	289	134	2e-25	104
OTU_2	fw82_Epeorus	82.35	102	17	1	1	102	286	186	2e-24	100
OTU_2	fw33_Epeorus_assimilis_(reversed)	82.35	102	17	1	1	102	372	272	2e-24	100
OTU_2	fw15_Chironomidae	74.52	157	39	1	1	157	289	134	2e-24	100
OTU_2	fw56_Osmylus_fulvicephalus	73.58	159	36	4	1	156	377	222	5e-20	86.0
OTU_2	fw7_Simuliidae	74.07	162	31	6	1	157	289	134	5e-20	86.0
OTU_2	fw60_Dolichopus_nigricornis	73.25	157	39	3	1	156	288	134	2e-19	84.2
OTU_2	fw98_Tipulidae	71.88	160	38	3	1	157	377	222	8e-18	78.8
OTU_2	fw85_Rhithrogena	76.92	104	18	3	1	101	374	274	1e-15	71.6
OTU_2	fw16_Rhithrogena	76.92	104	18	3	1	101	287	187	1e-15	71.6
OTU_2	fw86_Ecdyonurus	74.49	98	24	1	1	98	286	190	2e-12	60.8
OTU_2	fw84_Ephemeridae	71.21	132	34	3	1	132	283	156	3e-11	57.2
OTU_2	fw34_Paraleptophlebia_submarginata	72.28	101	23	3	1	100	283	187	1e-08	48.2
OTU_2	fw94_Ephemerella_major	70.87	103	21	5	1	100	282	186	2e-05	37.4
OTU_2	fw91_Baetis	80.00	40	8	0	62	101	224	185	2e-05	37.4
OTU_2	fw69_Baetis_sp	80.00	40	8	0	62	101	224	185	2e-05	37.4
OTU_2	fw21_Ephemerella_major	70.87	103	21	5	1	100	282	186	2e-05	37.4
OTU_2	fw19_Baetis_(reversed)	80.00	40	8	0	62	101	224	185	2e-05	37.4
OTU_3	fw103_Siphonoperla	100.00	156	0	0	1	156	289	134	4e-79	282
OTU_3	fw38_Isoperla_goertzi	100.00	156	0	0	1	156	289	134	4e-79	282
OTU_3	fw41_Siphonoperla_torrentium	80.89	157	28	2	1	156	289	134	8e-37	141
OTU_3	fw42_Protonemura_auberti	87.93	116	11	2	1	114	290	176	3e-36	140
OTU_3	fw71_Nemouridae	84.80	125	16	2	1	123	382	259	1e-34	134
OTU_3	fw40_Leuctra_nigra_(reversed)	87.96	108	10	3	1	105	292	185	6e-32	125
OTU_3	fw39_Nemurella_pictetii_(reversed)	78.48	158	31	2	1	156	290	134	6e-32	125
OTU_3	fw23_Nemourinae	78.48	158	31	2	1	156	290	134	6e-32	125
OTU_3	fw20_Leuctra	87.96	108	10	3	1	105	292	185	6e-32	125
OTU_3	fw92_Leuctra	87.04	108	11	3	1	105	292	185	7e-31	122
OTU_3	fw104_Cordulegaster_boltonii_(reversed)	76.54	162	28	6	1	156	291	134	2e-25	104
OTU_3	fw86_Ecdyonurus	76.92	130	29	1	1	130	286	158	3e-23	96.9
OTU_3	fw70_Perla_marginata	82.65	98	16	1	1	97	295	198	3e-23	96.9
OTU_3	fw56_Osmylus_fulvicephalus	100.00	14	0	0	141	154	275	262	3e-23	96.9
OTU_3	fw37_Dicranota	80.58	103	20	0	1	103	290	188	3e-23	96.9
OTU_3	fw82_Epeorus	82.52	103	14	3	1	101	286	186	1e-22	95.1
OTU_3	fw33_Epeorus_assimilis_(reversed)	82.52	103	14	3	1	101	372	272	1e-22	95.1
OTU_3	fw61_Simulium_velutinum	74.38	160	33	4	1	156	289	134	4e-22	93.3
OTU_3	fw81_Dinocras_(reversed)	79.61	103	15	2	1	97	386	284	2e-20	87.8
OTU_3	fw13_Dinocras	79.61	103	15	2	1	97	296	194	2e-20	87.8
OTU_3	fw102_Limoniidae	78.43	102	22	0	1	102	378	277	5e-20	86.0
OTU_3	fw60_Dolichopus_nigricornis	79.81	104	19	2	1	103	288	186	5e-20	86.0
OTU_3	fw36_Limoniidae	78.43	102	22	0	1	102	290	189	5e-20	86.0
OTU_3	fw85_Rhithrogena	79.21	101	20	1	1	100	374	274	2e-19	84.2
OTU_3	fw16_Rhithrogena	79.21	101	20	1	1	100	287	187	2e-19	84.2
OTU_3	fw30_Limnius_(reversed)	77.78	99	22	0	3	101	287	189	2e-18	80.6
OTU_3	fw96_Ptychoptera_Pal__Assembly	74.81	135	28	4	1	131	380	248	8e-18	78.8
OTU_3	fw7_Simuliidae	73.01	163	30	7	1	156	289	134	3e-17	77.0
OTU_3	fw98_Tipulidae	75.73	103	25	0	1	103	377	275	3e-16	73.4
OTU_3	fw84_Ephemeridae	76.42	106	18	3	1	103	283	182	1e-15	71.6
OTU_3	fw59_Chelifera_diversicauda	75.93	108	20	3	1	104	292	187	4e-15	69.8
OTU_3	fw58_Crypteria_limnophiloides	77.42	93	20	1	9	100	283	191	4e-15	69.8
OTU_3	fw88_Leptophlebiidae	76.77	99	21	2	1	99	368	272	1e-14	68.0
OTU_3	fw17_Leptophlebiidae	76.77	99	21	2	1	99	368	272	1e-14	68.0
OTU_3	fw14_Ephemeridae	75.47	106	19	3	1	103	283	182	1e-14	68.0
OTU_3	fw3_Scirtidae_(reversed)	75.76	99	23	1	1	98	290	192	1e-14	68.0
OTU_3	fw28_Gerroidea	75.79	95	20	1	3	97	284	193	5e-14	66.2
OTU_3	fw15_Chironomidae	74.23	97	25	0	1	97	289	193	6e-13	62.6
OTU_3	fw49_Potamophylax_cf_latipennis	72.34	141	27	7	2	133	297	160	7e-12	59.0
OTU_3	fw34_Paraleptophlebia_submarginata	72.28	101	22	3	1	99	283	187	1e-08	48.2
OTU_3	fw50_Agapetus_fuscipes	78.18	55	11	1	1	55	283	230	6e-07	42.8
OTU_3	fw94_Ephemerella_major	85.71	35	4	1	65	99	219	186	2e-05	37.4
OTU_3	fw21_Ephemerella_major	85.71	35	4	1	65	99	219	186	2e-05	37.4
OTU_3	fw91_Baetis	91.67	24	2	0	77	100	208	185	8e-05	35.6
OTU_3	fw69_Baetis_sp	91.67	24	2	0	77	100	208	185	8e-05	35.6
OTU_3	fw19_Baetis_(reversed)	91.67	24	2	0	77	100	208	185	8e-05	35.6
OTU_3	fw101_Odontocerum_albicorne_(reversed)	77.55	49	9	2	51	99	81	35	0.001	31.9
OTU_3	fw48_Odontocerum_albicorne_(reversed)	77.55	49	9	2	51	99	212	166	0.001	31.9
OTU_3	fw31_Odontocerum_albicorne	77.55	49	9	2	51	99	212	166	0.001	31.9
OTU_3	fw87_Potamophylax	94.12	17	1	0	95	111	175	191	0.043	26.5
OTU_3	fw72_Ancylus	93.75	16	1	0	82	97	176	161	0.15	24.7
OTU_3	fw1_Ancylus_16S_F_00BC75_A01.ab1	93.75	16	1	0	82	97	146	131	0.15	24.7
OTU_3	fw90_Sericostoma_personatum	100.00	12	0	0	143	154	457	446	0.53	22.9
OTU_3	fw89_Oecismus_monedula	100.00	12	0	0	143	154	460	449	0.53	22.9
OTU_3	fw79_Philopotamidae	100.00	12	0	0	141	152	248	259	0.53	22.9
OTU_3	fw63_Philopotamus_montanus	100.00	12	0	0	141	152	157	168	0.53	22.9
OTU_3	fw29_Agapetinae	93.33	15	1	0	135	149	1	15	0.53	22.9
OTU_3	fw11_Philopotamidae	100.00	12	0	0	141	152	157	168	0.53	22.9
OTU_3	fw8_Gammarus	100.00	11	0	0	145	155	215	225	1.8	21.1
OTU_4	fw84_Ephemeridae	100.00	152	0	0	1	152	132	283	5e-77	275
OTU_4	fw14_Ephemeridae	99.34	152	1	0	1	152	132	283	2e-75	269
OTU_4	fw104_Cordulegaster_boltonii_(reversed)	75.86	116	27	1	38	152	176	291	2e-18	80.6
OTU_4	fw7_Simuliidae	73.43	143	31	3	9	144	139	281	2e-18	80.6
OTU_4	fw88_Leptophlebiidae	78.57	98	20	1	55	152	272	368	8e-18	78.8
OTU_4	fw56_Osmylus_fulvicephalus	76.19	126	26	4	23	145	246	370	8e-18	78.8
OTU_4	fw42_Protonemura_auberti	74.81	131	29	3	26	152	160	290	8e-18	78.8
OTU_4	fw17_Leptophlebiidae	78.57	98	20	1	55	152	272	368	8e-18	78.8
OTU_4	fw99_Agabus_(reversed)	74.59	122	26	2	33	152	173	291	3e-17	77.0
OTU_4	fw27_Agabus	74.59	122	26	2	33	152	173	291	3e-17	77.0
OTU_4	fw103_Siphonoperla	76.42	106	18	3	51	152	187	289	1e-15	71.6
OTU_4	fw71_Nemouridae	74.58	118	28	2	37	152	265	382	1e-15	71.6
OTU_4	fw61_Simulium_velutinum	72.19	151	35	4	9	152	139	289	1e-15	71.6
OTU_4	fw38_Isoperla_goertzi	76.42	106	18	3	51	152	187	289	1e-15	71.6
OTU_4	fw40_Leuctra_nigra_(reversed)	76.47	102	19	3	55	152	192	292	1e-14	68.0
OTU_4	fw20_Leuctra	76.47	102	19	3	55	152	192	292	1e-14	68.0
OTU_4	fw92_Leuctra	77.67	103	16	5	55	152	192	292	5e-14	66.2
OTU_4	fw41_Siphonoperla_torrentium	74.36	117	24	4	39	152	176	289	2e-13	64.4
OTU_4	fw98_Tipulidae	71.61	155	30	7	3	152	232	377	6e-13	62.6
OTU_4	fw102_Limoniidae	70.00	160	37	5	1	152	222	378	2e-12	60.8
OTU_4	fw55_Agabus_cf_paludosus	71.90	121	30	2	33	152	173	290	2e-12	60.8
OTU_4	fw36_Limoniidae	70.00	160	37	5	1	152	134	290	2e-12	60.8
OTU_4	fw82_Epeorus	84.48	58	7	2	55	110	188	245	2e-11	57.2
OTU_4	fw39_Nemurella_pictetii_(reversed)	71.21	132	34	3	25	152	159	290	2e-11	57.2
OTU_4	fw37_Dicranota	73.73	118	25	5	37	152	177	290	2e-11	57.2
OTU_4	fw33_Epeorus_assimilis_(reversed)	84.48	58	7	2	55	110	274	331	2e-11	57.2
OTU_4	fw23_Nemourinae	71.21	132	34	3	25	152	159	290	2e-11	57.2
OTU_4	fw94_Ephemerella_major	72.73	99	26	1	54	152	185	282	3e-10	53.6
OTU_4	fw60_Dolichopus_nigricornis	90.24	41	3	1	51	90	186	226	3e-10	53.6
OTU_4	fw21_Ephemerella_major	72.73	99	26	1	54	152	185	282	3e-10	53.6
OTU_4	fw3_Scirtidae_(reversed)	72.57	113	26	4	37	145	172	283	1e-09	51.8
OTU_4	fw86_Ecdyonurus	72.16	97	26	1	57	152	190	286	4e-09	50.0
OTU_4	fw85_Rhithrogena	87.50	40	4	1	55	93	275	314	4e-08	46.4
OTU_4	fw28_Gerroidea	71.96	107	24	4	42	146	178	280	4e-08	46.4
OTU_4	fw16_Rhithrogena	87.50	40	4	1	55	93	188	227	4e-08	46.4
OTU_4	fw34_Paraleptophlebia_submarginata	86.11	36	5	0	55	90	187	222	5e-07	42.8
OTU_4	fw30_Limnius_(reversed)	67.32	153	39	5	7	150	137	287	7e-06	39.2
OTU_4	fw15_Chironomidae	76.47	68	11	4	6	72	145	208	2e-05	37.4
OTU_4	fw101_Odontocerum_albicorne_(reversed)	82.05	39	6	1	54	91	34	72	8e-05	35.6
OTU_4	fw48_Odontocerum_albicorne_(reversed)	82.05	39	6	1	54	91	165	203	8e-05	35.6
OTU_4	fw31_Odontocerum_albicorne	82.05	39	6	1	54	91	165	203	8e-05	35.6
OTU_4	fw91_Baetis	90.91	22	2	0	55	76	186	207	0.001	31.9
OTU_4	fw69_Baetis_sp	90.91	22	2	0	55	76	186	207	0.001	31.9
OTU_4	fw19_Baetis_(reversed)	90.91	22	2	0	55	76	186	207	0.001	31.9
OTU_4	fw72_Ancylus	79.41	34	7	0	57	90	161	194	0.003	30.1
OTU_4	fw1_Ancylus_16S_F_00BC75_A01.ab1	79.41	34	7	0	57	90	131	164	0.003	30.1
OTU_4	fw50_Agapetus_fuscipes	83.33	30	4	1	123	152	255	283	0.012	28.3
OTU_4	fw90_Sericostoma_personatum	89.47	19	2	0	132	150	315	297	0.042	26.5
OTU_4	fw45_Sericostoma_personatum	89.47	19	2	0	132	150	224	206	0.042	26.5
OTU_4	fw76_Hydropsyche_(reversed)	100.00	13	0	0	47	59	67	55	0.15	24.7
OTU_4	fw73_Rhyacophila	100.00	13	0	0	41	53	19	7	0.15	24.7
OTU_4	fw54_Bythinella_compressa	93.33	15	1	0	72	86	147	161	0.51	22.9
OTU_4	fw87_Potamophylax	100.00	11	0	0	39	49	284	274	1.8	21.1
OTU_4	fw66_Bivalvia	93.75	16	0	1	3	18	62	76	1.8	21.1
OTU_5	fw86_Ecdyonurus	89.03	155	17	0	1	155	132	286	3e-55	203
OTU_5	fw40_Leuctra_nigra_(reversed)	78.64	103	20	1	55	155	190	292	2e-19	84.2
OTU_5	fw20_Leuctra	78.64	103	20	1	55	155	190	292	2e-19	84.2
OTU_5	fw103_Siphonoperla	77.45	102	23	0	54	155	188	289	2e-18	80.6
OTU_5	fw92_Leuctra	77.67	103	21	1	55	155	190	292	2e-18	80.6
OTU_5	fw71_Nemouridae	77.06	109	24	1	48	155	274	382	2e-18	80.6
OTU_5	fw42_Protonemura_auberti	77.06	109	24	1	48	155	182	290	2e-18	80.6
OTU_5	fw38_Isoperla_goertzi	77.45	102	23	0	54	155	188	289	2e-18	80.6
OTU_5	fw41_Siphonoperla_torrentium	72.05	161	34	5	1	155	134	289	9e-17	75.2
OTU_5	fw81_Dinocras_(reversed)	70.48	166	34	5	2	155	224	386	4e-15	69.8
OTU_5	fw13_Dinocras	70.48	166	34	5	2	155	134	296	4e-15	69.8
OTU_5	fw39_Nemurella_pictetii_(reversed)	74.76	103	25	1	54	155	188	290	5e-14	66.2
OTU_5	fw23_Nemourinae	74.76	103	25	1	54	155	188	290	5e-14	66.2
OTU_5	fw85_Rhithrogena	70.25	158	42	3	1	155	219	374	2e-13	64.4
OTU_5	fw56_Osmylus_fulvicephalus	73.87	111	25	2	42	148	260	370	2e-13	64.4
OTU_5	fw16_Rhithrogena	70.25	158	42	3	1	155	132	287	2e-13	64.4
OTU_5	fw84_Ephemeridae	75.51	98	21	3	59	155	188	283	7e-12	59.0
OTU_5	fw70_Perla_marginata	73.00	100	26	1	57	155	196	295	9e-11	55.4
OTU_5	fw37_Dicranota	71.05	114	32	1	43	155	177	290	3e-10	53.6
OTU_5	fw14_Ephemeridae	74.49	98	22	3	59	155	188	283	3e-10	53.6
OTU_5	fw82_Epeorus	72.55	102	26	2	55	155	186	286	1e-09	51.8
OTU_5	fw33_Epeorus_assimilis_(reversed)	72.55	102	26	2	55	155	272	372	1e-09	51.8
OTU_5	fw102_Limoniidae	70.69	116	29	4	43	155	265	378	6e-07	42.8
OTU_5	fw36_Limoniidae	70.69	116	29	4	43	155	177	290	6e-07	42.8
OTU_5	fw15_Chironomidae	79.25	53	10	1	43	94	176	228	6e-07	42.8
OTU_5	fw95_Ephemerella_mucronata	71.13	97	25	3	59	155	273	366	7e-06	39.2
OTU_5	fw22_Ephemerella_mucronata_(reversed)	71.13	97	25	3	59	155	187	280	7e-06	39.2
OTU_5	fw104_Cordulegaster_boltonii_(reversed)	76.92	52	11	1	45	95	180	231	2e-05	37.4
OTU_5	fw94_Ephemerella_major	69.39	98	26	2	59	155	188	282	2e-05	37.4
OTU_5	fw21_Ephemerella_major	69.39	98	26	2	59	155	188	282	2e-05	37.4
OTU_5	fw3_Scirtidae_(reversed)	92.00	25	2	0	124	148	259	283	2e-05	37.4
OTU_5	fw7_Simuliidae	69.47	95	23	3	56	147	190	281	3e-04	33.7
OTU_5	fw30_Limnius_(reversed)	68.69	99	29	2	52	149	186	283	0.001	31.9
OTU_5	fw98_Tipulidae	81.82	33	5	1	42	73	263	295	0.004	30.1
OTU_5	fw61_Simulium_velutinum	67.65	102	29	2	56	155	190	289	0.004	30.1
OTU_5	fw60_Dolichopus_nigricornis	80.65	31	6	0	117	147	250	280	0.004	30.1
OTU_5	fw28_Gerroidea	84.62	26	4	0	124	149	255	280	0.004	30.1
OTU_5	fw91_Baetis	83.33	24	4	0	56	79	185	208	0.043	26.5
OTU_5	fw69_Baetis_sp	83.33	24	4	0	56	79	185	208	0.043	26.5
OTU_5	fw19_Baetis_(reversed)	83.33	24	4	0	56	79	185	208	0.043	26.5
OTU_5	fw96_Ptychoptera_Pal__Assembly	77.42	31	7	0	117	147	342	372	0.15	24.7
OTU_5	fw90_Sericostoma_personatum	100.00	13	0	0	43	55	165	153	0.15	24.7
OTU_5	fw89_Oecismus_monedula	100.00	13	0	0	43	55	166	154	0.15	24.7
OTU_5	fw55_Agabus_cf_paludosus	86.96	23	2	1	132	153	245	267	0.15	24.7
OTU_5	fw50_Agapetus_fuscipes	78.79	33	6	1	123	155	252	283	0.15	24.7
OTU_5	fw45_Sericostoma_personatum	100.00	13	0	0	43	55	74	62	0.15	24.7
OTU_5	fw18_Oecismus_monedula	100.00	13	0	0	43	55	74	62	0.15	24.7
OTU_5	fw34_Paraleptophlebia_submarginata	93.33	15	1	0	59	73	189	203	0.52	22.9
OTU_5	fw29_Agapetinae	100.00	12	0	0	132	143	231	242	0.52	22.9
OTU_5	fw88_Leptophlebiidae	100.00	11	0	0	130	140	353	343	1.8	21.1
OTU_5	fw83_Silo	100.00	11	0	0	78	88	245	255	1.8	21.1
OTU_5	fw49_Potamophylax_cf_latipennis	100.00	11	0	0	132	142	261	271	1.8	21.1
OTU_5	fw17_Leptophlebiidae	100.00	11	0	0	130	140	353	343	1.8	21.1
OTU_6	fw40_Leuctra_nigra_(reversed)	100.00	159	0	0	1	159	292	134	8e-81	288
OTU_6	fw20_Leuctra	100.00	159	0	0	1	159	292	134	8e-81	288
OTU_6	fw92_Leuctra	99.37	159	1	0	1	159	292	134	4e-79	282
OTU_6	fw71_Nemouridae	84.47	161	19	5	1	159	382	226	9e-43	161
OTU_6	fw39_Nemurella_pictetii_(reversed)	81.88	160	25	3	1	159	290	134	5e-39	149
OTU_6	fw23_Nemourinae	81.88	160	25	3	1	159	290	134	5e-39	149
OTU_6	fw42_Protonemura_auberti	82.82	163	18	7	1	159	290	134	7e-38	145
OTU_6	fw41_Siphonoperla_torrentium	91.09	101	7	1	1	101	289	191	3e-36	140
OTU_6	fw103_Siphonoperla	87.96	108	10	3	1	108	289	185	6e-32	125
OTU_6	fw38_Isoperla_goertzi	87.96	108	10	3	1	108	289	185	6e-32	125
OTU_6	fw81_Dinocras_(reversed)	85.44	103	11	1	1	99	386	284	9e-30	118
OTU_6	fw13_Dinocras	85.44	103	11	1	1	99	296	194	9e-30	118
OTU_6	fw82_Epeorus	84.47	103	14	2	1	103	286	186	2e-26	107
OTU_6	fw33_Epeorus_assimilis_(reversed)	84.47	103	14	2	1	103	372	272	2e-26	107
OTU_6	fw37_Dicranota	83.17	101	15	1	1	101	290	192	2e-25	104
OTU_6	fw70_Perla_marginata	82.18	101	13	2	1	99	295	198	3e-23	96.9
OTU_6	fw56_Osmylus_fulvicephalus	78.50	107	21	1	1	107	377	273	2e-20	87.8
OTU_6	fw4_Blephariceridae	78.50	107	21	1	1	107	288	184	2e-20	87.8
OTU_6	fw102_Limoniidae	78.43	102	18	2	1	101	378	280	2e-18	80.6
OTU_6	fw36_Limoniidae	78.43	102	18	2	1	101	290	192	2e-18	80.6
OTU_6	fw104_Cordulegaster_boltonii_(reversed)	77.14	105	18	2	1	103	291	191	8e-18	78.8
OTU_6	fw85_Rhithrogena	78.10	105	16	3	1	102	374	274	8e-18	78.8
OTU_6	fw74_Blephariceridae_(reversed)	76.64	107	23	1	1	107	156	52	8e-18	78.8
OTU_6	fw61_Simulium_velutinum	77.45	102	21	1	1	102	289	190	8e-18	78.8
OTU_6	fw16_Rhithrogena	78.10	105	16	3	1	102	287	187	8e-18	78.8
OTU_6	fw86_Ecdyonurus	77.78	99	20	1	1	99	286	190	3e-17	77.0
OTU_6	fw7_Simuliidae	76.47	102	22	1	1	102	289	190	3e-16	73.4
OTU_6	fw58_Crypteria_limnophiloides	77.66	94	20	1	9	102	283	191	1e-15	71.6
OTU_6	fw15_Chironomidae	77.00	100	19	2	1	99	289	193	1e-15	71.6
OTU_6	fw3_Scirtidae_(reversed)	76.00	100	23	1	1	100	290	192	4e-15	69.8
OTU_6	fw84_Ephemeridae	76.47	102	19	3	1	101	283	186	1e-14	68.0
OTU_6	fw59_Chelifera_diversicauda	75.96	104	19	3	1	101	292	192	1e-14	68.0
OTU_6	fw98_Tipulidae	74.26	101	24	1	1	101	377	279	6e-13	62.6
OTU_6	fw14_Ephemeridae	75.49	102	20	3	1	101	283	186	6e-13	62.6
OTU_6	fw60_Dolichopus_nigricornis	72.90	107	27	1	1	107	288	184	2e-12	60.8
OTU_6	fw88_Leptophlebiidae	73.27	101	23	2	1	101	368	272	9e-11	55.4
OTU_6	fw17_Leptophlebiidae	73.27	101	23	2	1	101	368	272	9e-11	55.4
OTU_6	fw30_Limnius_(reversed)	72.28	101	26	1	3	103	287	189	3e-10	53.6
OTU_6	fw29_Agapetinae	71.96	107	27	2	1	107	283	180	1e-09	51.8
OTU_6	fw34_Paraleptophlebia_submarginata	72.82	103	20	4	1	101	283	187	4e-09	50.0
OTU_6	fw28_Gerroidea	72.45	98	20	4	3	99	284	193	2e-07	44.6
OTU_6	fw50_Agapetus_fuscipes	72.34	94	22	3	1	94	283	194	6e-07	42.8
OTU_6	fw94_Ephemerella_major	81.40	43	7	1	60	101	228	186	7e-06	39.2
OTU_6	fw21_Ephemerella_major	81.40	43	7	1	60	101	228	186	7e-06	39.2
OTU_6	fw101_Odontocerum_albicorne_(reversed)	75.00	72	11	4	30	101	99	35	2e-05	37.4
OTU_6	fw48_Odontocerum_albicorne_(reversed)	75.00	72	11	4	30	101	230	166	2e-05	37.4
OTU_6	fw31_Odontocerum_albicorne	75.00	72	11	4	30	101	230	166	2e-05	37.4
OTU_6	fw91_Baetis	91.67	24	2	0	79	102	208	185	9e-05	35.6
OTU_6	fw69_Baetis_sp	91.67	24	2	0	79	102	208	185	9e-05	35.6
OTU_6	fw19_Baetis_(reversed)	91.67	24	2	0	79	102	208	185	9e-05	35.6
OTU_6	fw73_Rhyacophila	88.46	26	2	1	134	158	248	223	0.004	30.1
OTU_6	fw2_Rhyacophila	88.46	26	2	1	134	158	158	133	0.004	30.1
OTU_6	fw99_Agabus_(reversed)	63.64	132	21	4	1	107	291	162	0.013	28.3
OTU_6	fw90_Sericostoma_personatum	90.00	20	2	0	3	22	297	316	0.013	28.3
OTU_6	fw45_Sericostoma_personatum	90.00	20	2	0	3	22	206	225	0.013	28.3
OTU_6	fw27_Agabus	63.64	132	21	4	1	107	291	162	0.013	28.3
OTU_6	fw72_Ancylus	93.75	16	1	0	84	99	176	161	0.15	24.7
OTU_6	fw55_Agabus_cf_paludosus	62.88	132	21	4	1	107	290	162	0.15	24.7
OTU_6	fw1_Ancylus_16S_F_00BC75_A01.ab1	93.75	16	1	0	84	99	146	131	0.15	24.7
OTU_6	fw79_Philopotamidae	100.00	11	0	0	112	122	135	125	1.9	21.1
OTU_6	fw63_Philopotamus_montanus	100.00	11	0	0	112	122	44	34	1.9	21.1
OTU_6	fw11_Philopotamidae	100.00	11	0	0	112	122	44	34	1.9	21.1
OTU_7	fw82_Epeorus	100.00	155	0	0	1	155	132	286	1e-78	280
OTU_7	fw33_Epeorus_assimilis_(reversed)	100.00	155	0	0	1	155	218	372	1e-78	280
OTU_7	fw40_Leuctra_nigra_(reversed)	84.47	103	14	2	55	155	190	292	2e-26	107
OTU_7	fw20_Leuctra	84.47	103	14	2	55	155	190	292	2e-26	107
OTU_7	fw92_Leuctra	83.50	103	15	2	55	155	190	292	7e-25	102
OTU_7	fw42_Protonemura_auberti	82.35	102	17	1	55	155	189	290	2e-24	100
OTU_7	fw39_Nemurella_pictetii_(reversed)	82.35	102	17	1	55	155	189	290	2e-24	100
OTU_7	fw23_Nemourinae	82.35	102	17	1	55	155	189	290	2e-24	100
OTU_7	fw103_Siphonoperla	82.52	103	14	3	55	155	189	289	1e-22	95.1
OTU_7	fw71_Nemouridae	81.37	102	18	1	55	155	281	382	1e-22	95.1
OTU_7	fw38_Isoperla_goertzi	82.52	103	14	3	55	155	189	289	1e-22	95.1
OTU_7	fw85_Rhithrogena	82.35	102	15	3	56	155	274	374	4e-22	93.3
OTU_7	fw16_Rhithrogena	82.35	102	15	3	56	155	187	287	4e-22	93.3
OTU_7	fw56_Osmylus_fulvicephalus	80.39	102	18	2	55	155	277	377	1e-20	87.8
OTU_7	fw41_Siphonoperla_torrentium	73.75	160	31	6	2	155	135	289	6e-19	82.4
OTU_7	fw104_Cordulegaster_boltonii_(reversed)	76.47	102	22	2	55	155	191	291	4e-15	69.8
OTU_7	fw102_Limoniidae	75.00	116	26	3	42	155	264	378	1e-14	68.0
OTU_7	fw36_Limoniidae	75.00	116	26	3	42	155	176	290	1e-14	68.0
OTU_7	fw7_Simuliidae	76.24	101	22	2	56	155	190	289	1e-14	68.0
OTU_7	fw37_Dicranota	76.00	100	22	2	57	155	192	290	5e-14	66.2
OTU_7	fw61_Simulium_velutinum	75.96	104	17	4	56	155	190	289	2e-13	64.4
OTU_7	fw34_Paraleptophlebia_submarginata	76.64	107	15	6	53	155	183	283	6e-13	62.6
OTU_7	fw98_Tipulidae	74.00	100	24	2	57	155	279	377	3e-11	57.2
OTU_7	fw84_Ephemeridae	84.48	58	7	2	57	114	186	241	3e-11	57.2
OTU_7	fw14_Ephemeridae	82.76	58	8	2	57	114	186	241	3e-10	53.6
OTU_7	fw15_Chironomidae	72.28	101	20	3	59	155	193	289	4e-09	50.0
OTU_7	fw86_Ecdyonurus	72.84	81	22	0	18	98	149	229	1e-08	48.2
OTU_7	fw60_Dolichopus_nigricornis	69.33	163	35	8	1	155	133	288	5e-08	46.4
OTU_7	fw94_Ephemerella_major	79.17	48	10	0	41	88	170	217	6e-07	42.8
OTU_7	fw21_Ephemerella_major	79.17	48	10	0	41	88	170	217	6e-07	42.8
OTU_7	fw91_Baetis	80.43	46	7	2	56	101	185	228	8e-05	35.6
OTU_7	fw88_Leptophlebiidae	70.00	100	26	3	57	155	272	368	8e-05	35.6
OTU_7	fw69_Baetis_sp	80.43	46	7	2	56	101	185	228	8e-05	35.6
OTU_7	fw19_Baetis_(reversed)	80.43	46	7	2	56	101	185	228	8e-05	35.6
OTU_7	fw17_Leptophlebiidae	70.00	100	26	3	57	155	272	368	8e-05	35.6
OTU_7	fw101_Odontocerum_albicorne_(reversed)	100.00	16	0	0	57	72	35	50	0.004	30.1
OTU_7	fw70_Perla_marginata	66.23	77	7	2	98	155	219	295	0.004	30.1
OTU_7	fw48_Odontocerum_albicorne_(reversed)	100.00	16	0	0	57	72	166	181	0.004	30.1
OTU_7	fw31_Odontocerum_albicorne	100.00	16	0	0	57	72	166	181	0.004	30.1
OTU_7	fw83_Silo	81.82	33	2	2	8	39	44	73	0.012	28.3
OTU_7	fw28_Gerroidea	70.10	97	22	5	59	153	193	284	0.012	28.3
OTU_7	fw96_Ptychoptera_Pal__Assembly	100.00	13	0	0	141	153	104	92	0.15	24.7
OTU_7	fw90_Sericostoma_personatum	100.00	13	0	0	92	104	414	402	0.15	24.7
OTU_7	fw81_Dinocras_(reversed)	100.00	13	0	0	141	153	105	93	0.15	24.7
OTU_7	fw72_Ancylus	93.75	16	1	0	59	74	161	176	0.15	24.7
OTU_7	fw59_Chelifera_diversicauda	100.00	13	0	0	141	153	15	3	0.15	24.7
OTU_7	fw13_Dinocras	100.00	13	0	0	141	153	15	3	0.15	24.7
OTU_7	fw4_Blephariceridae	100.00	13	0	0	141	153	15	3	0.15	24.7
OTU_7	fw1_Ancylus_16S_F_00BC75_A01.ab1	93.75	16	1	0	59	74	131	146	0.15	24.7
OTU_7	fw97_Drusus_annulatus	81.82	22	4	0	80	101	279	258	0.52	22.9
OTU_7	fw89_Oecismus_monedula	100.00	12	0	0	92	103	417	406	0.52	22.9
OTU_7	fw73_Rhyacophila	100.00	12	0	0	141	152	105	94	0.52	22.9
OTU_7	fw45_Sericostoma_personatum	100.00	12	0	0	92	103	323	312	0.52	22.9
OTU_7	fw43_Drusus_annulatus	81.82	22	4	0	80	101	279	258	0.52	22.9
OTU_7	fw25_Drusus_annulatus	81.82	22	4	0	80	101	279	258	0.52	22.9
OTU_7	fw18_Oecismus_monedula	100.00	12	0	0	92	103	325	314	0.52	22.9
OTU_7	fw2_Rhyacophila	100.00	12	0	0	141	152	15	4	0.52	22.9
OTU_7	fw93_Anomalopterygella_chauvinia	100.00	11	0	0	91	101	268	258	1.8	21.1
OTU_7	fw46_Rhyacophila_fasciata_(reversed)	100.00	11	0	0	53	63	13	23	1.8	21.1
OTU_8	fw55_Agabus_cf_paludosus	81.53	157	29	0	1	157	134	290	4e-40	152
OTU_8	fw99_Agabus_(reversed)	79.11	158	32	1	1	157	134	291	4e-34	132
OTU_8	fw27_Agabus	79.11	158	32	1	1	157	134	291	4e-34	132
OTU_8	fw4_Blephariceridae	73.42	158	39	3	1	157	133	288	5e-20	86.0
OTU_8	fw74_Blephariceridae_(reversed)	72.78	158	40	3	1	157	1	156	2e-18	80.6
OTU_8	fw96_Ptychoptera_Pal__Assembly	74.07	162	31	8	2	157	224	380	3e-17	77.0
OTU_8	fw61_Simulium_velutinum	73.72	137	31	3	23	157	156	289	3e-17	77.0
OTU_8	fw98_Tipulidae	70.44	159	40	2	2	157	223	377	3e-16	73.4
OTU_8	fw30_Limnius_(reversed)	75.73	103	25	0	53	155	185	287	3e-16	73.4
OTU_8	fw53_Limnobaris_t-album_atriplicis_(reversed)	71.71	152	33	4	14	155	134	285	1e-15	71.6
OTU_8	fw40_Leuctra_nigra_(reversed)	75.93	108	22	3	53	157	186	292	1e-14	68.0
OTU_8	fw20_Leuctra	75.93	108	22	3	53	157	186	292	1e-14	68.0
OTU_8	fw7_Simuliidae	72.59	135	27	4	28	157	160	289	1e-14	68.0
OTU_8	fw71_Nemouridae	70.62	160	39	4	2	157	227	382	5e-14	66.2
OTU_8	fw92_Leuctra	75.00	108	23	3	53	157	186	292	2e-13	64.4
OTU_8	fw103_Siphonoperla	73.74	99	26	0	59	157	191	289	6e-13	62.6
OTU_8	fw50_Agapetus_fuscipes	73.29	146	28	8	19	157	142	283	6e-13	62.6
OTU_8	fw38_Isoperla_goertzi	73.74	99	26	0	59	157	191	289	6e-13	62.6
OTU_8	fw42_Protonemura_auberti	72.36	123	28	3	39	157	170	290	2e-12	60.8
OTU_8	fw41_Siphonoperla_torrentium	72.22	162	32	9	2	157	135	289	2e-12	60.8
OTU_8	fw84_Ephemeridae	71.55	116	32	1	42	157	169	283	3e-11	57.2
OTU_8	fw14_Ephemeridae	70.69	116	33	1	42	157	169	283	3e-10	53.6
OTU_8	fw28_Gerroidea	68.79	141	39	3	17	155	147	284	1e-08	48.2
OTU_8	fw86_Ecdyonurus	66.67	117	38	1	42	157	170	286	0.001	31.9
OTU_8	fw56_Osmylus_fulvicephalus	100.00	11	0	0	139	149	248	258	1.9	21.1
OTU_9	fw74_Blephariceridae_(reversed)	99.36	156	1	0	1	156	1	156	2e-77	277
OTU_9	fw4_Blephariceridae	99.36	156	1	0	1	156	133	288	2e-77	277
OTU_9	fw37_Dicranota	86.71	158	16	2	2	156	135	290	2e-50	187
OTU_9	fw102_Limoniidae	83.54	158	21	2	2	156	223	378	2e-43	163
OTU_9	fw36_Limoniidae	83.54	158	21	2	2	156	135	290	2e-43	163
OTU_9	fw98_Tipulidae	81.94	155	28	0	2	156	223	377	1e-40	154
OTU_9	fw96_Ptychoptera_Pal__Assembly	82.17	157	26	2	2	156	224	380	2e-39	150
OTU_9	fw58_Crypteria_limnophiloides	83.46	133	21	1	23	154	157	289	9e-36	138
OTU_9	fw59_Chelifera_diversicauda	79.63	162	24	5	1	156	134	292	5e-33	129
OTU_9	fw55_Agabus_cf_paludosus	80.71	140	25	2	18	156	152	290	2e-31	123
OTU_9	fw7_Simuliidae	78.71	155	24	4	10	156	136	289	7e-31	122
OTU_9	fw61_Simulium_velutinum	81.82	121	21	1	37	156	169	289	3e-29	116
OTU_9	fw99_Agabus_(reversed)	77.36	159	32	4	1	156	134	291	1e-27	111
OTU_9	fw27_Agabus	77.36	159	32	4	1	156	134	291	1e-27	111
OTU_9	fw42_Protonemura_auberti	79.46	112	22	1	46	156	179	290	1e-22	95.1
OTU_9	fw56_Osmylus_fulvicephalus	74.83	151	32	3	12	156	227	377	4e-22	93.3
OTU_9	fw29_Agapetinae	80.19	106	20	1	51	156	179	283	4e-22	93.3
OTU_9	fw104_Cordulegaster_boltonii_(reversed)	76.35	148	30	5	11	156	147	291	1e-21	91.5
OTU_9	fw53_Limnobaris_t-album_atriplicis_(reversed)	79.41	102	21	0	53	154	184	285	4e-21	89.7
OTU_9	fw28_Gerroidea	77.19	114	23	1	41	154	174	284	2e-20	87.8
OTU_9	fw41_Siphonoperla_torrentium	78.22	101	22	0	56	156	189	289	2e-19	84.2
OTU_9	fw50_Agapetus_fuscipes	74.36	156	32	6	3	156	134	283	6e-19	82.4
OTU_9	fw40_Leuctra_nigra_(reversed)	77.57	107	22	1	52	156	186	292	6e-19	82.4
OTU_9	fw20_Leuctra	77.57	107	22	1	52	156	186	292	6e-19	82.4
OTU_9	fw92_Leuctra	76.64	107	23	1	52	156	186	292	8e-18	78.8
OTU_9	fw70_Perla_marginata	79.45	73	14	1	60	131	198	270	2e-12	60.8
OTU_9	fw79_Philopotamidae	89.47	19	2	0	136	154	333	315	0.043	26.5
OTU_9	fw63_Philopotamus_montanus	89.47	19	2	0	136	154	242	224	0.043	26.5
OTU_9	fw11_Philopotamidae	89.47	19	2	0	136	154	242	224	0.043	26.5
OTU_9	fw107_Hirudinea_(reversed)	100.00	13	0	0	113	125	101	89	0.15	24.7
OTU_10	fw96_Ptychoptera_Pal__Assembly	100.00	158	0	0	1	158	223	380	3e-80	286
OTU_10	fw102_Limoniidae	83.02	159	24	3	1	158	222	378	1e-40	154
OTU_10	fw37_Dicranota	83.02	159	24	3	1	158	134	290	1e-40	154
OTU_10	fw36_Limoniidae	83.02	159	24	3	1	158	134	290	1e-40	154
OTU_10	fw74_Blephariceridae_(reversed)	82.17	157	26	2	2	158	2	156	2e-39	150
OTU_10	fw4_Blephariceridae	81.53	157	27	2	2	158	134	288	6e-38	145
OTU_10	fw98_Tipulidae	80.38	158	29	2	1	158	222	377	1e-35	138
OTU_10	fw58_Crypteria_limnophiloides	80.13	156	27	3	3	156	136	289	4e-34	132
OTU_10	fw15_Chironomidae	79.87	159	28	3	1	158	134	289	4e-34	132
OTU_10	fw7_Simuliidae	79.11	158	31	2	1	158	134	289	5e-33	129
OTU_10	fw61_Simulium_velutinum	78.48	158	32	2	1	158	134	289	6e-32	125
OTU_10	fw59_Chelifera_diversicauda	78.62	159	31	3	2	158	135	292	2e-31	123
OTU_10	fw60_Dolichopus_nigricornis	77.02	161	27	4	2	158	134	288	1e-28	114
OTU_10	fw55_Agabus_cf_paludosus	78.12	160	28	5	2	158	135	290	1e-28	114
OTU_10	fw99_Agabus_(reversed)	76.73	159	33	3	2	158	135	291	1e-27	111
OTU_10	fw27_Agabus	76.73	159	33	3	2	158	135	291	1e-27	111
OTU_10	fw41_Siphonoperla_torrentium	73.58	159	38	3	1	158	134	289	2e-20	87.8
OTU_10	fw56_Osmylus_fulvicephalus	72.84	162	33	4	2	158	222	377	5e-20	86.0
OTU_10	fw30_Limnius_(reversed)	81.25	96	15	2	56	150	188	281	5e-20	86.0
OTU_10	fw29_Agapetinae	77.39	115	21	3	47	158	171	283	6e-19	82.4
OTU_10	fw103_Siphonoperla	74.81	135	28	4	26	158	159	289	8e-18	78.8
OTU_10	fw42_Protonemura_auberti	72.39	163	34	5	1	158	134	290	8e-18	78.8
OTU_10	fw38_Isoperla_goertzi	74.81	135	28	4	26	158	159	289	8e-18	78.8
OTU_10	fw70_Perla_marginata	79.45	73	15	0	61	133	198	270	2e-13	64.4
OTU_10	fw53_Limnobaris_t-album_atriplicis_(reversed)	70.51	156	39	4	3	156	135	285	6e-13	62.6
OTU_10	fw50_Agapetus_fuscipes	70.13	154	35	6	9	158	137	283	3e-10	53.6
OTU_10	fw88_Leptophlebiidae	90.48	21	2	0	119	139	352	332	0.004	30.1
OTU_10	fw17_Leptophlebiidae	90.48	21	2	0	119	139	352	332	0.004	30.1
OTU_10	fw79_Philopotamidae	72.73	55	11	2	106	156	369	315	0.044	26.5
OTU_10	fw63_Philopotamus_montanus	72.73	55	11	2	106	156	278	224	0.044	26.5
OTU_10	fw11_Philopotamidae	72.73	55	11	2	106	156	278	224	0.044	26.5
OTU_10	fw86_Ecdyonurus	77.42	31	7	0	120	150	248	278	0.15	24.7
OTU_10	fw76_Hydropsyche_(reversed)	85.00	20	3	0	135	154	58	39	0.53	22.9
OTU_10	fw73_Rhyacophila	100.00	12	0	0	146	157	197	186	0.53	22.9
OTU_10	fw67_Asellus_aquaticus_Pal__Assembly	100.00	12	0	0	145	156	329	340	0.53	22.9
OTU_10	fw48_Odontocerum_albicorne_(reversed)	93.33	15	1	0	134	148	76	62	0.53	22.9
OTU_10	fw31_Odontocerum_albicorne	93.33	15	1	0	134	148	76	62	0.53	22.9
OTU_10	fw2_Rhyacophila	100.00	12	0	0	146	157	107	96	0.53	22.9
OTU_10	fw100_Halesus	93.75	16	0	1	142	156	297	312	1.9	21.1
OTU_10	fw91_Baetis	100.00	11	0	0	147	157	231	241	1.9	21.1
OTU_10	fw89_Oecismus_monedula	100.00	11	0	0	144	154	254	244	1.9	21.1
OTU_10	fw69_Baetis_sp	100.00	11	0	0	147	157	231	241	1.9	21.1
OTU_10	fw66_Bivalvia	100.00	11	0	0	144	154	72	82	1.9	21.1
OTU_10	fw44_Hydropsyche_instabilis	100.00	11	0	0	146	156	339	329	1.9	21.1
OTU_10	fw19_Baetis_(reversed)	100.00	11	0	0	147	157	231	241	1.9	21.1
OTU_10	fw18_Oecismus_monedula	100.00	11	0	0	144	154	162	152	1.9	21.1
OTU_11	fw71_Nemouridae	100.00	157	0	0	1	157	382	226	1e-79	284
OTU_11	fw42_Protonemura_auberti	94.90	157	8	0	1	157	290	134	7e-69	248
OTU_11	fw39_Nemurella_pictetii_(reversed)	89.17	157	17	0	1	157	290	134	2e-56	206
OTU_11	fw23_Nemourinae	89.17	157	17	0	1	157	290	134	2e-56	206
OTU_11	fw40_Leuctra_nigra_(reversed)	84.47	161	19	5	1	157	292	134	8e-43	161
OTU_11	fw20_Leuctra	84.47	161	19	5	1	157	292	134	8e-43	161
OTU_11	fw92_Leuctra	83.85	161	20	5	1	157	292	134	4e-41	156
OTU_11	fw37_Dicranota	80.38	158	29	2	1	157	290	134	1e-35	138
OTU_11	fw103_Siphonoperla	84.80	125	16	2	1	124	289	167	1e-34	134
OTU_11	fw38_Isoperla_goertzi	84.80	125	16	2	1	124	289	167	1e-34	134
OTU_11	fw41_Siphonoperla_torrentium	89.00	100	10	1	1	100	289	191	2e-32	127
OTU_11	fw104_Cordulegaster_boltonii_(reversed)	77.64	161	29	4	1	157	291	134	3e-29	116
OTU_11	fw70_Perla_marginata	84.69	98	15	0	1	98	295	198	5e-27	109
OTU_11	fw56_Osmylus_fulvicephalus	77.22	158	32	4	1	156	377	222	5e-27	109
OTU_11	fw102_Limoniidae	75.95	158	36	2	1	157	378	222	2e-26	107
OTU_11	fw81_Dinocras_(reversed)	76.58	158	24	5	1	150	386	234	2e-26	107
OTU_11	fw36_Limoniidae	75.95	158	36	2	1	157	290	134	2e-26	107
OTU_11	fw13_Dinocras	76.58	158	24	5	1	150	296	144	2e-26	107
OTU_11	fw98_Tipulidae	74.53	161	32	4	1	157	377	222	3e-23	96.9
OTU_11	fw82_Epeorus	81.37	102	18	1	1	102	286	186	1e-22	95.1
OTU_11	fw33_Epeorus_assimilis_(reversed)	81.37	102	18	1	1	102	372	272	1e-22	95.1
OTU_11	fw61_Simulium_velutinum	73.62	163	30	5	1	157	289	134	4e-21	89.7
OTU_11	fw59_Chelifera_diversicauda	74.34	152	32	4	1	147	292	143	2e-20	87.8
OTU_11	fw7_Simuliidae	80.39	102	17	2	1	101	289	190	2e-20	87.8
OTU_11	fw86_Ecdyonurus	78.57	98	20	1	1	98	286	190	8e-18	78.8
OTU_11	fw15_Chironomidae	71.78	163	33	5	1	157	289	134	3e-17	77.0
OTU_11	fw84_Ephemeridae	74.58	118	28	2	1	118	283	168	1e-15	71.6
OTU_11	fw60_Dolichopus_nigricornis	71.52	158	40	4	1	156	288	134	4e-15	69.8
OTU_11	fw30_Limnius_(reversed)	76.00	100	23	1	3	102	287	189	4e-15	69.8
OTU_11	fw85_Rhithrogena	75.96	104	19	3	1	101	374	274	1e-14	68.0
OTU_11	fw16_Rhithrogena	75.96	104	19	3	1	101	287	187	1e-14	68.0
OTU_11	fw3_Scirtidae_(reversed)	71.43	161	39	5	1	156	290	132	1e-14	68.0
OTU_11	fw14_Ephemeridae	73.73	118	29	2	1	118	283	168	5e-14	66.2
OTU_11	fw88_Leptophlebiidae	75.00	100	22	2	1	100	368	272	6e-13	62.6
OTU_11	fw17_Leptophlebiidae	75.00	100	22	2	1	100	368	272	6e-13	62.6
OTU_11	fw50_Agapetus_fuscipes	70.59	153	32	7	1	151	283	142	3e-10	53.6
OTU_11	fw34_Paraleptophlebia_submarginata	70.00	100	27	1	1	100	283	187	2e-07	44.6
OTU_11	fw28_Gerroidea	70.83	96	24	2	3	98	284	193	6e-07	42.8
OTU_11	fw94_Ephemerella_major	69.31	101	26	2	1	100	282	186	7e-06	39.2
OTU_11	fw21_Ephemerella_major	69.31	101	26	2	1	100	282	186	7e-06	39.2
OTU_11	fw91_Baetis	91.67	24	2	0	78	101	208	185	8e-05	35.6
OTU_11	fw69_Baetis_sp	91.67	24	2	0	78	101	208	185	8e-05	35.6
OTU_11	fw19_Baetis_(reversed)	91.67	24	2	0	78	101	208	185	8e-05	35.6
OTU_11	fw101_Odontocerum_albicorne_(reversed)	76.00	50	11	1	51	100	83	35	3e-04	33.7
OTU_11	fw48_Odontocerum_albicorne_(reversed)	76.00	50	11	1	51	100	214	166	3e-04	33.7
OTU_11	fw31_Odontocerum_albicorne	76.00	50	11	1	51	100	214	166	3e-04	33.7
OTU_11	fw72_Ancylus	94.12	17	1	0	82	98	177	161	0.044	26.5
OTU_11	fw1_Ancylus_16S_F_00BC75_A01.ab1	94.12	17	1	0	82	98	147	131	0.044	26.5
OTU_11	fw66_Bivalvia	100.00	12	0	0	46	57	66	77	0.53	22.9
OTU_11	fw79_Philopotamidae	100.00	11	0	0	12	22	324	334	1.9	21.1
OTU_11	fw67_Asellus_aquaticus_Pal__Assembly	100.00	11	0	0	15	25	239	229	1.9	21.1
OTU_11	fw63_Philopotamus_montanus	100.00	11	0	0	12	22	233	243	1.9	21.1
OTU_11	fw11_Philopotamidae	100.00	11	0	0	12	22	233	243	1.9	21.1
OTU_12	fw86_Ecdyonurus	100.00	155	0	0	1	155	286	132	1e-78	280
OTU_12	fw95_Ephemerella_mucronata	94.44	18	1	0	80	97	290	273	4e-28	113
OTU_12	fw22_Ephemerella_mucronata_(reversed)	94.44	18	1	0	80	97	204	187	4e-28	113
OTU_12	fw103_Siphonoperla	76.92	130	29	1	1	129	289	160	3e-23	96.9
OTU_12	fw38_Isoperla_goertzi	76.92	130	29	1	1	129	289	160	3e-23	96.9
OTU_12	fw71_Nemouridae	78.57	98	20	1	1	97	382	285	8e-18	78.8
OTU_12	fw42_Protonemura_auberti	78.57	98	20	1	1	97	290	193	8e-18	78.8
OTU_12	fw40_Leuctra_nigra_(reversed)	77.78	99	20	1	1	97	292	194	3e-17	77.0
OTU_12	fw20_Leuctra	77.78	99	20	1	1	97	292	194	3e-17	77.0
OTU_12	fw41_Siphonoperla_torrentium	73.57	140	30	4	1	136	289	153	9e-17	75.2
OTU_12	fw92_Leuctra	76.77	99	21	1	1	97	292	194	3e-16	73.4
OTU_12	fw85_Rhithrogena	73.60	125	26	4	1	121	374	253	5e-14	66.2
OTU_12	fw16_Rhithrogena	73.60	125	26	4	1	121	287	166	5e-14	66.2
OTU_12	fw70_Perla_marginata	74.26	101	25	1	1	100	295	195	6e-13	62.6
OTU_12	fw39_Nemurella_pictetii_(reversed)	74.49	98	24	1	1	97	290	193	2e-12	60.8
OTU_12	fw23_Nemourinae	74.49	98	24	1	1	97	290	193	2e-12	60.8
OTU_12	fw81_Dinocras_(reversed)	72.90	107	23	2	1	101	386	280	7e-12	59.0
OTU_12	fw13_Dinocras	72.90	107	23	2	1	101	296	190	7e-12	59.0
OTU_12	fw37_Dicranota	70.83	120	30	2	1	120	290	176	9e-11	55.4
OTU_12	fw15_Chironomidae	73.47	98	21	3	26	120	264	169	1e-09	51.8
OTU_12	fw84_Ephemeridae	72.16	97	26	1	1	97	283	188	4e-09	50.0
OTU_12	fw82_Epeorus	72.84	81	22	0	58	138	229	149	1e-08	48.2
OTU_12	fw33_Epeorus_assimilis_(reversed)	72.84	81	22	0	58	138	315	235	1e-08	48.2
OTU_12	fw56_Osmylus_fulvicephalus	70.27	111	29	2	8	114	370	260	5e-08	46.4
OTU_12	fw14_Ephemeridae	71.13	97	27	1	1	97	283	188	5e-08	46.4
OTU_12	fw102_Limoniidae	68.93	103	32	0	1	103	378	276	6e-07	42.8
OTU_12	fw36_Limoniidae	68.93	103	32	0	1	103	290	188	6e-07	42.8
OTU_12	fw3_Scirtidae_(reversed)	70.93	86	24	1	8	92	283	198	7e-06	39.2
OTU_12	fw94_Ephemerella_major	69.39	98	26	2	1	97	282	188	2e-05	37.4
OTU_12	fw21_Ephemerella_major	69.39	98	26	2	1	97	282	188	2e-05	37.4
OTU_12	fw60_Dolichopus_nigricornis	68.57	140	35	6	9	142	280	144	8e-05	35.6
OTU_12	fw98_Tipulidae	79.49	39	7	1	83	120	295	257	0.001	31.9
OTU_12	fw28_Gerroidea	67.83	143	32	7	7	143	280	146	0.001	31.9
OTU_12	fw104_Cordulegaster_boltonii_(reversed)	67.50	160	45	7	1	155	291	134	0.004	30.1
OTU_12	fw7_Simuliidae	67.39	92	24	2	9	97	281	193	0.012	28.3
OTU_12	fw61_Simulium_velutinum	65.98	97	33	0	1	97	289	193	0.043	26.5
OTU_12	fw34_Paraleptophlebia_submarginata	89.47	19	2	0	83	101	203	185	0.043	26.5
OTU_12	fw30_Limnius_(reversed)	69.35	62	19	0	7	68	283	222	0.043	26.5
OTU_12	fw96_Ptychoptera_Pal__Assembly	77.42	31	7	0	9	39	372	342	0.15	24.7
OTU_12	fw91_Baetis	85.71	21	3	0	77	97	208	188	0.15	24.7
OTU_12	fw90_Sericostoma_personatum	93.75	16	1	0	9	24	303	318	0.15	24.7
OTU_12	fw69_Baetis_sp	85.71	21	3	0	77	97	208	188	0.15	24.7
OTU_12	fw67_Asellus_aquaticus_Pal__Assembly	100.00	13	0	0	50	62	310	322	0.15	24.7
OTU_12	fw55_Agabus_cf_paludosus	86.96	23	2	1	3	24	267	245	0.15	24.7
OTU_12	fw50_Agapetus_fuscipes	78.79	33	6	1	1	33	283	252	0.15	24.7
OTU_12	fw45_Sericostoma_personatum	93.75	16	1	0	9	24	212	227	0.15	24.7
OTU_12	fw19_Baetis_(reversed)	85.71	21	3	0	77	97	208	188	0.15	24.7
OTU_12	fw29_Agapetinae	100.00	12	0	0	13	24	242	231	0.52	22.9
OTU_12	fw88_Leptophlebiidae	100.00	11	0	0	16	26	343	353	1.8	21.1
OTU_12	fw83_Silo	100.00	11	0	0	132	142	158	148	1.8	21.1
OTU_12	fw79_Philopotamidae	100.00	11	0	0	130	140	287	277	1.8	21.1
OTU_12	fw76_Hydropsyche_(reversed)	100.00	11	0	0	108	118	161	151	1.8	21.1
OTU_12	fw73_Rhyacophila	100.00	11	0	0	130	140	271	261	1.8	21.1
OTU_12	fw63_Philopotamus_montanus	100.00	11	0	0	130	140	196	186	1.8	21.1
OTU_12	fw58_Crypteria_limnophiloides	92.86	14	1	0	102	115	146	133	1.8	21.1
OTU_12	fw53_Limnobaris_t-album_atriplicis_(reversed)	100.00	11	0	0	130	140	199	189	1.8	21.1
OTU_12	fw49_Potamophylax_cf_latipennis	100.00	11	0	0	14	24	271	261	1.8	21.1
OTU_12	fw46_Rhyacophila_fasciata_(reversed)	100.00	11	0	0	130	140	49	39	1.8	21.1
OTU_12	fw44_Hydropsyche_instabilis	100.00	11	0	0	108	118	288	278	1.8	21.1
OTU_12	fw17_Leptophlebiidae	100.00	11	0	0	16	26	343	353	1.8	21.1
OTU_12	fw11_Philopotamidae	100.00	11	0	0	130	140	196	186	1.8	21.1
OTU_12	fw2_Rhyacophila	100.00	11	0	0	130	140	181	171	1.8	21.1
OTU_13	fw28_Gerroidea	100.00	155	0	0	1	155	132	286	1e-78	280
OTU_13	fw61_Simulium_velutinum	78.26	138	22	5	22	153	152	287	8e-24	98.7
OTU_13	fw60_Dolichopus_nigricornis	75.57	131	29	1	26	153	156	286	1e-21	91.5
OTU_13	fw7_Simuliidae	76.72	116	22	2	43	153	172	287	2e-19	84.2
OTU_13	fw74_Blephariceridae_(reversed)	76.32	114	24	1	43	153	41	154	6e-19	82.4
OTU_13	fw4_Blephariceridae	76.32	114	24	1	43	153	173	286	6e-19	82.4
OTU_13	fw41_Siphonoperla_torrentium	72.99	137	27	4	22	153	156	287	1e-15	71.6
OTU_13	fw103_Siphonoperla	75.79	95	20	1	62	153	193	287	5e-14	66.2
OTU_13	fw38_Isoperla_goertzi	75.79	95	20	1	62	153	193	287	5e-14	66.2
OTU_13	fw55_Agabus_cf_paludosus	73.68	114	23	3	45	153	177	288	2e-13	64.4
OTU_13	fw15_Chironomidae	73.91	115	25	3	43	153	174	287	2e-13	64.4
OTU_13	fw59_Chelifera_diversicauda	73.11	119	22	4	43	153	174	290	6e-13	62.6
OTU_13	fw50_Agapetus_fuscipes	72.90	155	28	9	8	153	132	281	6e-13	62.6
OTU_13	fw30_Limnius_(reversed)	74.77	107	20	5	51	153	184	287	9e-11	55.4
OTU_13	fw72_Ancylus	76.62	77	16	2	34	109	132	207	1e-09	51.8
OTU_13	fw42_Protonemura_auberti	72.92	96	22	2	62	153	193	288	1e-09	51.8
OTU_13	fw1_Ancylus_16S_F_00BC75_A01.ab1	76.62	77	16	2	34	109	102	177	1e-09	51.8
OTU_13	fw88_Leptophlebiidae	85.71	42	5	1	62	103	274	314	5e-08	46.4
OTU_13	fw84_Ephemeridae	71.96	107	24	4	47	149	173	277	5e-08	46.4
OTU_13	fw17_Leptophlebiidae	85.71	42	5	1	62	103	274	314	5e-08	46.4
OTU_13	fw40_Leuctra_nigra_(reversed)	72.45	98	20	4	62	153	194	290	2e-07	44.6
OTU_13	fw20_Leuctra	72.45	98	20	4	62	153	194	290	2e-07	44.6
OTU_13	fw71_Nemouridae	70.83	96	24	2	62	153	285	380	6e-07	42.8
OTU_13	fw14_Ephemeridae	71.03	107	25	4	47	149	173	277	2e-06	41.0
OTU_13	fw92_Leuctra	71.43	98	21	4	62	153	194	290	7e-06	39.2
OTU_13	fw86_Ecdyonurus	67.83	143	32	7	15	149	144	280	0.001	31.9
OTU_13	fw107_Hirudinea_(reversed)	81.08	37	5	2	41	76	16	51	0.012	28.3
OTU_13	fw101_Odontocerum_albicorne_(reversed)	82.76	29	4	1	81	109	79	52	0.043	26.5
OTU_13	fw48_Odontocerum_albicorne_(reversed)	82.76	29	4	1	81	109	210	183	0.043	26.5
OTU_13	fw31_Odontocerum_albicorne	82.76	29	4	1	81	109	210	183	0.043	26.5
OTU_13	fw79_Philopotamidae	80.77	26	2	1	82	107	154	176	0.52	22.9
OTU_13	fw73_Rhyacophila	79.31	29	5	1	82	109	148	176	0.52	22.9
OTU_13	fw63_Philopotamus_montanus	80.77	26	2	1	82	107	63	85	0.52	22.9
OTU_13	fw54_Bythinella_compressa	93.33	15	1	0	62	76	268	282	0.52	22.9
OTU_13	fw11_Philopotamidae	80.77	26	2	1	82	107	63	85	0.52	22.9
OTU_13	fw2_Rhyacophila	79.31	29	5	1	82	109	58	86	0.52	22.9
OTU_13	fw100_Halesus	100.00	11	0	0	99	109	498	488	1.8	21.1
OTU_13	fw99_Agabus_(reversed)	100.00	11	0	0	99	109	78	88	1.8	21.1
OTU_13	fw81_Dinocras_(reversed)	100.00	11	0	0	97	107	229	239	1.8	21.1
OTU_13	fw64_Apatania_fimbriata	100.00	11	0	0	145	155	141	151	1.8	21.1
OTU_13	fw56_Osmylus_fulvicephalus	92.86	14	1	0	134	147	245	258	1.8	21.1
OTU_13	fw27_Agabus	100.00	11	0	0	99	109	78	88	1.8	21.1
OTU_13	fw13_Dinocras	100.00	11	0	0	97	107	139	149	1.8	21.1
OTU_13	fw3_Scirtidae_(reversed)	100.00	11	0	0	99	109	75	85	1.8	21.1
OTU_14	fw89_Oecismus_monedula	100.00	146	0	0	1	146	224	369	9e-74	264
OTU_14	fw18_Oecismus_monedula	100.00	146	0	0	1	146	132	277	9e-74	264
OTU_14	fw90_Sericostoma_personatum	89.09	110	10	2	37	146	259	366	9e-36	138
OTU_14	fw45_Sericostoma_personatum	89.09	110	10	2	37	146	168	275	9e-36	138
OTU_14	fw62_Tinodes_rostocki	80.67	119	16	3	24	139	150	264	2e-25	104
OTU_14	fw58_Crypteria_limnophiloides	78.43	102	19	2	39	137	192	293	7e-18	78.8
OTU_14	fw87_Potamophylax	81.11	90	12	3	39	127	194	279	3e-17	77.0
OTU_14	fw4_Blephariceridae	78.72	94	18	2	18	110	169	261	3e-16	73.4
OTU_14	fw96_Ptychoptera_Pal__Assembly	76.60	94	21	1	18	110	260	353	1e-14	68.0
OTU_14	fw74_Blephariceridae_(reversed)	77.66	94	19	2	18	110	37	129	1e-14	68.0
OTU_14	fw97_Drusus_annulatus	74.31	109	20	3	18	123	173	276	2e-13	64.4
OTU_14	fw93_Anomalopterygella_chauvinia	74.04	104	25	1	18	121	173	274	2e-13	64.4
OTU_14	fw25_Drusus_annulatus	74.31	109	20	3	18	123	173	276	2e-13	64.4
OTU_14	fw3_Scirtidae_(reversed)	76.84	95	17	3	40	129	192	286	2e-13	64.4
OTU_14	fw59_Chelifera_diversicauda	77.55	98	14	5	39	129	192	288	6e-13	62.6
OTU_14	fw100_Halesus	77.91	86	14	3	39	123	284	365	2e-12	60.8
OTU_14	fw64_Apatania_fimbriata	76.00	100	18	4	40	138	195	289	2e-12	60.8
OTU_14	fw43_Drusus_annulatus	74.07	108	22	3	18	123	173	276	2e-12	60.8
OTU_14	fw49_Potamophylax_cf_latipennis	84.21	57	5	2	27	83	185	237	2e-11	57.2
OTU_14	fw79_Philopotamidae	71.56	109	28	2	26	133	264	370	1e-09	51.8
OTU_14	fw63_Philopotamus_montanus	71.56	109	28	2	26	133	173	279	1e-09	51.8
OTU_14	fw53_Limnobaris_t-album_atriplicis_(reversed)	81.67	60	9	2	37	95	187	245	1e-09	51.8
OTU_14	fw11_Philopotamidae	71.56	109	28	2	26	133	173	279	1e-09	51.8
OTU_14	fw73_Rhyacophila	77.27	66	12	1	23	88	245	307	4e-09	50.0
OTU_14	fw55_Agabus_cf_paludosus	78.79	66	12	2	39	103	192	256	4e-09	50.0
OTU_14	fw2_Rhyacophila	77.27	66	12	1	23	88	155	217	4e-09	50.0
OTU_14	fw99_Agabus_(reversed)	77.61	67	12	2	39	103	192	257	1e-08	48.2
OTU_14	fw27_Agabus	77.61	67	12	2	39	103	192	257	1e-08	48.2
OTU_14	fw76_Hydropsyche_(reversed)	77.97	59	11	1	19	75	37	95	4e-08	46.4
OTU_14	fw44_Hydropsyche_instabilis	77.97	59	11	1	19	75	169	227	4e-08	46.4
OTU_14	fw46_Rhyacophila_fasciata_(reversed)	80.00	50	7	1	39	88	39	85	1e-07	44.6
OTU_14	fw30_Limnius_(reversed)	76.39	72	12	3	39	108	191	259	1e-07	44.6
OTU_14	fw39_Nemurella_pictetii_(reversed)	66.43	143	27	4	2	123	135	277	5e-07	42.8
OTU_14	fw23_Nemourinae	66.43	143	27	4	2	123	135	277	5e-07	42.8
OTU_14	fw81_Dinocras_(reversed)	77.55	49	11	0	37	85	280	328	6e-06	39.2
OTU_14	fw13_Dinocras	77.55	49	11	0	37	85	190	238	6e-06	39.2
OTU_14	fw104_Cordulegaster_boltonii_(reversed)	66.39	122	18	5	2	101	135	255	3e-04	33.7
OTU_14	fw70_Perla_marginata	94.74	19	1	0	38	56	195	213	0.003	30.1
OTU_14	fw66_Bivalvia	100.00	14	0	0	20	33	83	70	0.040	26.5
OTU_14	fw82_Epeorus	100.00	11	0	0	1	11	132	142	1.7	21.1
OTU_14	fw60_Dolichopus_nigricornis	100.00	11	0	0	21	31	284	274	1.7	21.1
OTU_14	fw56_Osmylus_fulvicephalus	100.00	11	0	0	1	11	221	231	1.7	21.1
OTU_14	fw50_Agapetus_fuscipes	100.00	11	0	0	22	32	240	250	1.7	21.1
OTU_14	fw33_Epeorus_assimilis_(reversed)	100.00	11	0	0	1	11	218	228	1.7	21.1
OTU_14	fw15_Chironomidae	100.00	11	0	0	21	31	285	275	1.7	21.1
OTU_14	fw7_Simuliidae	100.00	11	0	0	23	33	229	239	1.7	21.1
OTU_15	fw85_Rhithrogena	100.00	156	0	0	1	156	374	219	4e-79	282
OTU_15	fw16_Rhithrogena	100.00	156	0	0	1	156	287	132	4e-79	282
OTU_15	fw82_Epeorus	82.35	102	15	3	1	101	286	187	4e-22	93.3
OTU_15	fw33_Epeorus_assimilis_(reversed)	82.35	102	15	3	1	101	372	273	4e-22	93.3
OTU_15	fw103_Siphonoperla	79.21	101	20	1	1	101	289	190	2e-19	84.2
OTU_15	fw38_Isoperla_goertzi	79.21	101	20	1	1	101	289	190	2e-19	84.2
OTU_15	fw40_Leuctra_nigra_(reversed)	78.10	105	16	3	1	101	292	191	8e-18	78.8
OTU_15	fw20_Leuctra	78.10	105	16	3	1	101	292	191	8e-18	78.8
OTU_15	fw92_Leuctra	77.14	105	17	3	1	101	292	191	1e-16	75.2
OTU_15	fw41_Siphonoperla_torrentium	77.00	100	22	1	1	100	289	191	3e-16	73.4
OTU_15	fw61_Simulium_velutinum	76.24	101	23	1	1	101	289	190	1e-15	71.6
OTU_15	fw42_Protonemura_auberti	76.92	104	18	3	1	101	290	190	1e-15	71.6
OTU_15	fw39_Nemurella_pictetii_(reversed)	76.92	104	18	3	1	101	290	190	1e-15	71.6
OTU_15	fw23_Nemourinae	76.92	104	18	3	1	101	290	190	1e-15	71.6
OTU_15	fw71_Nemouridae	75.96	104	19	3	1	101	382	282	1e-14	68.0
OTU_15	fw104_Cordulegaster_boltonii_(reversed)	75.49	102	22	2	1	101	291	192	5e-14	66.2
OTU_15	fw86_Ecdyonurus	73.60	125	26	4	1	122	286	166	5e-14	66.2
OTU_15	fw60_Dolichopus_nigricornis	75.00	100	24	1	1	100	288	190	2e-13	64.4
OTU_15	fw37_Dicranota	75.00	100	24	1	1	100	290	192	2e-13	64.4
OTU_15	fw99_Agabus_(reversed)	75.25	101	23	2	1	100	291	192	6e-13	62.6
OTU_15	fw56_Osmylus_fulvicephalus	74.26	101	25	1	1	101	377	278	6e-13	62.6
OTU_15	fw55_Agabus_cf_paludosus	74.26	101	25	1	1	101	290	191	6e-13	62.6
OTU_15	fw27_Agabus	75.25	101	23	2	1	100	291	192	6e-13	62.6
OTU_15	fw98_Tipulidae	72.00	100	27	1	1	100	377	279	1e-09	51.8
OTU_15	fw102_Limoniidae	73.27	101	24	3	1	100	378	280	4e-09	50.0
OTU_15	fw36_Limoniidae	73.27	101	24	3	1	100	290	192	4e-09	50.0
OTU_15	fw15_Chironomidae	88.89	36	4	0	63	98	228	193	1e-08	48.2
OTU_15	fw7_Simuliidae	71.29	101	28	1	1	101	289	190	1e-08	48.2
OTU_15	fw84_Ephemeridae	87.50	40	4	1	61	100	224	186	5e-08	46.4
OTU_15	fw34_Paraleptophlebia_submarginata	86.36	44	2	3	58	100	227	187	6e-07	42.8
OTU_15	fw14_Ephemeridae	85.00	40	5	1	61	100	224	186	6e-07	42.8
OTU_15	fw94_Ephemerella_major	87.50	32	4	0	81	112	205	174	2e-06	41.0
OTU_15	fw21_Ephemerella_major	87.50	32	4	0	81	112	205	174	2e-06	41.0
OTU_15	fw91_Baetis	79.07	43	6	1	59	101	224	185	8e-05	35.6
OTU_15	fw69_Baetis_sp	79.07	43	6	1	59	101	224	185	8e-05	35.6
OTU_15	fw28_Gerroidea	70.87	103	23	5	3	103	284	187	8e-05	35.6
OTU_15	fw19_Baetis_(reversed)	79.07	43	6	1	59	101	224	185	8e-05	35.6
OTU_15	fw88_Leptophlebiidae	70.30	101	25	4	1	100	368	272	3e-04	33.7
OTU_15	fw17_Leptophlebiidae	70.30	101	25	4	1	100	368	272	3e-04	33.7
OTU_15	fw101_Odontocerum_albicorne_(reversed)	100.00	16	0	0	85	100	50	35	0.004	30.1
OTU_15	fw48_Odontocerum_albicorne_(reversed)	100.00	16	0	0	85	100	181	166	0.004	30.1
OTU_15	fw31_Odontocerum_albicorne	100.00	16	0	0	85	100	181	166	0.004	30.1
OTU_15	fw96_Ptychoptera_Pal__Assembly	100.00	13	0	0	3	15	92	104	0.15	24.7
OTU_15	fw90_Sericostoma_personatum	93.75	16	1	0	40	55	328	343	0.15	24.7
OTU_15	fw81_Dinocras_(reversed)	100.00	13	0	0	3	15	93	105	0.15	24.7
OTU_15	fw72_Ancylus	93.75	16	1	0	83	98	176	161	0.15	24.7
OTU_15	fw59_Chelifera_diversicauda	100.00	13	0	0	3	15	3	15	0.15	24.7
OTU_15	fw45_Sericostoma_personatum	93.75	16	1	0	40	55	237	252	0.15	24.7
OTU_15	fw13_Dinocras	100.00	13	0	0	3	15	3	15	0.15	24.7
OTU_15	fw4_Blephariceridae	100.00	13	0	0	3	15	3	15	0.15	24.7
OTU_15	fw1_Ancylus_16S_F_00BC75_A01.ab1	93.75	16	1	0	83	98	146	131	0.15	24.7
OTU_15	fw73_Rhyacophila	100.00	12	0	0	4	15	94	105	0.53	22.9
OTU_15	fw2_Rhyacophila	100.00	12	0	0	4	15	4	15	0.53	22.9
OTU_15	fw62_Tinodes_rostocki	100.00	11	0	0	31	41	209	219	1.8	21.1
OTU_16	fw94_Ephemerella_major	100.00	153	0	0	1	153	282	130	1e-77	277
OTU_16	fw21_Ephemerella_major	100.00	153	0	0	1	153	282	130	1e-77	277
OTU_16	fw88_Leptophlebiidae	74.23	97	25	0	1	97	368	272	6e-13	62.6
OTU_16	fw17_Leptophlebiidae	74.23	97	25	0	1	97	368	272	6e-13	62.6
OTU_16	fw95_Ephemerella_mucronata	74.49	98	24	1	1	98	366	270	2e-12	60.8
OTU_16	fw22_Ephemerella_mucronata_(reversed)	74.49	98	24	1	1	98	280	184	2e-12	60.8
OTU_16	fw84_Ephemeridae	72.73	99	26	1	1	98	283	185	3e-10	53.6
OTU_16	fw37_Dicranota	73.00	100	25	2	1	98	290	191	1e-09	51.8
OTU_16	fw61_Simulium_velutinum	72.73	99	25	2	1	97	289	191	4e-09	50.0
OTU_16	fw41_Siphonoperla_torrentium	72.55	102	22	3	1	98	289	190	4e-09	50.0
OTU_16	fw34_Paraleptophlebia_submarginata	85.71	42	6	0	56	97	228	187	4e-09	50.0
OTU_16	fw14_Ephemeridae	71.72	99	27	1	1	98	283	185	4e-09	50.0
OTU_16	fw7_Simuliidae	72.73	99	25	2	1	97	289	191	4e-09	50.0
OTU_16	fw102_Limoniidae	72.00	100	26	2	1	98	378	279	1e-08	48.2
OTU_16	fw59_Chelifera_diversicauda	72.55	102	24	3	1	98	292	191	1e-08	48.2
OTU_16	fw36_Limoniidae	72.00	100	26	2	1	98	290	191	1e-08	48.2
OTU_16	fw56_Osmylus_fulvicephalus	71.72	99	26	2	1	97	377	279	5e-08	46.4
OTU_16	fw82_Epeorus	79.17	48	10	0	66	113	219	172	5e-07	42.8
OTU_16	fw42_Protonemura_auberti	70.30	101	25	2	1	97	290	191	5e-07	42.8
OTU_16	fw33_Epeorus_assimilis_(reversed)	79.17	48	10	0	66	113	305	258	5e-07	42.8
OTU_16	fw85_Rhithrogena	87.50	32	4	0	78	109	294	263	2e-06	41.0
OTU_16	fw58_Crypteria_limnophiloides	70.41	98	26	2	3	97	289	192	2e-06	41.0
OTU_16	fw16_Rhithrogena	87.50	32	4	0	78	109	207	176	2e-06	41.0
OTU_16	fw98_Tipulidae	70.48	105	19	5	1	98	377	278	7e-06	39.2
OTU_16	fw71_Nemouridae	69.31	101	26	2	1	97	382	283	7e-06	39.2
OTU_16	fw40_Leuctra_nigra_(reversed)	81.40	43	7	1	55	97	233	192	7e-06	39.2
OTU_16	fw20_Leuctra	81.40	43	7	1	55	97	233	192	7e-06	39.2
OTU_16	fw103_Siphonoperla	85.71	35	4	1	64	97	225	191	2e-05	37.4
OTU_16	fw92_Leuctra	81.82	44	5	2	55	97	233	192	2e-05	37.4
OTU_16	fw86_Ecdyonurus	69.39	98	26	2	1	95	286	190	2e-05	37.4
OTU_16	fw39_Nemurella_pictetii_(reversed)	70.87	103	21	5	1	97	290	191	2e-05	37.4
OTU_16	fw38_Isoperla_goertzi	85.71	35	4	1	64	97	225	191	2e-05	37.4
OTU_16	fw23_Nemourinae	70.87	103	21	5	1	97	290	191	2e-05	37.4
OTU_16	fw104_Cordulegaster_boltonii_(reversed)	70.30	101	24	4	1	97	291	193	8e-05	35.6
OTU_16	fw60_Dolichopus_nigricornis	100.00	19	0	0	80	98	207	189	8e-05	35.6
OTU_16	fw101_Odontocerum_albicorne_(reversed)	100.00	17	0	0	82	98	50	34	0.001	31.9
OTU_16	fw48_Odontocerum_albicorne_(reversed)	100.00	17	0	0	82	98	181	165	0.001	31.9
OTU_16	fw31_Odontocerum_albicorne	100.00	17	0	0	82	98	181	165	0.001	31.9
OTU_16	fw28_Gerroidea	82.35	34	5	1	63	95	226	193	0.001	31.9
OTU_16	fw91_Baetis	90.48	21	2	0	80	100	203	183	0.003	30.1
OTU_16	fw69_Baetis_sp	90.48	21	2	0	80	100	203	183	0.003	30.1
OTU_16	fw19_Baetis_(reversed)	90.48	21	2	0	80	100	203	183	0.003	30.1
OTU_16	fw15_Chironomidae	94.74	19	1	0	80	98	208	190	0.003	30.1
OTU_16	fw100_Halesus	94.12	17	1	0	1	17	164	180	0.042	26.5
OTU_16	fw97_Drusus_annulatus	94.12	17	1	0	1	17	74	90	0.042	26.5
OTU_16	fw93_Anomalopterygella_chauvinia	94.12	17	1	0	1	17	74	90	0.042	26.5
OTU_16	fw87_Potamophylax	94.12	17	1	0	1	17	74	90	0.042	26.5
OTU_16	fw43_Drusus_annulatus	94.12	17	1	0	1	17	74	90	0.042	26.5
OTU_16	fw25_Drusus_annulatus	94.12	17	1	0	1	17	74	90	0.042	26.5
OTU_16	fw72_Ancylus	93.75	16	1	0	80	95	176	161	0.15	24.7
OTU_16	fw50_Agapetus_fuscipes	100.00	13	0	0	1	13	74	86	0.15	24.7
OTU_16	fw1_Ancylus_16S_F_00BC75_A01.ab1	93.75	16	1	0	80	95	146	131	0.15	24.7
OTU_16	fw107_Hirudinea_(reversed)	100.00	12	0	0	2	13	126	115	0.52	22.9
OTU_16	fw83_Silo	100.00	12	0	0	3	14	228	239	0.52	22.9
OTU_16	fw49_Potamophylax_cf_latipennis	93.33	15	1	0	3	17	76	90	0.52	22.9
OTU_16	fw89_Oecismus_monedula	100.00	11	0	0	128	138	228	218	1.8	21.1
OTU_16	fw79_Philopotamidae	100.00	11	0	0	3	13	168	178	1.8	21.1
OTU_16	fw64_Apatania_fimbriata	100.00	11	0	0	128	138	136	126	1.8	21.1
OTU_16	fw63_Philopotamus_montanus	100.00	11	0	0	3	13	77	87	1.8	21.1
OTU_16	fw54_Bythinella_compressa	100.00	11	0	0	7	17	352	342	1.8	21.1
OTU_16	fw29_Agapetinae	100.00	11	0	0	3	13	76	86	1.8	21.1
OTU_16	fw18_Oecismus_monedula	100.00	11	0	0	128	138	136	126	1.8	21.1
OTU_16	fw11_Philopotamidae	100.00	11	0	0	3	13	77	87	1.8	21.1
OTU_17	fw95_Ephemerella_mucronata	100.00	151	0	0	1	151	216	366	2e-76	273
OTU_17	fw22_Ephemerella_mucronata_(reversed)	100.00	151	0	0	1	151	130	280	2e-76	273
OTU_17	fw86_Ecdyonurus	94.44	18	1	0	58	75	190	207	4e-28	113
OTU_17	fw37_Dicranota	100.00	13	0	0	48	60	172	184	1e-22	95.1
OTU_17	fw94_Ephemerella_major	74.49	98	24	1	55	151	185	282	2e-12	60.8
OTU_17	fw21_Ephemerella_major	74.49	98	24	1	55	151	185	282	2e-12	60.8
OTU_17	fw59_Chelifera_diversicauda	73.08	104	19	5	55	151	191	292	1e-08	48.2
OTU_17	fw98_Tipulidae	71.70	106	27	3	49	151	272	377	4e-08	46.4
OTU_17	fw102_Limoniidae	72.00	100	25	3	55	151	279	378	2e-07	44.6
OTU_17	fw36_Limoniidae	72.00	100	25	3	55	151	191	290	2e-07	44.6
OTU_17	fw101_Odontocerum_albicorne_(reversed)	82.93	41	6	1	51	90	30	70	7e-06	39.2
OTU_17	fw48_Odontocerum_albicorne_(reversed)	82.93	41	6	1	51	90	161	201	7e-06	39.2
OTU_17	fw31_Odontocerum_albicorne	82.93	41	6	1	51	90	161	201	7e-06	39.2
OTU_17	fw58_Crypteria_limnophiloides	89.29	28	3	0	122	149	262	289	2e-05	37.4
OTU_17	fw34_Paraleptophlebia_submarginata	82.50	40	6	1	56	95	187	225	2e-05	37.4
OTU_17	fw55_Agabus_cf_paludosus	68.13	91	18	3	72	151	200	290	0.003	30.1
OTU_17	fw100_Halesus	94.12	17	1	0	135	151	180	164	0.042	26.5
OTU_17	fw97_Drusus_annulatus	94.12	17	1	0	135	151	90	74	0.042	26.5
OTU_17	fw93_Anomalopterygella_chauvinia	94.12	17	1	0	135	151	90	74	0.042	26.5
OTU_17	fw87_Potamophylax	94.12	17	1	0	135	151	90	74	0.042	26.5
OTU_17	fw43_Drusus_annulatus	94.12	17	1	0	135	151	90	74	0.042	26.5
OTU_17	fw30_Limnius_(reversed)	87.50	24	2	1	38	60	92	69	0.042	26.5
OTU_17	fw25_Drusus_annulatus	94.12	17	1	0	135	151	90	74	0.042	26.5
OTU_17	fw79_Philopotamidae	100.00	13	0	0	48	60	241	253	0.15	24.7
OTU_17	fw73_Rhyacophila	90.00	20	0	1	44	61	473	454	0.15	24.7
OTU_17	fw63_Philopotamus_montanus	100.00	13	0	0	48	60	150	162	0.15	24.7
OTU_17	fw62_Tinodes_rostocki	100.00	13	0	0	48	60	69	81	0.15	24.7
OTU_17	fw56_Osmylus_fulvicephalus	100.00	13	0	0	47	59	185	197	0.15	24.7
OTU_17	fw54_Bythinella_compressa	81.48	27	3	1	119	145	328	352	0.15	24.7
OTU_17	fw53_Limnobaris_t-album_atriplicis_(reversed)	79.31	29	3	1	78	103	106	78	0.15	24.7
OTU_17	fw50_Agapetus_fuscipes	100.00	13	0	0	139	151	86	74	0.15	24.7
OTU_17	fw49_Potamophylax_cf_latipennis	100.00	13	0	0	47	59	96	108	0.15	24.7
OTU_17	fw29_Agapetinae	85.71	21	3	0	128	148	231	251	0.15	24.7
OTU_17	fw11_Philopotamidae	100.00	13	0	0	48	60	150	162	0.15	24.7
OTU_17	fw107_Hirudinea_(reversed)	93.33	15	1	0	94	108	5	19	0.51	22.9
OTU_17	fw83_Silo	100.00	12	0	0	138	149	239	228	0.51	22.9
OTU_17	fw15_Chironomidae	64.96	117	26	4	50	151	173	289	0.51	22.9
OTU_17	fw7_Simuliidae	76.67	30	2	1	77	101	185	156	0.51	22.9
OTU_17	fw88_Leptophlebiidae	100.00	11	0	0	126	136	353	343	1.8	21.1
OTU_17	fw74_Blephariceridae_(reversed)	100.00	11	0	0	48	58	38	48	1.8	21.1
OTU_17	fw72_Ancylus	100.00	11	0	0	136	146	209	199	1.8	21.1
OTU_17	fw61_Simulium_velutinum	100.00	11	0	0	3	13	215	225	1.8	21.1
OTU_17	fw44_Hydropsyche_instabilis	100.00	11	0	0	50	60	76	66	1.8	21.1
OTU_17	fw17_Leptophlebiidae	100.00	11	0	0	126	136	353	343	1.8	21.1
OTU_17	fw4_Blephariceridae	100.00	11	0	0	48	58	170	180	1.8	21.1
OTU_17	fw3_Scirtidae_(reversed)	100.00	11	0	0	77	87	70	60	1.8	21.1
OTU_17	fw1_Ancylus_16S_F_00BC75_A01.ab1	100.00	11	0	0	136	146	179	169	1.8	21.1
OTU_18	fw81_Dinocras_(reversed)	100.00	164	0	0	1	164	223	386	2e-83	297
OTU_18	fw13_Dinocras	100.00	164	0	0	1	164	133	296	2e-83	297
OTU_18	fw40_Leuctra_nigra_(reversed)	85.44	103	11	1	62	164	194	292	9e-30	118
OTU_18	fw20_Leuctra	85.44	103	11	1	62	164	194	292	9e-30	118
OTU_18	fw70_Perla_marginata	83.96	106	12	1	59	164	195	295	1e-28	114
OTU_18	fw92_Leuctra	84.47	103	12	1	62	164	194	292	4e-28	113
OTU_18	fw42_Protonemura_auberti	80.49	123	18	2	43	164	173	290	1e-27	111
OTU_18	fw41_Siphonoperla_torrentium	77.62	143	21	3	22	164	158	289	1e-27	111
OTU_18	fw71_Nemouridae	76.58	158	24	5	12	164	233	382	2e-26	107
OTU_18	fw39_Nemurella_pictetii_(reversed)	77.63	152	21	6	17	164	148	290	6e-26	105
OTU_18	fw23_Nemourinae	77.63	152	21	6	17	164	148	290	6e-26	105
OTU_18	fw103_Siphonoperla	79.61	103	15	2	62	164	193	289	2e-20	87.8
OTU_18	fw38_Isoperla_goertzi	79.61	103	15	2	62	164	193	289	2e-20	87.8
OTU_18	fw86_Ecdyonurus	72.90	107	23	2	58	164	186	286	8e-12	59.0
OTU_18	fw34_Paraleptophlebia_submarginata	71.43	112	22	4	54	164	181	283	4e-09	50.0
OTU_18	fw94_Ephemerella_major	100.00	13	0	0	150	162	15	3	0.16	24.7
OTU_18	fw21_Ephemerella_major	100.00	13	0	0	150	162	15	3	0.16	24.7
OTU_19	fw104_Cordulegaster_boltonii_(reversed)	100.00	158	0	0	1	158	291	134	3e-80	286
OTU_19	fw98_Tipulidae	77.16	162	27	4	1	158	377	222	3e-29	116
OTU_19	fw71_Nemouridae	77.64	161	29	4	1	158	382	226	3e-29	116
OTU_19	fw61_Simulium_velutinum	76.69	163	26	5	1	158	289	134	1e-27	111
OTU_19	fw39_Nemurella_pictetii_(reversed)	78.26	161	28	7	1	158	290	134	2e-26	107
OTU_19	fw23_Nemourinae	78.26	161	28	7	1	158	290	134	2e-26	107
OTU_19	fw103_Siphonoperla	76.54	162	28	6	1	158	289	134	2e-25	104
OTU_19	fw38_Isoperla_goertzi	76.54	162	28	6	1	158	289	134	2e-25	104
OTU_19	fw37_Dicranota	76.88	160	32	5	1	158	290	134	2e-25	104
OTU_19	fw7_Simuliidae	76.87	147	18	6	11	145	279	137	2e-24	100
OTU_19	fw102_Limoniidae	75.30	166	24	8	1	158	378	222	1e-22	95.1
OTU_19	fw42_Protonemura_auberti	78.51	121	24	2	1	119	290	170	1e-22	95.1
OTU_19	fw36_Limoniidae	75.30	166	24	8	1	158	290	134	1e-22	95.1
OTU_19	fw74_Blephariceridae_(reversed)	74.83	147	34	3	1	145	156	11	2e-20	87.8
OTU_19	fw56_Osmylus_fulvicephalus	73.12	160	36	3	1	157	377	222	2e-20	87.8
OTU_19	fw60_Dolichopus_nigricornis	74.83	151	26	6	12	157	277	134	5e-20	86.0
OTU_19	fw97_Drusus_annulatus	73.37	169	29	8	2	157	298	133	2e-18	80.6
OTU_19	fw84_Ephemeridae	75.86	116	27	1	1	116	283	169	2e-18	80.6
OTU_19	fw43_Drusus_annulatus	73.37	169	29	8	2	157	298	133	2e-18	80.6
OTU_19	fw25_Drusus_annulatus	73.37	169	29	8	2	157	298	133	2e-18	80.6
OTU_19	fw40_Leuctra_nigra_(reversed)	77.14	105	18	2	1	101	292	190	8e-18	78.8
OTU_19	fw20_Leuctra	77.14	105	18	2	1	101	292	190	8e-18	78.8
OTU_19	fw41_Siphonoperla_torrentium	77.24	123	20	6	1	119	289	171	3e-17	77.0
OTU_19	fw93_Anomalopterygella_chauvinia	77.88	104	16	4	59	157	234	133	3e-16	73.4
OTU_19	fw92_Leuctra	76.19	105	19	2	1	101	292	190	3e-16	73.4
OTU_19	fw82_Epeorus	76.47	102	22	2	1	101	286	186	4e-15	69.8
OTU_19	fw33_Epeorus_assimilis_(reversed)	76.47	102	22	2	1	101	372	272	4e-15	69.8
OTU_19	fw87_Potamophylax	77.06	109	16	6	55	157	238	133	5e-14	66.2
OTU_19	fw85_Rhithrogena	75.49	102	22	2	1	100	374	274	5e-14	66.2
OTU_19	fw16_Rhithrogena	75.49	102	22	2	1	100	287	187	5e-14	66.2
OTU_19	fw100_Halesus	77.67	103	14	6	61	157	322	223	2e-13	64.4
OTU_19	fw53_Limnobaris_t-album_atriplicis_(reversed)	70.13	154	43	2	3	156	285	135	2e-13	64.4
OTU_19	fw15_Chironomidae	70.68	133	35	1	12	140	278	146	2e-13	64.4
OTU_19	fw44_Hydropsyche_instabilis	73.83	107	19	4	60	157	230	124	3e-11	57.2
OTU_19	fw34_Paraleptophlebia_submarginata	82.46	57	8	2	43	99	241	187	1e-09	51.8
OTU_19	fw94_Ephemerella_major	70.30	101	24	4	1	99	282	186	8e-05	35.6
OTU_19	fw83_Silo	75.00	56	8	2	28	80	145	197	8e-05	35.6
OTU_19	fw21_Ephemerella_major	70.30	101	24	4	1	99	282	186	8e-05	35.6
OTU_19	fw91_Baetis	94.74	19	1	0	82	100	203	185	0.004	30.1
OTU_19	fw86_Ecdyonurus	67.50	160	45	7	1	158	286	132	0.004	30.1
OTU_19	fw69_Baetis_sp	94.74	19	1	0	82	100	203	185	0.004	30.1
OTU_19	fw59_Chelifera_diversicauda	66.36	107	13	5	46	152	228	145	0.004	30.1
OTU_19	fw19_Baetis_(reversed)	94.74	19	1	0	82	100	203	185	0.004	30.1
OTU_19	fw79_Philopotamidae	70.83	72	14	3	70	139	371	305	0.013	28.3
OTU_19	fw63_Philopotamus_montanus	70.83	72	14	3	70	139	280	214	0.013	28.3
OTU_19	fw62_Tinodes_rostocki	67.50	120	34	4	1	117	265	148	0.013	28.3
OTU_19	fw11_Philopotamidae	70.83	72	14	3	70	139	280	214	0.013	28.3
OTU_19	fw101_Odontocerum_albicorne_(reversed)	100.00	12	0	0	50	61	134	123	0.53	22.9
OTU_19	fw99_Agabus_(reversed)	88.24	17	2	0	52	68	330	346	0.53	22.9
OTU_19	fw55_Agabus_cf_paludosus	88.24	17	2	0	52	68	329	345	0.53	22.9
OTU_19	fw48_Odontocerum_albicorne_(reversed)	100.00	12	0	0	50	61	265	254	0.53	22.9
OTU_19	fw31_Odontocerum_albicorne	100.00	12	0	0	50	61	265	254	0.53	22.9
OTU_19	fw27_Agabus	88.24	17	2	0	52	68	330	346	0.53	22.9
OTU_19	fw89_Oecismus_monedula	100.00	11	0	0	52	62	335	325	1.9	21.1
OTU_19	fw50_Agapetus_fuscipes	100.00	11	0	0	52	62	150	140	1.9	21.1
OTU_19	fw18_Oecismus_monedula	100.00	11	0	0	52	62	243	233	1.9	21.1
OTU_19	fw4_Blephariceridae	92.86	14	1	0	50	63	175	188	1.9	21.1
OTU_20	fw15_Chironomidae	100.00	156	0	0	1	156	134	289	4e-79	282
OTU_20	fw37_Dicranota	85.35	157	22	1	1	156	134	290	4e-47	176
OTU_20	fw98_Tipulidae	81.53	157	27	2	1	156	222	377	6e-38	145
OTU_20	fw4_Blephariceridae	84.44	135	19	2	23	156	155	288	8e-37	141
OTU_20	fw102_Limoniidae	79.62	157	31	1	1	156	222	378	3e-35	136
OTU_20	fw36_Limoniidae	79.62	157	31	1	1	156	134	290	3e-35	136
OTU_20	fw74_Blephariceridae_(reversed)	82.09	134	24	0	23	156	23	156	1e-34	134
OTU_20	fw96_Ptychoptera_Pal__Assembly	79.87	159	28	3	1	156	223	380	4e-34	132
OTU_20	fw60_Dolichopus_nigricornis	81.60	125	20	3	33	156	166	288	1e-27	111
OTU_20	fw7_Simuliidae	78.23	147	26	4	13	156	146	289	5e-27	109
OTU_20	fw61_Simulium_velutinum	77.24	145	31	2	13	156	146	289	6e-26	105
OTU_20	fw39_Nemurella_pictetii_(reversed)	74.52	157	39	1	1	156	134	290	2e-24	100
OTU_20	fw23_Nemourinae	74.52	157	39	1	1	156	134	290	2e-24	100
OTU_20	fw42_Protonemura_auberti	72.39	163	32	5	1	156	134	290	2e-18	80.6
OTU_20	fw71_Nemouridae	71.78	163	33	5	1	156	226	382	3e-17	77.0
OTU_20	fw41_Siphonoperla_torrentium	71.88	160	37	5	1	156	134	289	1e-15	71.6
OTU_20	fw40_Leuctra_nigra_(reversed)	77.00	100	19	2	60	156	194	292	1e-15	71.6
OTU_20	fw20_Leuctra	77.00	100	19	2	60	156	194	292	1e-15	71.6
OTU_20	fw92_Leuctra	76.00	100	20	2	60	156	194	292	1e-14	68.0
OTU_20	fw89_Oecismus_monedula	81.43	70	13	0	60	129	264	333	1e-14	68.0
OTU_20	fw18_Oecismus_monedula	81.43	70	13	0	60	129	172	241	1e-14	68.0
OTU_20	fw104_Cordulegaster_boltonii_(reversed)	70.68	133	35	1	13	145	152	280	2e-13	64.4
OTU_20	fw103_Siphonoperla	74.23	97	25	0	60	156	193	289	6e-13	62.6
OTU_20	fw38_Isoperla_goertzi	74.23	97	25	0	60	156	193	289	6e-13	62.6
OTU_20	fw90_Sericostoma_personatum	80.88	68	8	2	60	125	263	327	2e-12	60.8
OTU_20	fw45_Sericostoma_personatum	80.88	68	8	2	60	125	172	236	2e-12	60.8
OTU_20	fw56_Osmylus_fulvicephalus	73.00	100	21	2	60	156	281	377	9e-11	55.4
OTU_20	fw86_Ecdyonurus	73.47	98	21	3	36	131	167	261	1e-09	51.8
OTU_20	fw82_Epeorus	72.28	101	20	3	60	156	190	286	4e-09	50.0
OTU_20	fw33_Epeorus_assimilis_(reversed)	72.28	101	20	3	60	156	276	372	4e-09	50.0
OTU_20	fw85_Rhithrogena	88.89	36	4	0	60	95	277	312	1e-08	48.2
OTU_20	fw16_Rhithrogena	88.89	36	4	0	60	95	190	225	1e-08	48.2
OTU_20	fw84_Ephemeridae	76.47	68	11	4	12	75	137	203	2e-05	37.4
OTU_20	fw34_Paraleptophlebia_submarginata	100.00	17	0	0	60	76	189	205	0.001	31.9
OTU_20	fw94_Ephemerella_major	94.74	19	1	0	57	75	185	203	0.004	30.1
OTU_20	fw21_Ephemerella_major	94.74	19	1	0	57	75	185	203	0.004	30.1
OTU_20	fw69_Baetis_sp	67.01	97	25	2	60	156	188	277	0.012	28.3
OTU_20	fw91_Baetis	74.36	39	10	0	60	98	188	226	0.043	26.5
OTU_20	fw19_Baetis_(reversed)	74.36	39	10	0	60	98	188	226	0.043	26.5
OTU_20	fw83_Silo	100.00	12	0	0	77	88	66	77	0.53	22.9
OTU_20	fw48_Odontocerum_albicorne_(reversed)	100.00	12	0	0	81	92	16	5	0.53	22.9
OTU_20	fw31_Odontocerum_albicorne	100.00	12	0	0	81	92	16	5	0.53	22.9
OTU_21	fw42_Protonemura_auberti	100.00	157	0	0	1	157	134	290	1e-79	284
OTU_21	fw71_Nemouridae	94.90	157	8	0	1	157	226	382	7e-69	248
OTU_21	fw39_Nemurella_pictetii_(reversed)	87.90	157	19	0	1	157	134	290	1e-53	197
OTU_21	fw23_Nemourinae	87.90	157	19	0	1	157	134	290	1e-53	197
OTU_21	fw40_Leuctra_nigra_(reversed)	82.82	163	18	7	1	157	134	292	6e-38	145
OTU_21	fw20_Leuctra	82.82	163	18	7	1	157	134	292	6e-38	145
OTU_21	fw92_Leuctra	82.21	163	19	7	1	157	134	292	8e-37	141
OTU_21	fw103_Siphonoperla	87.93	116	11	2	43	157	176	289	3e-36	140
OTU_21	fw38_Isoperla_goertzi	87.93	116	11	2	43	157	176	289	3e-36	140
OTU_21	fw41_Siphonoperla_torrentium	83.22	143	17	4	18	157	151	289	1e-35	138
OTU_21	fw37_Dicranota	79.75	158	30	2	1	157	134	290	1e-34	134
OTU_21	fw70_Perla_marginata	86.73	98	13	0	60	157	198	295	9e-30	118
OTU_21	fw102_Limoniidae	76.58	158	35	2	1	157	222	378	1e-27	111
OTU_21	fw81_Dinocras_(reversed)	80.49	123	18	2	40	157	265	386	1e-27	111
OTU_21	fw36_Limoniidae	76.58	158	35	2	1	157	134	290	1e-27	111
OTU_21	fw13_Dinocras	80.49	123	18	2	40	157	175	296	1e-27	111
OTU_21	fw82_Epeorus	82.35	102	17	1	56	157	186	286	2e-24	100
OTU_21	fw33_Epeorus_assimilis_(reversed)	82.35	102	17	1	56	157	272	372	2e-24	100
OTU_21	fw104_Cordulegaster_boltonii_(reversed)	78.51	121	24	2	37	157	173	291	1e-22	95.1
OTU_21	fw74_Blephariceridae_(reversed)	79.46	112	22	1	46	157	46	156	1e-22	95.1
OTU_21	fw56_Osmylus_fulvicephalus	79.82	114	21	2	45	157	265	377	1e-22	95.1
OTU_21	fw98_Tipulidae	73.91	161	33	4	1	157	222	377	1e-21	91.5
OTU_21	fw4_Blephariceridae	78.57	112	23	1	46	157	178	288	1e-21	91.5
OTU_21	fw61_Simulium_velutinum	73.91	161	33	5	1	157	134	289	2e-20	87.8
OTU_21	fw59_Chelifera_diversicauda	73.86	153	35	3	8	157	142	292	2e-20	87.8
OTU_21	fw7_Simuliidae	80.39	102	17	2	57	157	190	289	2e-20	87.8
OTU_21	fw15_Chironomidae	72.39	163	32	5	1	157	134	289	2e-18	80.6
OTU_21	fw96_Ptychoptera_Pal__Assembly	72.39	163	34	5	1	157	223	380	8e-18	78.8
OTU_21	fw86_Ecdyonurus	78.57	98	20	1	60	157	190	286	8e-18	78.8
OTU_21	fw84_Ephemeridae	74.81	131	29	3	27	157	157	283	8e-18	78.8
OTU_21	fw14_Ephemeridae	74.05	131	30	3	27	157	157	283	3e-16	73.4
OTU_21	fw85_Rhithrogena	76.92	104	18	3	57	157	274	374	1e-15	71.6
OTU_21	fw16_Rhithrogena	76.92	104	18	3	57	157	187	287	1e-15	71.6
OTU_21	fw30_Limnius_(reversed)	76.00	100	23	1	56	155	189	287	4e-15	69.8
OTU_21	fw3_Scirtidae_(reversed)	72.67	161	37	7	2	157	132	290	1e-14	68.0
OTU_21	fw60_Dolichopus_nigricornis	70.89	158	41	4	2	157	134	288	2e-13	64.4
OTU_21	fw53_Limnobaris_t-album_atriplicis_(reversed)	69.28	153	45	2	3	155	135	285	3e-11	57.2
OTU_21	fw50_Agapetus_fuscipes	70.70	157	37	6	3	157	134	283	3e-11	57.2
OTU_21	fw88_Leptophlebiidae	73.00	100	24	2	58	157	272	368	3e-10	53.6
OTU_21	fw17_Leptophlebiidae	73.00	100	24	2	58	157	272	368	3e-10	53.6
OTU_21	fw28_Gerroidea	72.92	96	22	2	60	155	193	284	1e-09	51.8
OTU_21	fw34_Paraleptophlebia_submarginata	72.55	102	21	4	58	157	187	283	5e-08	46.4
OTU_21	fw94_Ephemerella_major	70.30	101	25	2	58	157	186	282	6e-07	42.8
OTU_21	fw21_Ephemerella_major	70.30	101	25	2	58	157	186	282	6e-07	42.8
OTU_21	fw91_Baetis	91.67	24	2	0	57	80	185	208	8e-05	35.6
OTU_21	fw69_Baetis_sp	91.67	24	2	0	57	80	185	208	8e-05	35.6
OTU_21	fw19_Baetis_(reversed)	91.67	24	2	0	57	80	185	208	8e-05	35.6
OTU_21	fw101_Odontocerum_albicorne_(reversed)	76.00	50	11	1	58	107	35	83	3e-04	33.7
OTU_21	fw48_Odontocerum_albicorne_(reversed)	76.00	50	11	1	58	107	166	214	3e-04	33.7
OTU_21	fw31_Odontocerum_albicorne	76.00	50	11	1	58	107	166	214	3e-04	33.7
OTU_21	fw107_Hirudinea_(reversed)	94.44	18	0	1	4	21	92	76	0.15	24.7
OTU_21	fw72_Ancylus	93.75	16	1	0	60	75	161	176	0.15	24.7
OTU_21	fw1_Ancylus_16S_F_00BC75_A01.ab1	93.75	16	1	0	60	75	131	146	0.15	24.7
OTU_21	fw90_Sericostoma_personatum	93.33	15	1	0	39	53	44	58	0.53	22.9
OTU_21	fw66_Bivalvia	100.00	12	0	0	101	112	77	66	0.53	22.9
OTU_21	fw79_Philopotamidae	100.00	11	0	0	136	146	334	324	1.9	21.1
OTU_21	fw67_Asellus_aquaticus_Pal__Assembly	100.00	11	0	0	133	143	229	239	1.9	21.1
OTU_21	fw63_Philopotamus_montanus	100.00	11	0	0	136	146	243	233	1.9	21.1
OTU_21	fw11_Philopotamidae	100.00	11	0	0	136	146	243	233	1.9	21.1
OTU_22	fw70_Perla_marginata	100.00	162	0	0	1	162	295	134	2e-82	293
OTU_22	fw42_Protonemura_auberti	86.73	98	13	0	1	98	290	193	9e-30	118
OTU_22	fw81_Dinocras_(reversed)	83.96	106	12	1	1	101	386	281	1e-28	114
OTU_22	fw13_Dinocras	83.96	106	12	1	1	101	296	191	1e-28	114
OTU_22	fw71_Nemouridae	84.69	98	15	0	1	98	382	285	5e-27	109
OTU_22	fw39_Nemurella_pictetii_(reversed)	84.69	98	15	0	1	98	290	193	5e-27	109
OTU_22	fw23_Nemourinae	84.69	98	15	0	1	98	290	193	5e-27	109
OTU_22	fw103_Siphonoperla	82.65	98	16	1	1	98	289	193	3e-23	96.9
OTU_22	fw40_Leuctra_nigra_(reversed)	82.18	101	13	2	1	98	292	194	3e-23	96.9
OTU_22	fw38_Isoperla_goertzi	82.65	98	16	1	1	98	289	193	3e-23	96.9
OTU_22	fw20_Leuctra	82.18	101	13	2	1	98	292	194	3e-23	96.9
OTU_22	fw92_Leuctra	81.19	101	14	2	1	98	292	194	4e-22	93.3
OTU_22	fw41_Siphonoperla_torrentium	78.22	101	15	2	1	98	289	193	2e-18	80.6
OTU_22	fw58_Crypteria_limnophiloides	76.67	90	21	0	9	98	283	194	1e-14	68.0
OTU_22	fw74_Blephariceridae_(reversed)	80.82	73	13	1	26	98	131	60	5e-14	66.2
OTU_22	fw37_Dicranota	75.51	98	23	1	1	98	290	194	5e-14	66.2
OTU_22	fw4_Blephariceridae	75.51	98	23	1	1	98	288	192	5e-14	66.2
OTU_22	fw96_Ptychoptera_Pal__Assembly	79.45	73	15	0	26	98	355	283	2e-13	64.4
OTU_22	fw3_Scirtidae_(reversed)	74.49	98	25	0	1	98	290	193	2e-13	64.4
OTU_22	fw86_Ecdyonurus	74.26	101	25	1	1	101	286	187	6e-13	62.6
OTU_22	fw99_Agabus_(reversed)	73.47	98	26	0	1	98	291	194	2e-12	60.8
OTU_22	fw27_Agabus	73.47	98	26	0	1	98	291	194	2e-12	60.8
OTU_22	fw59_Chelifera_diversicauda	73.74	99	25	1	1	98	292	194	8e-12	59.0
OTU_22	fw55_Agabus_cf_paludosus	73.47	98	25	1	1	98	290	194	3e-11	57.2
OTU_22	fw30_Limnius_(reversed)	74.23	97	22	3	3	98	287	193	1e-09	51.8
OTU_22	fw53_Limnobaris_t-album_atriplicis_(reversed)	74.68	79	19	1	23	101	265	188	4e-09	50.0
OTU_22	fw87_Potamophylax	69.90	103	24	3	2	98	297	196	7e-06	39.2
OTU_22	fw46_Rhyacophila_fasciata_(reversed)	69.70	99	27	2	1	98	137	41	2e-05	37.4
OTU_22	fw90_Sericostoma_personatum	72.06	68	17	1	34	101	325	260	9e-05	35.6
OTU_22	fw45_Sericostoma_personatum	72.06	68	17	1	34	101	234	169	9e-05	35.6
OTU_22	fw97_Drusus_annulatus	78.95	38	8	0	61	98	233	196	3e-04	33.7
OTU_22	fw93_Anomalopterygella_chauvinia	78.95	38	8	0	61	98	233	196	3e-04	33.7
OTU_22	fw73_Rhyacophila	68.69	99	28	2	1	98	359	263	3e-04	33.7
OTU_22	fw43_Drusus_annulatus	78.95	38	8	0	61	98	233	196	3e-04	33.7
OTU_22	fw25_Drusus_annulatus	78.95	38	8	0	61	98	233	196	3e-04	33.7
OTU_22	fw7_Simuliidae	71.23	73	20	1	26	98	264	193	3e-04	33.7
OTU_22	fw2_Rhyacophila	68.69	99	28	2	1	98	269	173	3e-04	33.7
OTU_22	fw100_Halesus	78.38	37	8	0	62	98	322	286	0.001	31.9
OTU_22	fw98_Tipulidae	69.86	73	21	1	26	98	352	281	0.004	30.1
OTU_22	fw89_Oecismus_monedula	94.74	19	1	0	83	101	279	261	0.004	30.1
OTU_22	fw82_Epeorus	66.23	77	7	2	1	77	286	229	0.004	30.1
OTU_22	fw49_Potamophylax_cf_latipennis	100.00	16	0	0	83	98	211	196	0.004	30.1
OTU_22	fw33_Epeorus_assimilis_(reversed)	66.23	77	7	2	1	77	372	315	0.004	30.1
OTU_22	fw18_Oecismus_monedula	94.74	19	1	0	83	101	187	169	0.004	30.1
OTU_22	fw79_Philopotamidae	76.32	38	9	0	61	98	316	279	0.013	28.3
OTU_22	fw63_Philopotamus_montanus	76.32	38	9	0	61	98	225	188	0.013	28.3
OTU_22	fw34_Paraleptophlebia_submarginata	80.00	30	6	0	1	30	283	254	0.013	28.3
OTU_22	fw11_Philopotamidae	76.32	38	9	0	61	98	225	188	0.013	28.3
OTU_22	fw94_Ephemerella_major	100.00	13	0	0	3	15	3	15	0.16	24.7
OTU_22	fw76_Hydropsyche_(reversed)	74.42	43	10	1	57	98	103	61	0.16	24.7
OTU_22	fw64_Apatania_fimbriata	93.75	16	1	0	83	98	211	196	0.16	24.7
OTU_22	fw21_Ephemerella_major	100.00	13	0	0	3	15	3	15	0.16	24.7
OTU_22	fw62_Tinodes_rostocki	68.75	64	19	1	31	94	235	173	0.55	22.9
OTU_22	fw44_Hydropsyche_instabilis	93.33	15	1	0	84	98	207	193	0.55	22.9
OTU_22	fw107_Hirudinea_(reversed)	100.00	11	0	0	34	44	91	101	1.9	21.1
OTU_23	fw55_Agabus_cf_paludosus	83.12	160	22	3	1	158	290	134	1e-41	158
OTU_23	fw99_Agabus_(reversed)	81.99	161	23	4	1	158	291	134	2e-38	147
OTU_23	fw27_Agabus	81.99	161	23	4	1	158	291	134	2e-38	147
OTU_23	fw74_Blephariceridae_(reversed)	79.01	162	24	3	1	158	156	1	1e-34	134
OTU_23	fw102_Limoniidae	79.75	158	29	3	1	157	378	223	1e-33	131
OTU_23	fw61_Simulium_velutinum	79.87	159	26	4	1	157	289	135	1e-33	131
OTU_23	fw36_Limoniidae	79.75	158	29	3	1	157	290	135	1e-33	131
OTU_23	fw4_Blephariceridae	78.40	162	25	3	1	158	288	133	1e-33	131
OTU_23	fw98_Tipulidae	79.75	158	28	4	1	157	377	223	2e-32	127
OTU_23	fw59_Chelifera_diversicauda	80.25	162	25	6	1	158	292	134	2e-32	127
OTU_23	fw7_Simuliidae	78.62	159	28	4	1	157	289	135	7e-31	122
OTU_23	fw56_Osmylus_fulvicephalus	77.99	159	32	3	1	158	377	221	9e-30	118
OTU_23	fw53_Limnobaris_t-album_atriplicis_(reversed)	84.16	101	16	0	3	103	285	185	1e-27	111
OTU_23	fw96_Ptychoptera_Pal__Assembly	78.21	156	25	6	1	153	380	231	5e-27	109
OTU_23	fw60_Dolichopus_nigricornis	74.38	160	35	3	1	158	288	133	3e-23	96.9
OTU_23	fw28_Gerroidea	78.33	120	22	2	3	122	284	169	1e-22	95.1
OTU_23	fw29_Agapetinae	74.51	153	34	3	1	150	283	133	1e-21	91.5
OTU_23	fw15_Chironomidae	77.59	116	23	1	1	116	289	177	1e-21	91.5
OTU_23	fw30_Limnius_(reversed)	80.41	97	19	0	3	99	287	191	4e-21	89.7
OTU_23	fw50_Agapetus_fuscipes	73.58	159	30	5	1	156	283	134	5e-20	86.0
OTU_23	fw103_Siphonoperla	77.88	104	23	0	1	104	289	186	2e-19	84.2
OTU_23	fw38_Isoperla_goertzi	77.88	104	23	0	1	104	289	186	2e-19	84.2
OTU_23	fw85_Rhithrogena	73.00	100	26	1	1	99	374	275	9e-11	55.4
OTU_23	fw16_Rhithrogena	73.00	100	26	1	1	99	287	188	9e-11	55.4
OTU_23	fw88_Leptophlebiidae	86.67	30	4	0	1	30	368	339	2e-05	37.4
OTU_23	fw17_Leptophlebiidae	86.67	30	4	0	1	30	368	339	2e-05	37.4
OTU_23	fw48_Odontocerum_albicorne_(reversed)	75.76	33	8	0	11	43	62	94	0.15	24.7
OTU_23	fw31_Odontocerum_albicorne	75.76	33	8	0	11	43	62	94	0.15	24.7
OTU_23	fw79_Philopotamidae	100.00	12	0	0	10	21	322	333	0.53	22.9
OTU_23	fw63_Philopotamus_montanus	100.00	12	0	0	10	21	231	242	0.53	22.9
OTU_23	fw11_Philopotamidae	100.00	12	0	0	10	21	231	242	0.53	22.9
OTU_23	fw91_Baetis	100.00	11	0	0	1	11	72	82	1.9	21.1
OTU_23	fw69_Baetis_sp	100.00	11	0	0	1	11	72	82	1.9	21.1
OTU_23	fw19_Baetis_(reversed)	100.00	11	0	0	1	11	72	82	1.9	21.1
OTU_25	fw91_Baetis	100.00	148	0	0	1	148	130	277	7e-75	268
OTU_25	fw19_Baetis_(reversed)	99.32	148	1	0	1	148	130	277	9e-74	264
OTU_25	fw69_Baetis_sp	95.95	148	6	0	1	148	130	277	1e-66	241
OTU_25	fw39_Nemurella_pictetii_(reversed)	80.00	40	8	0	56	95	190	229	2e-05	37.4
OTU_25	fw23_Nemourinae	80.00	40	8	0	56	95	190	229	2e-05	37.4
OTU_25	fw103_Siphonoperla	91.67	24	2	0	56	79	190	213	8e-05	35.6
OTU_25	fw92_Leuctra	91.67	24	2	0	56	79	191	214	8e-05	35.6
OTU_25	fw85_Rhithrogena	79.07	43	6	1	56	95	274	316	8e-05	35.6
OTU_25	fw82_Epeorus	80.43	46	7	2	56	99	187	232	8e-05	35.6
OTU_25	fw71_Nemouridae	91.67	24	2	0	56	79	282	305	8e-05	35.6
OTU_25	fw42_Protonemura_auberti	91.67	24	2	0	56	79	190	213	8e-05	35.6
OTU_25	fw40_Leuctra_nigra_(reversed)	91.67	24	2	0	56	79	191	214	8e-05	35.6
OTU_25	fw38_Isoperla_goertzi	91.67	24	2	0	56	79	190	213	8e-05	35.6
OTU_25	fw33_Epeorus_assimilis_(reversed)	80.43	46	7	2	56	99	273	318	8e-05	35.6
OTU_25	fw20_Leuctra	91.67	24	2	0	56	79	191	214	8e-05	35.6
OTU_25	fw16_Rhithrogena	79.07	43	6	1	56	95	187	229	8e-05	35.6
OTU_25	fw56_Osmylus_fulvicephalus	91.30	23	2	0	56	78	278	300	3e-04	33.7
OTU_25	fw41_Siphonoperla_torrentium	91.30	23	2	0	57	79	191	213	3e-04	33.7
OTU_25	fw84_Ephemeridae	90.91	22	2	0	57	78	186	207	0.001	31.9
OTU_25	fw104_Cordulegaster_boltonii_(reversed)	94.74	19	1	0	56	74	192	210	0.003	30.1
OTU_25	fw94_Ephemerella_major	90.48	21	2	0	54	74	183	203	0.003	30.1
OTU_25	fw61_Simulium_velutinum	94.74	19	1	0	56	74	190	208	0.003	30.1
OTU_25	fw21_Ephemerella_major	90.48	21	2	0	54	74	183	203	0.003	30.1
OTU_25	fw7_Simuliidae	94.74	19	1	0	56	74	190	208	0.003	30.1
OTU_25	fw102_Limoniidae	94.44	18	1	0	57	74	280	297	0.012	28.3
OTU_25	fw98_Tipulidae	94.44	18	1	0	57	74	279	296	0.012	28.3
OTU_25	fw60_Dolichopus_nigricornis	94.44	18	1	0	57	74	190	207	0.012	28.3
OTU_25	fw37_Dicranota	94.44	18	1	0	57	74	192	209	0.012	28.3
OTU_25	fw36_Limoniidae	94.44	18	1	0	57	74	192	209	0.012	28.3
OTU_25	fw34_Paraleptophlebia_submarginata	94.44	18	1	0	57	74	187	204	0.012	28.3
OTU_25	fw72_Ancylus	94.12	17	1	0	89	105	112	96	0.041	26.5
OTU_25	fw15_Chironomidae	74.36	39	10	0	59	97	193	231	0.041	26.5
OTU_25	fw1_Ancylus_16S_F_00BC75_A01.ab1	94.12	17	1	0	89	105	82	66	0.041	26.5
OTU_25	fw86_Ecdyonurus	85.71	21	3	0	59	79	190	210	0.14	24.7
OTU_25	fw97_Drusus_annulatus	100.00	12	0	0	100	111	211	222	0.50	22.9
OTU_25	fw93_Anomalopterygella_chauvinia	100.00	12	0	0	100	111	211	222	0.50	22.9
OTU_25	fw73_Rhyacophila	100.00	12	0	0	98	109	308	319	0.50	22.9
OTU_25	fw43_Drusus_annulatus	100.00	12	0	0	100	111	211	222	0.50	22.9
OTU_25	fw25_Drusus_annulatus	100.00	12	0	0	100	111	211	222	0.50	22.9
OTU_25	fw2_Rhyacophila	100.00	12	0	0	98	109	218	229	0.50	22.9
OTU_25	fw101_Odontocerum_albicorne_(reversed)	100.00	11	0	0	99	109	14	24	1.7	21.1
OTU_25	fw99_Agabus_(reversed)	92.86	14	1	0	102	115	108	95	1.7	21.1
OTU_25	fw96_Ptychoptera_Pal__Assembly	100.00	11	0	0	102	112	369	379	1.7	21.1
OTU_25	fw66_Bivalvia	100.00	11	0	0	59	69	294	304	1.7	21.1
OTU_25	fw59_Chelifera_diversicauda	100.00	11	0	0	102	112	281	291	1.7	21.1
OTU_25	fw55_Agabus_cf_paludosus	92.86	14	1	0	102	115	108	95	1.7	21.1
OTU_25	fw48_Odontocerum_albicorne_(reversed)	100.00	11	0	0	99	109	145	155	1.7	21.1
OTU_25	fw46_Rhyacophila_fasciata_(reversed)	100.00	11	0	0	99	109	87	97	1.7	21.1
OTU_25	fw31_Odontocerum_albicorne	100.00	11	0	0	99	109	145	155	1.7	21.1
OTU_25	fw30_Limnius_(reversed)	92.86	14	1	0	102	115	108	95	1.7	21.1
OTU_25	fw27_Agabus	92.86	14	1	0	102	115	108	95	1.7	21.1
OTU_25	fw3_Scirtidae_(reversed)	100.00	11	0	0	133	143	264	254	1.7	21.1
OTU_28	fw30_Limnius_(reversed)	100.00	156	0	0	1	156	134	289	4e-79	282
OTU_28	fw55_Agabus_cf_paludosus	77.92	154	31	3	3	154	136	288	1e-28	114
OTU_28	fw96_Ptychoptera_Pal__Assembly	81.25	96	15	2	55	148	278	372	5e-20	86.0
OTU_28	fw99_Agabus_(reversed)	79.21	101	20	1	55	154	189	289	2e-19	84.2
OTU_28	fw27_Agabus	79.21	101	20	1	55	154	189	289	2e-19	84.2
OTU_28	fw103_Siphonoperla	77.78	99	22	0	56	154	189	287	2e-18	80.6
OTU_28	fw61_Simulium_velutinum	72.55	153	40	2	3	154	136	287	2e-18	80.6
OTU_28	fw38_Isoperla_goertzi	77.78	99	22	0	56	154	189	287	2e-18	80.6
OTU_28	fw3_Scirtidae_(reversed)	79.35	92	18	1	59	149	192	283	3e-17	77.0
OTU_28	fw98_Tipulidae	75.40	126	21	5	33	154	256	375	1e-16	75.2
OTU_28	fw74_Blephariceridae_(reversed)	78.72	94	16	2	58	149	58	149	1e-16	75.2
OTU_28	fw7_Simuliidae	71.62	148	38	2	3	148	136	281	3e-16	73.4
OTU_28	fw53_Limnobaris_t-album_atriplicis_(reversed)	75.76	99	24	0	58	156	189	287	1e-15	71.6
OTU_28	fw15_Chironomidae	74.14	116	28	1	33	148	168	281	1e-15	71.6
OTU_28	fw4_Blephariceridae	78.49	93	18	2	58	149	190	281	1e-15	71.6
OTU_28	fw58_Crypteria_limnophiloides	75.25	101	24	1	57	156	191	291	5e-14	66.2
OTU_28	fw73_Rhyacophila	75.47	106	23	3	51	154	253	357	2e-13	64.4
OTU_28	fw2_Rhyacophila	75.47	106	23	3	51	154	163	267	2e-13	64.4
OTU_28	fw87_Potamophylax	82.09	67	8	2	58	122	194	258	6e-13	62.6
OTU_28	fw59_Chelifera_diversicauda	76.60	94	18	3	58	148	192	284	2e-12	60.8
OTU_28	fw49_Potamophylax_cf_latipennis	85.45	55	5	2	53	106	188	240	3e-11	57.2
OTU_28	fw60_Dolichopus_nigricornis	75.00	92	21	2	58	148	190	280	9e-11	55.4
OTU_28	fw46_Rhyacophila_fasciata_(reversed)	73.58	106	25	3	51	154	31	135	9e-11	55.4
OTU_28	fw28_Gerroidea	74.77	107	20	5	51	154	182	284	9e-11	55.4
OTU_28	fw81_Dinocras_(reversed)	72.22	108	22	3	54	154	278	384	3e-10	53.6
OTU_28	fw13_Dinocras	72.22	108	22	3	54	154	188	294	3e-10	53.6
OTU_28	fw70_Perla_marginata	74.23	97	22	3	60	154	198	293	1e-09	51.8
OTU_28	fw97_Drusus_annulatus	71.43	112	23	4	52	154	186	297	1e-08	48.2
OTU_28	fw90_Sericostoma_personatum	77.78	72	12	3	58	127	261	330	1e-08	48.2
OTU_28	fw45_Sericostoma_personatum	77.78	72	12	3	58	127	170	239	1e-08	48.2
OTU_28	fw25_Drusus_annulatus	71.43	112	23	4	52	154	186	297	1e-08	48.2
OTU_28	fw100_Halesus	80.36	56	7	2	52	105	276	329	5e-08	46.4
OTU_28	fw93_Anomalopterygella_chauvinia	82.35	51	5	2	52	100	186	234	5e-08	46.4
OTU_28	fw43_Drusus_annulatus	82.35	51	5	2	52	100	186	234	5e-08	46.4
OTU_28	fw89_Oecismus_monedula	76.39	72	12	3	58	126	262	331	2e-07	44.6
OTU_28	fw18_Oecismus_monedula	76.39	72	12	3	58	126	170	239	2e-07	44.6
OTU_28	fw64_Apatania_fimbriata	75.00	68	16	1	56	122	192	259	6e-07	42.8
OTU_28	fw44_Hydropsyche_instabilis	74.32	74	17	2	51	123	183	255	2e-06	41.0
OTU_28	fw84_Ephemeridae	67.32	153	39	5	4	154	138	281	7e-06	39.2
OTU_28	fw62_Tinodes_rostocki	72.37	76	15	3	55	126	162	235	8e-05	35.6
OTU_28	fw14_Ephemeridae	75.51	49	12	0	106	154	233	281	8e-05	35.6
OTU_28	fw79_Philopotamidae	72.86	70	12	3	58	123	277	343	3e-04	33.7
OTU_28	fw63_Philopotamus_montanus	72.86	70	12	3	58	123	186	252	3e-04	33.7
OTU_28	fw11_Philopotamidae	72.86	70	12	3	58	123	186	252	3e-04	33.7
OTU_28	fw76_Hydropsyche_(reversed)	93.75	16	1	0	59	74	60	75	0.15	24.7
OTU_28	fw29_Agapetinae	100.00	13	0	0	94	106	113	101	0.15	24.7
OTU_28	fw95_Ephemerella_mucronata	100.00	12	0	0	2	13	195	184	0.53	22.9
OTU_28	fw88_Leptophlebiidae	89.47	19	1	1	105	123	340	357	0.53	22.9
OTU_28	fw71_Nemouridae	89.47	19	0	1	2	18	277	259	0.53	22.9
OTU_28	fw22_Ephemerella_mucronata_(reversed)	100.00	12	0	0	2	13	109	98	0.53	22.9
OTU_28	fw17_Leptophlebiidae	89.47	19	1	1	105	123	340	357	0.53	22.9
OTU_28	fw104_Cordulegaster_boltonii_(reversed)	100.00	11	0	0	56	66	196	186	1.8	21.1
OTU_28	fw42_Protonemura_auberti	100.00	11	0	0	2	12	185	175	1.8	21.1
OTU_30	fw90_Sericostoma_personatum	100.00	144	0	0	1	144	223	366	1e-72	260
OTU_30	fw45_Sericostoma_personatum	100.00	144	0	0	1	144	132	275	1e-72	260
OTU_30	fw89_Oecismus_monedula	89.09	110	10	2	37	144	260	369	9e-36	138
OTU_30	fw18_Oecismus_monedula	89.09	110	10	2	37	144	168	277	9e-36	138
OTU_30	fw79_Philopotamidae	100.00	11	0	0	132	142	448	458	1.7	21.1
OTU_31	fw100_Halesus	92.90	169	10	2	1	169	222	388	1e-67	244
OTU_31	fw93_Anomalopterygella_chauvinia	88.76	169	18	1	1	169	132	299	5e-59	215
OTU_31	fw49_Potamophylax_cf_latipennis	88.24	170	16	4	1	169	132	298	3e-55	203
OTU_31	fw87_Potamophylax	87.06	170	18	4	1	169	132	298	2e-52	194
OTU_33	fw93_Anomalopterygella_chauvinia	100.00	168	0	0	1	168	132	299	1e-85	304
OTU_33	fw97_Drusus_annulatus	95.83	168	7	0	1	168	132	299	7e-76	271
OTU_33	fw25_Drusus_annulatus	95.83	168	7	0	1	168	132	299	7e-76	271
OTU_33	fw43_Drusus_annulatus	95.24	168	8	0	1	168	132	299	8e-75	268
OTU_33	fw100_Halesus	92.86	168	11	1	1	168	222	388	3e-68	246
OTU_33	fw87_Potamophylax	86.31	168	22	1	1	168	132	298	4e-53	196
OTU_33	fw49_Potamophylax_cf_latipennis	83.93	168	26	1	1	168	132	298	1e-47	178
OTU_33	fw64_Apatania_fimbriata	78.86	175	22	8	1	168	132	298	2e-32	127
OTU_33	fw96_Ptychoptera_Pal__Assembly	80.00	35	5	2	107	141	260	228	0.16	24.7
OTU_33	fw94_Ephemerella_major	85.00	20	3	0	113	132	163	144	0.57	22.9
OTU_33	fw89_Oecismus_monedula	100.00	12	0	0	120	131	229	218	0.57	22.9
OTU_33	fw56_Osmylus_fulvicephalus	100.00	12	0	0	126	137	324	313	0.57	22.9
OTU_33	fw21_Ephemerella_major	85.00	20	3	0	113	132	163	144	0.57	22.9
OTU_33	fw18_Oecismus_monedula	100.00	12	0	0	120	131	137	126	0.57	22.9
OTU_33	fw90_Sericostoma_personatum	100.00	11	0	0	117	127	412	422	2.0	21.1
OTU_33	fw83_Silo	100.00	11	0	0	125	135	330	340	2.0	21.1
OTU_33	fw82_Epeorus	100.00	11	0	0	127	137	232	222	2.0	21.1
OTU_33	fw79_Philopotamidae	100.00	11	0	0	115	125	155	145	2.0	21.1
OTU_33	fw73_Rhyacophila	100.00	11	0	0	126	136	201	191	2.0	21.1
OTU_33	fw63_Philopotamus_montanus	100.00	11	0	0	115	125	64	54	2.0	21.1
OTU_33	fw54_Bythinella_compressa	100.00	11	0	0	149	159	41	51	2.0	21.1
OTU_33	fw48_Odontocerum_albicorne_(reversed)	73.68	38	3	2	100	136	162	131	2.0	21.1
OTU_33	fw46_Rhyacophila_fasciata_(reversed)	100.00	11	0	0	146	156	29	39	2.0	21.1
OTU_33	fw33_Epeorus_assimilis_(reversed)	100.00	11	0	0	127	137	318	308	2.0	21.1
OTU_33	fw31_Odontocerum_albicorne	73.68	38	3	2	100	136	162	131	2.0	21.1
OTU_33	fw28_Gerroidea	100.00	11	0	0	115	125	64	54	2.0	21.1
OTU_33	fw11_Philopotamidae	100.00	11	0	0	115	125	64	54	2.0	21.1
OTU_33	fw2_Rhyacophila	100.00	11	0	0	126	136	111	101	2.0	21.1
OTU_34	fw67_Asellus_aquaticus_Pal__Assembly	99.26	136	1	0	1	136	211	346	9e-67	241
OTU_34	fw92_Leuctra	100.00	13	0	0	15	27	137	149	0.13	24.7
OTU_34	fw40_Leuctra_nigra_(reversed)	100.00	13	0	0	15	27	137	149	0.13	24.7
OTU_34	fw20_Leuctra	100.00	13	0	0	15	27	137	149	0.13	24.7
OTU_35	fw100_Halesus	99.40	167	1	0	1	167	222	388	2e-83	297
OTU_35	fw93_Anomalopterygella_chauvinia	92.26	168	12	1	1	167	132	299	1e-66	241
OTU_35	fw87_Potamophylax	88.62	167	19	0	1	167	132	298	5e-59	215
OTU_35	fw49_Potamophylax_cf_latipennis	88.02	167	20	0	1	167	132	298	6e-58	212
OTU_36	fw87_Potamophylax	100.00	167	0	0	1	167	132	298	4e-85	302
OTU_36	fw100_Halesus	89.22	167	18	0	1	167	222	388	1e-60	221
OTU_36	fw49_Potamophylax_cf_latipennis	88.62	167	19	0	1	167	132	298	5e-59	215
OTU_36	fw93_Anomalopterygella_chauvinia	86.31	168	22	1	1	167	132	299	4e-53	196
OTU_37	fw99_Agabus_(reversed)	100.00	158	0	0	1	158	134	291	3e-80	286
OTU_37	fw27_Agabus	100.00	158	0	0	1	158	134	291	3e-80	286
OTU_37	fw55_Agabus_cf_paludosus	93.04	158	10	1	1	158	134	290	6e-64	232
OTU_37	fw96_Ptychoptera_Pal__Assembly	76.73	159	33	3	2	158	224	380	1e-27	111
OTU_37	fw74_Blephariceridae_(reversed)	77.36	159	32	4	1	158	1	156	1e-27	111
OTU_37	fw102_Limoniidae	75.80	157	37	1	2	158	223	378	5e-27	109
OTU_37	fw36_Limoniidae	75.80	157	37	1	2	158	135	290	5e-27	109
OTU_37	fw4_Blephariceridae	76.73	159	33	4	1	158	133	288	6e-26	105
OTU_37	fw98_Tipulidae	75.62	160	31	5	2	158	223	377	8e-24	98.7
OTU_37	fw61_Simulium_velutinum	74.68	158	36	3	2	158	135	289	1e-22	95.1
OTU_37	fw7_Simuliidae	75.32	158	35	4	2	158	135	289	1e-22	95.1
OTU_37	fw30_Limnius_(reversed)	79.21	101	20	1	56	156	188	287	2e-19	84.2
OTU_37	fw56_Osmylus_fulvicephalus	72.67	161	37	5	1	158	221	377	3e-17	77.0
OTU_37	fw53_Limnobaris_t-album_atriplicis_(reversed)	76.77	99	20	2	59	156	189	285	4e-15	69.8
OTU_37	fw50_Agapetus_fuscipes	72.61	157	35	6	3	158	134	283	4e-15	69.8
OTU_37	fw85_Rhithrogena	75.25	101	23	2	59	158	275	374	6e-13	62.6
OTU_37	fw16_Rhithrogena	75.25	101	23	2	59	158	188	287	6e-13	62.6
OTU_37	fw29_Agapetinae	70.95	148	31	8	16	158	143	283	1e-08	48.2
OTU_37	fw88_Leptophlebiidae	69.00	100	28	1	59	158	272	368	7e-06	39.2
OTU_37	fw17_Leptophlebiidae	69.00	100	28	1	59	158	272	368	7e-06	39.2
OTU_37	fw84_Ephemeridae	90.00	20	2	0	82	101	175	194	0.013	28.3
OTU_37	fw79_Philopotamidae	72.22	54	13	1	96	149	373	322	0.013	28.3
OTU_37	fw63_Philopotamus_montanus	72.22	54	13	1	96	149	282	231	0.013	28.3
OTU_37	fw14_Ephemeridae	90.00	20	2	0	82	101	175	194	0.013	28.3
OTU_37	fw11_Philopotamidae	72.22	54	13	1	96	149	282	231	0.013	28.3
OTU_37	fw48_Odontocerum_albicorne_(reversed)	93.33	15	1	0	134	148	76	62	0.53	22.9
OTU_37	fw44_Hydropsyche_instabilis	88.24	17	2	0	121	137	290	306	0.53	22.9
OTU_37	fw31_Odontocerum_albicorne	93.33	15	1	0	134	148	76	62	0.53	22.9
OTU_37	fw91_Baetis	100.00	11	0	0	148	158	82	72	1.9	21.1
OTU_37	fw76_Hydropsyche_(reversed)	100.00	11	0	0	121	131	163	173	1.9	21.1
OTU_37	fw69_Baetis_sp	100.00	11	0	0	148	158	82	72	1.9	21.1
OTU_37	fw19_Baetis_(reversed)	100.00	11	0	0	148	158	82	72	1.9	21.1
OTU_38	fw97_Drusus_annulatus	100.00	168	0	0	1	168	132	299	1e-85	304
OTU_38	fw25_Drusus_annulatus	100.00	168	0	0	1	168	132	299	1e-85	304
OTU_38	fw43_Drusus_annulatus	99.40	168	1	0	1	168	132	299	5e-84	298
OTU_39	fw73_Rhyacophila	100.00	138	0	0	1	138	359	222	2e-69	250
OTU_39	fw2_Rhyacophila	100.00	138	0	0	1	138	269	132	2e-69	250
OTU_39	fw46_Rhyacophila_fasciata_(reversed)	95.65	138	5	1	1	138	137	1	3e-60	219
OTU_39	fw99_Agabus_(reversed)	100.00	12	0	0	14	25	149	138	0.46	22.9
OTU_39	fw27_Agabus	100.00	12	0	0	14	25	149	138	0.46	22.9
OTU_41	fw40_Leuctra_nigra_(reversed)	88.68	159	17	1	1	158	134	292	3e-55	203
OTU_41	fw20_Leuctra	88.68	159	17	1	1	158	134	292	3e-55	203
OTU_41	fw92_Leuctra	88.05	159	18	1	1	158	134	292	1e-53	197
OTU_41	fw39_Nemurella_pictetii_(reversed)	79.88	164	20	6	1	158	134	290	4e-34	132
OTU_41	fw23_Nemourinae	79.88	164	20	6	1	158	134	290	4e-34	132
OTU_41	fw42_Protonemura_auberti	79.50	161	26	5	1	158	134	290	6e-32	125
OTU_41	fw71_Nemouridae	78.88	161	27	5	1	158	226	382	7e-31	122
OTU_41	fw81_Dinocras_(reversed)	84.11	107	12	2	57	158	280	386	4e-28	113
OTU_41	fw13_Dinocras	84.11	107	12	2	57	158	190	296	4e-28	113
OTU_41	fw82_Epeorus	85.00	100	14	1	59	158	188	286	5e-27	109
OTU_41	fw41_Siphonoperla_torrentium	85.00	100	14	1	59	158	191	289	5e-27	109
OTU_41	fw33_Epeorus_assimilis_(reversed)	85.00	100	14	1	59	158	274	372	5e-27	109
OTU_41	fw103_Siphonoperla	83.17	101	14	2	59	158	191	289	2e-24	100
OTU_41	fw38_Isoperla_goertzi	83.17	101	14	2	59	158	191	289	2e-24	100
OTU_41	fw37_Dicranota	75.47	159	36	3	1	158	134	290	2e-24	100
OTU_41	fw70_Perla_marginata	79.21	101	21	0	58	158	195	295	2e-20	87.8
OTU_41	fw15_Chironomidae	72.54	142	30	3	21	158	153	289	1e-16	75.2
OTU_41	fw4_Blephariceridae	76.85	108	23	2	51	158	183	288	1e-16	75.2
OTU_41	fw102_Limoniidae	77.00	100	22	1	59	158	280	378	3e-16	73.4
OTU_41	fw85_Rhithrogena	78.85	104	14	5	59	158	275	374	3e-16	73.4
OTU_41	fw61_Simulium_velutinum	72.50	160	38	5	1	158	134	289	3e-16	73.4
OTU_41	fw36_Limoniidae	77.00	100	22	1	59	158	192	290	3e-16	73.4
OTU_41	fw16_Rhithrogena	78.85	104	14	5	59	158	188	287	3e-16	73.4
OTU_41	fw86_Ecdyonurus	76.70	103	21	2	57	158	186	286	1e-15	71.6
OTU_41	fw74_Blephariceridae_(reversed)	75.93	108	24	2	51	158	51	156	1e-15	71.6
OTU_41	fw56_Osmylus_fulvicephalus	75.00	108	25	2	51	158	272	377	5e-14	66.2
OTU_41	fw104_Cordulegaster_boltonii_(reversed)	75.00	100	24	1	59	158	193	291	2e-13	64.4
OTU_41	fw84_Ephemeridae	77.45	102	17	5	59	158	186	283	2e-13	64.4
OTU_41	fw98_Tipulidae	69.62	158	46	2	1	158	222	377	6e-13	62.6
OTU_41	fw58_Crypteria_limnophiloides	75.53	94	19	2	59	150	192	283	2e-12	60.8
OTU_41	fw14_Ephemeridae	76.47	102	18	5	59	158	186	283	7e-12	59.0
OTU_41	fw34_Paraleptophlebia_submarginata	74.04	104	20	4	57	158	185	283	9e-11	55.4
OTU_41	fw7_Simuliidae	73.27	101	24	2	59	158	191	289	9e-11	55.4
OTU_41	fw88_Leptophlebiidae	72.00	100	25	2	59	158	272	368	1e-08	48.2
OTU_41	fw17_Leptophlebiidae	72.00	100	25	2	59	158	272	368	1e-08	48.2
OTU_41	fw29_Agapetinae	69.06	139	38	4	21	158	149	283	2e-07	44.6
OTU_41	fw60_Dolichopus_nigricornis	69.09	110	29	2	51	158	182	288	2e-06	41.0
OTU_41	fw94_Ephemerella_major	81.82	44	5	2	59	100	186	228	2e-05	37.4
OTU_41	fw28_Gerroidea	71.13	97	22	4	61	156	193	284	2e-05	37.4
OTU_41	fw21_Ephemerella_major	81.82	44	5	2	59	100	186	228	2e-05	37.4
OTU_41	fw91_Baetis	79.49	39	8	0	59	97	186	224	8e-05	35.6
OTU_41	fw69_Baetis_sp	79.49	39	8	0	59	97	186	224	8e-05	35.6
OTU_41	fw19_Baetis_(reversed)	79.49	39	8	0	59	97	186	224	8e-05	35.6
OTU_41	fw101_Odontocerum_albicorne_(reversed)	100.00	16	0	0	59	74	35	50	0.004	30.1
OTU_41	fw48_Odontocerum_albicorne_(reversed)	100.00	16	0	0	59	74	166	181	0.004	30.1
OTU_41	fw31_Odontocerum_albicorne	100.00	16	0	0	59	74	166	181	0.004	30.1
OTU_41	fw72_Ancylus	93.75	16	1	0	61	76	161	176	0.15	24.7
OTU_41	fw1_Ancylus_16S_F_00BC75_A01.ab1	93.75	16	1	0	61	76	131	146	0.15	24.7
OTU_41	fw64_Apatania_fimbriata	83.33	24	3	1	24	46	134	157	0.53	22.9
OTU_41	fw54_Bythinella_compressa	100.00	12	0	0	17	28	164	153	0.53	22.9
OTU_41	fw76_Hydropsyche_(reversed)	100.00	11	0	0	36	46	46	56	1.9	21.1
OTU_42	fw37_Dicranota	100.00	157	0	0	1	157	134	290	1e-79	284
OTU_42	fw102_Limoniidae	89.17	157	17	0	1	157	222	378	2e-56	206
OTU_42	fw36_Limoniidae	89.17	157	17	0	1	157	134	290	2e-56	206
OTU_42	fw98_Tipulidae	86.62	157	20	1	1	157	222	377	7e-50	185
OTU_42	fw74_Blephariceridae_(reversed)	86.08	158	17	2	2	157	2	156	9e-49	181
OTU_42	fw4_Blephariceridae	86.08	158	17	2	2	157	134	288	9e-49	181
OTU_42	fw58_Crypteria_limnophiloides	85.16	155	20	3	3	155	136	289	7e-44	165
OTU_42	fw96_Ptychoptera_Pal__Assembly	83.02	159	24	3	1	157	223	380	1e-40	154
OTU_42	fw42_Protonemura_auberti	79.75	158	30	2	1	157	134	290	1e-34	134
OTU_42	fw7_Simuliidae	80.38	158	28	3	1	157	134	289	1e-34	134
OTU_42	fw59_Chelifera_diversicauda	79.38	160	27	3	2	157	135	292	4e-34	132
OTU_42	fw41_Siphonoperla_torrentium	77.07	157	35	1	1	157	134	289	9e-30	118
OTU_42	fw40_Leuctra_nigra_(reversed)	83.17	101	15	1	59	157	192	292	2e-25	104
OTU_42	fw20_Leuctra	83.17	101	15	1	59	157	192	292	2e-25	104
OTU_42	fw53_Limnobaris_t-album_atriplicis_(reversed)	75.97	154	33	3	3	155	135	285	7e-25	102
OTU_42	fw29_Agapetinae	76.73	159	30	6	5	157	126	283	2e-24	100
OTU_42	fw92_Leuctra	82.18	101	16	1	59	157	192	292	8e-24	98.7
OTU_42	fw103_Siphonoperla	80.58	103	20	0	55	157	187	289	3e-23	96.9
OTU_42	fw38_Isoperla_goertzi	80.58	103	20	0	55	157	187	289	3e-23	96.9
OTU_42	fw50_Agapetus_fuscipes	72.44	156	36	5	3	157	134	283	1e-15	71.6
OTU_42	fw70_Perla_marginata	75.51	98	23	1	61	157	198	295	5e-14	66.2
OTU_42	fw84_Ephemeridae	73.73	118	25	5	44	157	168	283	3e-11	57.2
OTU_42	fw94_Ephemerella_major	73.00	100	25	2	58	157	185	282	1e-09	51.8
OTU_42	fw21_Ephemerella_major	73.00	100	25	2	58	157	185	282	1e-09	51.8
OTU_42	fw14_Ephemeridae	72.88	118	26	5	44	157	168	283	1e-09	51.8
OTU_42	fw95_Ephemerella_mucronata	90.00	30	3	0	128	157	337	366	2e-06	41.0
OTU_42	fw22_Ephemerella_mucronata_(reversed)	90.00	30	3	0	128	157	251	280	2e-06	41.0
OTU_42	fw100_Halesus	94.12	17	1	0	141	157	180	164	0.044	26.5
OTU_42	fw97_Drusus_annulatus	94.12	17	1	0	141	157	90	74	0.044	26.5
OTU_42	fw93_Anomalopterygella_chauvinia	94.12	17	1	0	141	157	90	74	0.044	26.5
OTU_42	fw87_Potamophylax	94.12	17	1	0	141	157	90	74	0.044	26.5
OTU_42	fw43_Drusus_annulatus	94.12	17	1	0	141	157	90	74	0.044	26.5
OTU_42	fw25_Drusus_annulatus	94.12	17	1	0	141	157	90	74	0.044	26.5
OTU_42	fw107_Hirudinea_(reversed)	100.00	13	0	0	114	126	101	89	0.15	24.7
OTU_42	fw83_Silo	100.00	12	0	0	144	155	239	228	0.53	22.9
OTU_42	fw56_Osmylus_fulvicephalus	93.33	15	1	0	141	155	179	165	0.53	22.9
OTU_42	fw49_Potamophylax_cf_latipennis	93.33	15	1	0	141	155	90	76	0.53	22.9
OTU_42	fw79_Philopotamidae	100.00	11	0	0	145	155	178	168	1.9	21.1
OTU_42	fw72_Ancylus	100.00	11	0	0	142	152	209	199	1.9	21.1
OTU_42	fw63_Philopotamus_montanus	100.00	11	0	0	145	155	87	77	1.9	21.1
OTU_42	fw54_Bythinella_compressa	100.00	11	0	0	141	151	342	352	1.9	21.1
OTU_42	fw48_Odontocerum_albicorne_(reversed)	100.00	11	0	0	145	155	86	76	1.9	21.1
OTU_42	fw31_Odontocerum_albicorne	100.00	11	0	0	145	155	86	76	1.9	21.1
OTU_42	fw11_Philopotamidae	100.00	11	0	0	145	155	87	77	1.9	21.1
OTU_42	fw1_Ancylus_16S_F_00BC75_A01.ab1	100.00	11	0	0	142	152	179	169	1.9	21.1
OTU_44	fw37_Dicranota	88.54	157	17	1	1	156	290	134	3e-54	199
OTU_44	fw15_Chironomidae	89.17	157	15	2	1	156	289	134	3e-54	199
OTU_44	fw102_Limoniidae	87.26	157	19	1	1	156	378	222	2e-51	190
OTU_44	fw36_Limoniidae	87.26	157	19	1	1	156	290	134	2e-51	190
OTU_44	fw98_Tipulidae	85.26	156	23	0	1	156	377	222	1e-47	178
OTU_44	fw74_Blephariceridae_(reversed)	84.52	155	24	0	1	155	156	2	5e-46	172
OTU_44	fw4_Blephariceridae	84.52	155	24	0	1	155	288	134	5e-46	172
OTU_44	fw96_Ptychoptera_Pal__Assembly	84.18	158	23	2	1	156	380	223	7e-44	165
OTU_44	fw7_Simuliidae	81.76	159	23	4	1	156	289	134	2e-37	143
OTU_44	fw58_Crypteria_limnophiloides	81.46	151	24	3	3	152	289	142	3e-35	136
OTU_44	fw59_Chelifera_diversicauda	80.00	160	25	4	1	155	292	135	4e-34	132
OTU_44	fw39_Nemurella_pictetii_(reversed)	78.98	157	32	1	1	156	290	134	1e-33	131
OTU_44	fw23_Nemourinae	78.98	157	32	1	1	156	290	134	1e-33	131
OTU_44	fw60_Dolichopus_nigricornis	78.85	156	31	2	1	155	288	134	6e-32	125
OTU_44	fw55_Agabus_cf_paludosus	78.98	157	30	3	1	155	290	135	2e-31	123
OTU_44	fw99_Agabus_(reversed)	79.11	158	29	4	1	155	291	135	7e-31	122
OTU_44	fw27_Agabus	79.11	158	29	4	1	155	291	135	7e-31	122
OTU_44	fw71_Nemouridae	76.88	160	30	3	1	156	382	226	1e-28	114
OTU_44	fw42_Protonemura_auberti	75.62	160	32	3	1	156	290	134	6e-26	105
OTU_44	fw41_Siphonoperla_torrentium	75.80	157	36	2	1	156	289	134	6e-26	105
OTU_44	fw3_Scirtidae_(reversed)	77.16	162	27	7	1	155	290	132	2e-25	104
OTU_44	fw30_Limnius_(reversed)	74.52	157	28	5	9	155	281	127	1e-21	91.5
OTU_44	fw40_Leuctra_nigra_(reversed)	72.96	159	40	2	1	156	292	134	2e-20	87.8
OTU_44	fw20_Leuctra	72.96	159	40	2	1	156	292	134	2e-20	87.8
OTU_44	fw89_Oecismus_monedula	81.05	95	13	2	28	119	333	241	5e-20	86.0
OTU_44	fw18_Oecismus_monedula	81.05	95	13	2	28	119	241	149	5e-20	86.0
OTU_44	fw92_Leuctra	72.33	159	41	2	1	156	292	134	6e-19	82.4
OTU_44	fw29_Agapetinae	77.27	110	24	1	1	110	283	175	6e-19	82.4
OTU_44	fw56_Osmylus_fulvicephalus	72.50	160	35	4	1	155	377	222	2e-18	80.6
OTU_44	fw50_Agapetus_fuscipes	73.01	163	32	7	1	155	283	125	1e-16	75.2
OTU_44	fw81_Dinocras_(reversed)	74.14	116	24	2	1	110	386	271	1e-15	71.6
OTU_44	fw13_Dinocras	74.14	116	24	2	1	110	296	181	1e-15	71.6
OTU_44	fw87_Potamophylax	73.15	149	28	7	9	150	290	147	1e-14	68.0
OTU_44	fw90_Sericostoma_personatum	81.69	71	12	1	32	102	327	258	5e-14	66.2
OTU_44	fw45_Sericostoma_personatum	81.69	71	12	1	32	102	236	167	5e-14	66.2
OTU_44	fw100_Halesus	72.67	150	27	8	9	150	380	237	6e-13	62.6
OTU_44	fw93_Anomalopterygella_chauvinia	78.49	93	14	5	59	150	234	147	2e-12	60.8
OTU_44	fw49_Potamophylax_cf_latipennis	69.62	158	37	4	9	155	290	133	2e-12	60.8
OTU_44	fw97_Drusus_annulatus	71.92	146	28	7	13	150	287	147	7e-12	59.0
OTU_44	fw53_Limnobaris_t-album_atriplicis_(reversed)	73.00	100	27	0	3	102	285	186	7e-12	59.0
OTU_44	fw43_Drusus_annulatus	71.92	146	28	7	13	150	287	147	7e-12	59.0
OTU_44	fw25_Drusus_annulatus	71.92	146	28	7	13	150	287	147	7e-12	59.0
OTU_44	fw70_Perla_marginata	78.08	73	15	1	26	97	270	198	3e-11	57.2
OTU_44	fw64_Apatania_fimbriata	69.74	152	28	6	9	150	290	147	3e-11	57.2
OTU_44	fw101_Odontocerum_albicorne_(reversed)	71.74	92	21	2	29	117	108	19	2e-07	44.6
OTU_44	fw48_Odontocerum_albicorne_(reversed)	71.74	92	21	2	29	117	239	150	2e-07	44.6
OTU_44	fw31_Odontocerum_albicorne	71.74	92	21	2	29	117	239	150	2e-07	44.6
OTU_44	fw95_Ephemerella_mucronata	70.59	102	23	3	1	100	366	270	6e-07	42.8
OTU_44	fw22_Ephemerella_mucronata_(reversed)	70.59	102	23	3	1	100	280	184	6e-07	42.8
OTU_44	fw79_Philopotamidae	84.62	26	4	0	3	28	315	340	0.004	30.1
OTU_44	fw63_Philopotamus_montanus	84.62	26	4	0	3	28	224	249	0.004	30.1
OTU_44	fw11_Philopotamidae	84.62	26	4	0	3	28	224	249	0.004	30.1
OTU_44	fw83_Silo	93.33	15	1	0	69	83	77	63	0.53	22.9
OTU_44	fw73_Rhyacophila	100.00	12	0	0	2	13	186	197	0.53	22.9
OTU_44	fw67_Asellus_aquaticus_Pal__Assembly	100.00	12	0	0	3	14	340	329	0.53	22.9
OTU_44	fw2_Rhyacophila	100.00	12	0	0	2	13	96	107	0.53	22.9
OTU_44	fw91_Baetis	100.00	11	0	0	2	12	241	231	1.8	21.1
OTU_44	fw76_Hydropsyche_(reversed)	92.86	14	1	0	5	18	39	52	1.8	21.1
OTU_44	fw69_Baetis_sp	100.00	11	0	0	2	12	241	231	1.8	21.1
OTU_44	fw66_Bivalvia	100.00	11	0	0	5	15	82	72	1.8	21.1
OTU_44	fw44_Hydropsyche_instabilis	100.00	11	0	0	3	13	329	339	1.8	21.1
OTU_44	fw19_Baetis_(reversed)	100.00	11	0	0	2	12	241	231	1.8	21.1
OTU_47	fw29_Agapetinae	87.58	153	18	1	1	153	132	283	2e-50	187
OTU_47	fw98_Tipulidae	73.58	159	29	5	3	153	224	377	1e-20	87.8
OTU_47	fw37_Dicranota	72.61	157	35	4	3	153	136	290	8e-18	78.8
OTU_47	fw102_Limoniidae	71.70	159	23	6	1	153	236	378	3e-17	77.0
OTU_47	fw36_Limoniidae	71.70	159	23	6	1	153	148	290	3e-17	77.0
OTU_47	fw74_Blephariceridae_(reversed)	71.61	155	28	5	3	153	14	156	3e-16	73.4
OTU_47	fw46_Rhyacophila_fasciata_(reversed)	71.24	153	24	6	3	153	3	137	4e-15	69.8
OTU_47	fw4_Blephariceridae	70.97	155	29	5	3	153	146	288	4e-15	69.8
OTU_47	fw79_Philopotamidae	70.73	123	20	5	1	115	224	338	1e-09	51.8
OTU_47	fw63_Philopotamus_montanus	70.73	123	20	5	1	115	133	247	1e-09	51.8
OTU_47	fw11_Philopotamidae	70.73	123	20	5	1	115	133	247	1e-09	51.8
OTU_47	fw44_Hydropsyche_instabilis	72.38	105	19	5	16	120	155	249	5e-08	46.4
OTU_47	fw104_Cordulegaster_boltonii_(reversed)	100.00	11	0	0	10	20	269	279	1.8	21.1
OTU_47	fw54_Bythinella_compressa	100.00	11	0	0	8	18	229	239	1.8	21.1
OTU_47	fw3_Scirtidae_(reversed)	100.00	11	0	0	3	13	248	258	1.8	21.1
OTU_49	fw67_Asellus_aquaticus_Pal__Assembly	95.59	136	5	1	1	135	346	211	4e-59	215
OTU_50	fw7_Simuliidae	96.15	156	6	0	1	156	134	289	5e-71	255
OTU_50	fw61_Simulium_velutinum	91.67	156	13	0	1	156	134	289	3e-61	223
OTU_50	fw102_Limoniidae	81.41	156	20	4	7	156	226	378	8e-37	141
OTU_50	fw36_Limoniidae	81.41	156	20	4	7	156	138	290	8e-37	141
OTU_50	fw98_Tipulidae	81.65	158	25	4	1	156	222	377	3e-36	140
OTU_50	fw96_Ptychoptera_Pal__Assembly	79.25	159	29	3	1	156	223	380	5e-33	129
OTU_50	fw37_Dicranota	77.85	158	32	3	1	156	134	290	3e-29	116
OTU_50	fw60_Dolichopus_nigricornis	76.62	154	30	3	7	156	137	288	2e-26	107
OTU_50	fw58_Crypteria_limnophiloides	77.42	155	31	4	3	154	136	289	2e-26	107
OTU_50	fw74_Blephariceridae_(reversed)	82.83	99	17	0	58	156	58	156	7e-25	102
OTU_50	fw4_Blephariceridae	81.82	99	18	0	58	156	190	288	8e-24	98.7
OTU_50	fw50_Agapetus_fuscipes	75.48	155	32	4	3	156	134	283	3e-23	96.9
OTU_50	fw15_Chironomidae	74.68	158	20	6	7	156	144	289	3e-23	96.9
OTU_50	fw104_Cordulegaster_boltonii_(reversed)	76.35	148	20	7	12	146	136	281	1e-21	91.5
OTU_50	fw55_Agabus_cf_paludosus	74.21	159	34	4	2	156	135	290	1e-21	91.5
OTU_50	fw28_Gerroidea	76.30	135	23	4	23	154	156	284	4e-21	89.7
OTU_50	fw99_Agabus_(reversed)	73.42	158	38	3	2	156	135	291	5e-20	86.0
OTU_50	fw56_Osmylus_fulvicephalus	79.00	100	21	0	57	156	278	377	5e-20	86.0
OTU_50	fw27_Agabus	73.42	158	38	3	2	156	135	291	5e-20	86.0
OTU_50	fw71_Nemouridae	79.41	102	18	2	57	156	282	382	2e-19	84.2
OTU_50	fw42_Protonemura_auberti	79.41	102	18	2	57	156	190	290	2e-19	84.2
OTU_50	fw41_Siphonoperla_torrentium	74.53	161	31	7	1	156	134	289	2e-19	84.2
OTU_50	fw39_Nemurella_pictetii_(reversed)	71.95	164	31	6	1	156	134	290	1e-16	75.2
OTU_50	fw23_Nemourinae	71.95	164	31	6	1	156	134	290	1e-16	75.2
OTU_50	fw53_Limnobaris_t-album_atriplicis_(reversed)	71.05	152	43	1	3	154	135	285	3e-16	73.4
OTU_50	fw40_Leuctra_nigra_(reversed)	75.49	102	23	1	57	156	191	292	4e-15	69.8
OTU_50	fw29_Agapetinae	71.17	163	27	7	3	156	132	283	4e-15	69.8
OTU_50	fw20_Leuctra	75.49	102	23	1	57	156	191	292	4e-15	69.8
OTU_50	fw30_Limnius_(reversed)	70.95	148	39	2	3	148	136	281	1e-14	68.0
OTU_50	fw103_Siphonoperla	75.73	103	19	3	57	156	190	289	5e-14	66.2
OTU_50	fw82_Epeorus	72.08	154	33	6	12	156	134	286	5e-14	66.2
OTU_50	fw38_Isoperla_goertzi	75.73	103	19	3	57	156	190	289	5e-14	66.2
OTU_50	fw33_Epeorus_assimilis_(reversed)	72.08	154	33	6	12	156	220	372	5e-14	66.2
OTU_50	fw92_Leuctra	74.51	102	24	1	57	156	191	292	2e-13	64.4
OTU_50	fw84_Ephemeridae	74.31	109	25	2	42	148	168	275	2e-13	64.4
OTU_50	fw34_Paraleptophlebia_submarginata	81.01	79	12	3	54	131	182	258	2e-13	64.4
OTU_50	fw90_Sericostoma_personatum	82.26	62	10	1	58	119	261	321	7e-12	59.0
OTU_50	fw45_Sericostoma_personatum	82.26	62	10	1	58	119	170	230	7e-12	59.0
OTU_50	fw94_Ephemerella_major	74.26	101	20	4	58	156	186	282	3e-10	53.6
OTU_50	fw89_Oecismus_monedula	72.28	101	12	4	58	152	262	352	3e-10	53.6
OTU_50	fw21_Ephemerella_major	74.26	101	20	4	58	156	186	282	3e-10	53.6
OTU_50	fw18_Oecismus_monedula	72.28	101	12	4	58	152	170	260	3e-10	53.6
OTU_50	fw85_Rhithrogena	70.30	101	29	1	57	156	274	374	2e-07	44.6
OTU_50	fw16_Rhithrogena	70.30	101	29	1	57	156	187	287	2e-07	44.6
OTU_50	fw87_Potamophylax	78.00	50	7	1	58	107	194	239	2e-06	41.0
OTU_50	fw101_Odontocerum_albicorne_(reversed)	83.87	31	3	1	75	105	38	10	0.001	31.9
OTU_50	fw48_Odontocerum_albicorne_(reversed)	83.87	31	3	1	75	105	169	141	0.001	31.9
OTU_50	fw31_Odontocerum_albicorne	83.87	31	3	1	75	105	169	141	0.001	31.9
OTU_50	fw91_Baetis	94.74	19	1	0	57	75	185	203	0.004	30.1
OTU_50	fw70_Perla_marginata	72.13	61	16	1	60	119	198	258	0.004	30.1
OTU_50	fw69_Baetis_sp	94.74	19	1	0	57	75	185	203	0.004	30.1
OTU_50	fw19_Baetis_(reversed)	94.74	19	1	0	57	75	185	203	0.004	30.1
OTU_50	fw59_Chelifera_diversicauda	82.35	34	4	2	76	107	60	93	0.012	28.3
OTU_50	fw3_Scirtidae_(reversed)	100.00	15	0	0	75	89	147	133	0.012	28.3
OTU_50	fw44_Hydropsyche_instabilis	87.50	24	2	1	84	107	159	137	0.043	26.5
OTU_50	fw86_Ecdyonurus	93.33	15	1	0	60	74	190	204	0.53	22.9
OTU_50	fw81_Dinocras_(reversed)	100.00	12	0	0	143	154	265	276	0.53	22.9
OTU_50	fw76_Hydropsyche_(reversed)	100.00	12	0	0	96	107	41	52	0.53	22.9
OTU_50	fw64_Apatania_fimbriata	79.31	29	5	1	77	104	141	169	0.53	22.9
OTU_50	fw62_Tinodes_rostocki	100.00	12	0	0	143	154	203	214	0.53	22.9
OTU_50	fw13_Dinocras	100.00	12	0	0	143	154	175	186	0.53	22.9
OTU_50	fw83_Silo	100.00	11	0	0	82	92	68	58	1.8	21.1
OTU_50	fw79_Philopotamidae	100.00	11	0	0	77	87	22	12	1.8	21.1
OTU_50	fw66_Bivalvia	93.75	16	0	1	96	111	80	66	1.8	21.1
OTU_51	fw107_Hirudinea_(reversed)	81.08	74	13	1	24	97	104	32	1e-14	68.0
OTU_51	fw54_Bythinella_compressa	90.91	22	2	0	71	92	289	268	8e-04	31.9
OTU_51	fw76_Hydropsyche_(reversed)	72.31	65	16	2	61	124	92	29	0.003	30.1
OTU_51	fw29_Agapetinae	78.79	33	4	1	26	55	132	164	0.034	26.5
OTU_51	fw88_Leptophlebiidae	81.48	27	4	1	68	94	297	272	0.41	22.9
OTU_51	fw72_Ancylus	78.12	32	6	1	78	108	175	144	0.41	22.9
OTU_51	fw28_Gerroidea	83.33	24	3	1	78	100	207	184	0.41	22.9
OTU_51	fw17_Leptophlebiidae	81.48	27	4	1	68	94	297	272	0.41	22.9
OTU_51	fw1_Ancylus_16S_F_00BC75_A01.ab1	78.12	32	6	1	78	108	145	114	0.41	22.9
OTU_51	fw104_Cordulegaster_boltonii_(reversed)	100.00	11	0	0	91	101	213	223	1.4	21.1
OTU_51	fw50_Agapetus_fuscipes	100.00	11	0	0	1	11	283	273	1.4	21.1
OTU_52	fw99_Agabus_(reversed)	96.86	159	4	1	1	159	134	291	1e-72	260
OTU_52	fw27_Agabus	96.86	159	4	1	1	159	134	291	1e-72	260
OTU_52	fw55_Agabus_cf_paludosus	92.45	159	10	1	1	159	134	290	2e-63	230
OTU_52	fw96_Ptychoptera_Pal__Assembly	76.88	160	32	4	2	159	224	380	5e-27	109
OTU_52	fw74_Blephariceridae_(reversed)	76.88	160	32	4	1	159	1	156	5e-27	109
OTU_52	fw4_Blephariceridae	76.25	160	33	4	1	159	133	288	2e-25	104
OTU_52	fw102_Limoniidae	74.68	158	38	1	2	159	223	378	7e-25	102
OTU_52	fw36_Limoniidae	74.68	158	38	1	2	159	135	290	7e-25	102
OTU_52	fw98_Tipulidae	76.25	160	31	6	2	159	223	377	3e-23	96.9
OTU_52	fw56_Osmylus_fulvicephalus	74.07	162	34	5	1	159	221	377	2e-20	87.8
OTU_52	fw53_Limnobaris_t-album_atriplicis_(reversed)	76.00	100	20	2	59	157	189	285	1e-14	68.0
OTU_52	fw28_Gerroidea	73.68	114	25	2	44	157	176	284	5e-14	66.2
OTU_52	fw85_Rhithrogena	74.51	102	23	2	59	159	275	374	2e-12	60.8
OTU_52	fw16_Rhithrogena	74.51	102	23	2	59	159	188	287	2e-12	60.8
OTU_52	fw88_Leptophlebiidae	69.61	102	25	3	59	159	272	368	2e-05	37.4
OTU_52	fw17_Leptophlebiidae	69.61	102	25	3	59	159	272	368	2e-05	37.4
OTU_52	fw64_Apatania_fimbriata	77.27	44	9	1	79	121	142	185	0.001	31.9
OTU_52	fw79_Philopotamidae	74.55	55	10	3	97	150	373	322	0.044	26.5
OTU_52	fw63_Philopotamus_montanus	74.55	55	10	3	97	150	282	231	0.044	26.5
OTU_52	fw11_Philopotamidae	74.55	55	10	3	97	150	282	231	0.044	26.5
OTU_52	fw87_Potamophylax	93.75	16	1	0	83	98	226	211	0.15	24.7
OTU_52	fw97_Drusus_annulatus	80.00	25	5	0	72	96	237	213	0.54	22.9
OTU_52	fw44_Hydropsyche_instabilis	100.00	12	0	0	80	91	98	109	0.54	22.9
OTU_52	fw43_Drusus_annulatus	80.00	25	5	0	72	96	237	213	0.54	22.9
OTU_52	fw25_Drusus_annulatus	80.00	25	5	0	72	96	237	213	0.54	22.9
OTU_52	fw100_Halesus	100.00	11	0	0	83	93	200	190	1.9	21.1
OTU_52	fw93_Anomalopterygella_chauvinia	92.86	14	1	0	83	96	226	213	1.9	21.1
OTU_52	fw91_Baetis	100.00	11	0	0	149	159	82	72	1.9	21.1
OTU_52	fw73_Rhyacophila	100.00	11	0	0	83	93	158	148	1.9	21.1
OTU_52	fw69_Baetis_sp	100.00	11	0	0	149	159	82	72	1.9	21.1
OTU_52	fw67_Asellus_aquaticus_Pal__Assembly	92.86	14	1	0	115	128	91	78	1.9	21.1
OTU_52	fw54_Bythinella_compressa	100.00	11	0	0	118	128	93	83	1.9	21.1
OTU_52	fw19_Baetis_(reversed)	100.00	11	0	0	149	159	82	72	1.9	21.1
OTU_52	fw2_Rhyacophila	100.00	11	0	0	83	93	68	58	1.9	21.1
OTU_53	fw69_Baetis_sp	100.00	148	0	0	1	148	277	130	7e-75	268
OTU_53	fw91_Baetis	95.95	148	6	0	1	148	277	130	1e-66	241
OTU_53	fw19_Baetis_(reversed)	95.27	148	7	0	1	148	277	130	1e-65	237
OTU_53	fw39_Nemurella_pictetii_(reversed)	80.00	40	8	0	54	93	229	190	2e-05	37.4
OTU_53	fw23_Nemourinae	80.00	40	8	0	54	93	229	190	2e-05	37.4
OTU_53	fw103_Siphonoperla	91.67	24	2	0	70	93	213	190	8e-05	35.6
OTU_53	fw92_Leuctra	91.67	24	2	0	70	93	214	191	8e-05	35.6
OTU_53	fw85_Rhithrogena	79.07	43	6	1	54	93	316	274	8e-05	35.6
OTU_53	fw82_Epeorus	80.43	46	7	2	50	93	232	187	8e-05	35.6
OTU_53	fw71_Nemouridae	91.67	24	2	0	70	93	305	282	8e-05	35.6
OTU_53	fw42_Protonemura_auberti	91.67	24	2	0	70	93	213	190	8e-05	35.6
OTU_53	fw40_Leuctra_nigra_(reversed)	91.67	24	2	0	70	93	214	191	8e-05	35.6
OTU_53	fw38_Isoperla_goertzi	91.67	24	2	0	70	93	213	190	8e-05	35.6
OTU_53	fw33_Epeorus_assimilis_(reversed)	80.43	46	7	2	50	93	318	273	8e-05	35.6
OTU_53	fw20_Leuctra	91.67	24	2	0	70	93	214	191	8e-05	35.6
OTU_53	fw16_Rhithrogena	79.07	43	6	1	54	93	229	187	8e-05	35.6
OTU_53	fw56_Osmylus_fulvicephalus	91.30	23	2	0	71	93	300	278	3e-04	33.7
OTU_53	fw41_Siphonoperla_torrentium	91.30	23	2	0	70	92	213	191	3e-04	33.7
OTU_53	fw84_Ephemeridae	90.91	22	2	0	71	92	207	186	0.001	31.9
OTU_53	fw34_Paraleptophlebia_submarginata	72.60	73	16	3	24	92	259	187	0.001	31.9
OTU_53	fw104_Cordulegaster_boltonii_(reversed)	94.74	19	1	0	75	93	210	192	0.003	30.1
OTU_53	fw94_Ephemerella_major	90.48	21	2	0	75	95	203	183	0.003	30.1
OTU_53	fw61_Simulium_velutinum	94.74	19	1	0	75	93	208	190	0.003	30.1
OTU_53	fw21_Ephemerella_major	90.48	21	2	0	75	95	203	183	0.003	30.1
OTU_53	fw7_Simuliidae	94.74	19	1	0	75	93	208	190	0.003	30.1
OTU_53	fw102_Limoniidae	94.44	18	1	0	75	92	297	280	0.012	28.3
OTU_53	fw98_Tipulidae	94.44	18	1	0	75	92	296	279	0.012	28.3
OTU_53	fw60_Dolichopus_nigricornis	94.44	18	1	0	75	92	207	190	0.012	28.3
OTU_53	fw37_Dicranota	94.44	18	1	0	75	92	209	192	0.012	28.3
OTU_53	fw36_Limoniidae	94.44	18	1	0	75	92	209	192	0.012	28.3
OTU_53	fw15_Chironomidae	67.01	97	25	2	1	90	289	193	0.012	28.3
OTU_53	fw73_Rhyacophila	81.48	27	5	0	25	51	334	308	0.041	26.5
OTU_53	fw72_Ancylus	94.12	17	1	0	44	60	96	112	0.041	26.5
OTU_53	fw2_Rhyacophila	81.48	27	5	0	25	51	244	218	0.041	26.5
OTU_53	fw1_Ancylus_16S_F_00BC75_A01.ab1	94.12	17	1	0	44	60	66	82	0.041	26.5
OTU_53	fw88_Leptophlebiidae	84.00	25	3	1	83	106	142	166	0.14	24.7
OTU_53	fw86_Ecdyonurus	85.71	21	3	0	70	90	210	190	0.14	24.7
OTU_53	fw46_Rhyacophila_fasciata_(reversed)	80.77	26	5	0	25	50	112	87	0.14	24.7
OTU_53	fw17_Leptophlebiidae	84.00	25	3	1	83	106	142	166	0.14	24.7
OTU_53	fw97_Drusus_annulatus	100.00	12	0	0	38	49	222	211	0.50	22.9
OTU_53	fw93_Anomalopterygella_chauvinia	100.00	12	0	0	38	49	222	211	0.50	22.9
OTU_53	fw43_Drusus_annulatus	100.00	12	0	0	38	49	222	211	0.50	22.9
OTU_53	fw25_Drusus_annulatus	100.00	12	0	0	38	49	222	211	0.50	22.9
OTU_53	fw101_Odontocerum_albicorne_(reversed)	100.00	11	0	0	40	50	24	14	1.7	21.1
OTU_53	fw99_Agabus_(reversed)	92.86	14	1	0	34	47	95	108	1.7	21.1
OTU_53	fw96_Ptychoptera_Pal__Assembly	100.00	11	0	0	37	47	379	369	1.7	21.1
OTU_53	fw95_Ephemerella_mucronata	100.00	11	0	0	96	106	491	501	1.7	21.1
OTU_53	fw67_Asellus_aquaticus_Pal__Assembly	100.00	11	0	0	96	106	207	217	1.7	21.1
OTU_53	fw66_Bivalvia	100.00	11	0	0	80	90	304	294	1.7	21.1
OTU_53	fw59_Chelifera_diversicauda	100.00	11	0	0	37	47	291	281	1.7	21.1
OTU_53	fw55_Agabus_cf_paludosus	92.86	14	1	0	34	47	95	108	1.7	21.1
OTU_53	fw48_Odontocerum_albicorne_(reversed)	100.00	11	0	0	40	50	155	145	1.7	21.1
OTU_53	fw31_Odontocerum_albicorne	100.00	11	0	0	40	50	155	145	1.7	21.1
OTU_53	fw30_Limnius_(reversed)	92.86	14	1	0	34	47	95	108	1.7	21.1
OTU_53	fw27_Agabus	92.86	14	1	0	34	47	95	108	1.7	21.1
OTU_53	fw3_Scirtidae_(reversed)	100.00	11	0	0	6	16	254	264	1.7	21.1
OTU_55	fw39_Nemurella_pictetii_(reversed)	93.63	157	10	0	1	157	134	290	4e-66	239
OTU_55	fw23_Nemourinae	93.63	157	10	0	1	157	134	290	4e-66	239
OTU_55	fw71_Nemouridae	89.17	157	17	0	1	157	226	382	2e-56	206
OTU_55	fw42_Protonemura_auberti	89.17	157	17	0	1	157	134	290	2e-56	206
OTU_55	fw103_Siphonoperla	82.91	158	24	2	1	157	134	289	1e-41	158
OTU_55	fw41_Siphonoperla_torrentium	82.80	157	26	1	1	157	134	289	1e-41	158
OTU_55	fw38_Isoperla_goertzi	82.91	158	24	2	1	157	134	289	1e-41	158
OTU_55	fw40_Leuctra_nigra_(reversed)	81.25	160	26	3	1	157	134	292	2e-37	143
OTU_55	fw20_Leuctra	81.25	160	26	3	1	157	134	292	2e-37	143
OTU_55	fw92_Leuctra	80.62	160	27	3	1	157	134	292	3e-36	140
OTU_55	fw37_Dicranota	79.11	158	31	2	1	157	134	290	5e-33	129
OTU_55	fw104_Cordulegaster_boltonii_(reversed)	77.64	161	29	5	1	157	134	291	4e-28	113
OTU_55	fw70_Perla_marginata	84.69	98	15	0	60	157	198	295	5e-27	109
OTU_55	fw102_Limoniidae	80.49	123	17	3	35	157	263	378	2e-26	107
OTU_55	fw36_Limoniidae	80.49	123	17	3	35	157	175	290	2e-26	107
OTU_55	fw81_Dinocras_(reversed)	82.52	103	13	1	60	157	284	386	6e-26	105
OTU_55	fw13_Dinocras	82.52	103	13	1	60	157	194	296	6e-26	105
OTU_55	fw82_Epeorus	82.35	102	17	1	56	157	186	286	2e-24	100
OTU_55	fw33_Epeorus_assimilis_(reversed)	82.35	102	17	1	56	157	272	372	2e-24	100
OTU_55	fw61_Simulium_velutinum	75.15	165	24	7	1	157	134	289	3e-23	96.9
OTU_55	fw7_Simuliidae	73.78	164	28	6	1	157	134	289	4e-21	89.7
OTU_55	fw98_Tipulidae	73.12	160	36	3	1	157	222	377	2e-20	87.8
OTU_55	fw56_Osmylus_fulvicephalus	74.05	158	37	4	2	157	222	377	5e-20	86.0
OTU_55	fw15_Chironomidae	72.50	160	37	3	1	157	134	289	2e-19	84.2
OTU_55	fw85_Rhithrogena	78.85	104	16	3	57	157	274	374	2e-18	80.6
OTU_55	fw16_Rhithrogena	78.85	104	16	3	57	157	187	287	2e-18	80.6
OTU_55	fw59_Chelifera_diversicauda	73.76	141	32	3	20	157	154	292	8e-18	78.8
OTU_55	fw86_Ecdyonurus	77.55	98	21	1	60	157	190	286	1e-16	75.2
OTU_55	fw60_Dolichopus_nigricornis	71.88	160	36	5	2	157	134	288	1e-15	71.6
OTU_55	fw84_Ephemeridae	73.95	119	29	2	39	157	167	283	1e-14	68.0
OTU_55	fw30_Limnius_(reversed)	76.24	101	21	2	56	155	189	287	1e-14	68.0
OTU_55	fw3_Scirtidae_(reversed)	72.79	147	30	6	17	157	148	290	1e-14	68.0
OTU_55	fw14_Ephemeridae	73.11	119	30	2	39	157	167	283	2e-13	64.4
OTU_55	fw28_Gerroidea	73.96	96	21	2	60	155	193	284	9e-11	55.4
OTU_55	fw50_Agapetus_fuscipes	69.43	157	39	5	3	157	134	283	3e-10	53.6
OTU_55	fw88_Leptophlebiidae	72.00	100	25	2	58	157	272	368	1e-08	48.2
OTU_55	fw17_Leptophlebiidae	72.00	100	25	2	58	157	272	368	1e-08	48.2
OTU_55	fw94_Ephemerella_major	71.57	102	22	3	58	157	186	282	5e-08	46.4
OTU_55	fw21_Ephemerella_major	71.57	102	22	3	58	157	186	282	5e-08	46.4
OTU_55	fw34_Paraleptophlebia_submarginata	70.30	101	25	3	58	157	187	283	7e-06	39.2
OTU_55	fw91_Baetis	91.67	24	2	0	57	80	185	208	8e-05	35.6
OTU_55	fw69_Baetis_sp	91.67	24	2	0	57	80	185	208	8e-05	35.6
OTU_55	fw19_Baetis_(reversed)	91.67	24	2	0	57	80	185	208	8e-05	35.6
OTU_55	fw79_Philopotamidae	100.00	11	0	0	136	146	334	324	1.9	21.1
OTU_55	fw67_Asellus_aquaticus_Pal__Assembly	100.00	11	0	0	133	143	229	239	1.9	21.1
OTU_55	fw63_Philopotamus_montanus	100.00	11	0	0	136	146	243	233	1.9	21.1
OTU_55	fw11_Philopotamidae	100.00	11	0	0	136	146	243	233	1.9	21.1
OTU_57	fw107_Hirudinea_(reversed)	89.74	39	3	1	37	74	37	75	3e-09	50.0
OTU_57	fw54_Bythinella_compressa	82.50	40	5	1	37	74	268	307	6e-06	39.2
OTU_57	fw49_Potamophylax_cf_latipennis	94.74	19	1	0	57	75	62	44	0.003	30.1
OTU_57	fw88_Leptophlebiidae	91.67	24	0	2	41	64	278	299	0.010	28.3
OTU_57	fw17_Leptophlebiidae	91.67	24	0	2	41	64	278	299	0.010	28.3
OTU_57	fw30_Limnius_(reversed)	100.00	13	0	0	93	105	323	311	0.12	24.7
OTU_57	fw56_Osmylus_fulvicephalus	100.00	12	0	0	57	68	269	258	0.43	22.9
OTU_57	fw72_Ancylus	100.00	11	0	0	41	51	165	175	1.5	21.1
OTU_57	fw28_Gerroidea	100.00	11	0	0	41	51	197	207	1.5	21.1
OTU_57	fw1_Ancylus_16S_F_00BC75_A01.ab1	100.00	11	0	0	41	51	135	145	1.5	21.1
OTU_58	fw107_Hirudinea_(reversed)	99.21	127	1	0	1	127	1	127	7e-62	224
OTU_58	fw54_Bythinella_compressa	80.00	45	8	1	37	80	268	312	2e-05	37.4
OTU_58	fw28_Gerroidea	81.08	37	5	2	16	51	172	207	0.010	28.3
OTU_58	fw100_Halesus	84.62	26	3	1	13	37	242	217	0.034	26.5
OTU_58	fw97_Drusus_annulatus	84.62	26	3	1	13	37	152	127	0.034	26.5
OTU_58	fw93_Anomalopterygella_chauvinia	84.62	26	3	1	13	37	152	127	0.034	26.5
OTU_58	fw43_Drusus_annulatus	84.62	26	3	1	13	37	152	127	0.034	26.5
OTU_58	fw25_Drusus_annulatus	84.62	26	3	1	13	37	152	127	0.034	26.5
OTU_58	fw88_Leptophlebiidae	88.24	17	2	0	35	51	272	288	0.42	22.9
OTU_58	fw66_Bivalvia	100.00	12	0	0	2	13	237	226	0.42	22.9
OTU_58	fw17_Leptophlebiidae	88.24	17	2	0	35	51	272	288	0.42	22.9
OTU_58	fw72_Ancylus	100.00	11	0	0	41	51	165	175	1.5	21.1
OTU_58	fw49_Potamophylax_cf_latipennis	100.00	11	0	0	16	26	168	178	1.5	21.1
OTU_58	fw44_Hydropsyche_instabilis	100.00	11	0	0	17	27	218	208	1.5	21.1
OTU_58	fw1_Ancylus_16S_F_00BC75_A01.ab1	100.00	11	0	0	41	51	135	145	1.5	21.1
OTU_59	fw59_Chelifera_diversicauda	79.29	169	23	7	1	167	292	134	2e-32	127
OTU_59	fw37_Dicranota	76.33	169	24	6	1	166	290	135	4e-28	113
OTU_59	fw96_Ptychoptera_Pal__Assembly	73.96	169	29	4	1	166	380	224	7e-25	102
OTU_59	fw102_Limoniidae	75.45	167	29	7	1	166	378	223	3e-23	96.9
OTU_59	fw58_Crypteria_limnophiloides	74.10	166	28	5	3	165	289	136	3e-23	96.9
OTU_59	fw36_Limoniidae	75.45	167	29	7	1	166	290	135	3e-23	96.9
OTU_59	fw15_Chironomidae	73.12	160	25	7	1	154	289	142	2e-18	80.6
OTU_59	fw60_Dolichopus_nigricornis	75.19	129	22	5	1	123	288	164	1e-16	75.2
OTU_59	fw41_Siphonoperla_torrentium	73.42	158	32	7	1	153	289	137	4e-16	73.4
OTU_59	fw40_Leuctra_nigra_(reversed)	75.49	102	21	3	1	99	292	192	6e-13	62.6
OTU_59	fw20_Leuctra	75.49	102	21	3	1	99	292	192	6e-13	62.6
OTU_59	fw92_Leuctra	74.51	102	22	3	1	99	292	192	3e-11	57.2
OTU_59	fw103_Siphonoperla	72.00	100	26	2	1	99	289	191	1e-08	48.2
OTU_59	fw38_Isoperla_goertzi	72.00	100	26	2	1	99	289	191	1e-08	48.2
OTU_59	fw71_Nemouridae	72.28	101	25	3	1	99	382	283	5e-08	46.4
OTU_59	fw42_Protonemura_auberti	72.28	101	25	3	1	99	290	191	5e-08	46.4
OTU_59	fw95_Ephemerella_mucronata	79.17	48	10	0	1	48	366	319	6e-07	42.8
OTU_59	fw88_Leptophlebiidae	87.88	33	4	0	1	33	368	336	6e-07	42.8
OTU_59	fw22_Ephemerella_mucronata_(reversed)	79.17	48	10	0	1	48	280	233	6e-07	42.8
OTU_59	fw17_Leptophlebiidae	87.88	33	4	0	1	33	368	336	6e-07	42.8
OTU_59	fw55_Agabus_cf_paludosus	65.99	147	18	7	12	155	257	140	3e-05	37.4
OTU_59	fw94_Ephemerella_major	83.87	31	5	0	1	31	282	252	3e-04	33.7
OTU_59	fw21_Ephemerella_major	83.87	31	5	0	1	31	282	252	3e-04	33.7
OTU_59	fw90_Sericostoma_personatum	86.36	22	2	1	9	29	303	324	0.57	22.9
OTU_59	fw79_Philopotamidae	100.00	12	0	0	3	14	326	315	0.57	22.9
OTU_59	fw73_Rhyacophila	100.00	12	0	0	2	13	186	197	0.57	22.9
OTU_59	fw67_Asellus_aquaticus_Pal__Assembly	100.00	12	0	0	3	14	340	329	0.57	22.9
OTU_59	fw63_Philopotamus_montanus	100.00	12	0	0	3	14	235	224	0.57	22.9
OTU_59	fw45_Sericostoma_personatum	86.36	22	2	1	9	29	212	233	0.57	22.9
OTU_59	fw11_Philopotamidae	100.00	12	0	0	3	14	235	224	0.57	22.9
OTU_59	fw2_Rhyacophila	100.00	12	0	0	2	13	96	107	0.57	22.9
OTU_59	fw100_Halesus	93.75	16	0	1	3	17	312	297	2.0	21.1
OTU_59	fw99_Agabus_(reversed)	100.00	11	0	0	2	12	98	108	2.0	21.1
OTU_59	fw91_Baetis	100.00	11	0	0	2	12	241	231	2.0	21.1
OTU_59	fw89_Oecismus_monedula	100.00	11	0	0	5	15	244	254	2.0	21.1
OTU_59	fw76_Hydropsyche_(reversed)	82.61	23	2	1	5	25	39	61	2.0	21.1
OTU_59	fw69_Baetis_sp	100.00	11	0	0	2	12	241	231	2.0	21.1
OTU_59	fw66_Bivalvia	100.00	11	0	0	5	15	82	72	2.0	21.1
OTU_59	fw56_Osmylus_fulvicephalus	100.00	11	0	0	3	13	168	158	2.0	21.1
OTU_59	fw44_Hydropsyche_instabilis	100.00	11	0	0	3	13	329	339	2.0	21.1
OTU_59	fw30_Limnius_(reversed)	100.00	11	0	0	2	12	98	108	2.0	21.1
OTU_59	fw27_Agabus	100.00	11	0	0	2	12	98	108	2.0	21.1
OTU_59	fw19_Baetis_(reversed)	100.00	11	0	0	2	12	241	231	2.0	21.1
OTU_59	fw18_Oecismus_monedula	100.00	11	0	0	5	15	152	162	2.0	21.1
OTU_60	fw37_Dicranota	83.01	153	24	2	3	153	136	288	4e-40	152
OTU_60	fw96_Ptychoptera_Pal__Assembly	83.12	154	23	3	3	153	225	378	1e-39	150
OTU_60	fw98_Tipulidae	82.24	152	26	1	3	153	224	375	5e-39	149
OTU_60	fw102_Limoniidae	84.06	138	21	1	17	153	239	376	2e-38	147
OTU_60	fw36_Limoniidae	84.06	138	21	1	17	153	151	288	2e-38	147
OTU_60	fw7_Simuliidae	80.89	157	19	7	3	153	136	287	2e-32	127
OTU_60	fw58_Crypteria_limnophiloides	79.25	159	28	4	1	155	134	291	6e-32	125
OTU_60	fw59_Chelifera_diversicauda	78.91	147	25	5	11	153	146	290	5e-27	109
OTU_60	fw60_Dolichopus_nigricornis	79.84	124	19	3	33	153	166	286	2e-25	104
OTU_60	fw103_Siphonoperla	75.51	147	26	5	4	147	142	281	4e-21	89.7
OTU_60	fw38_Isoperla_goertzi	75.51	147	26	5	4	147	142	281	4e-21	89.7
OTU_60	fw56_Osmylus_fulvicephalus	72.03	143	35	2	12	153	237	375	3e-16	73.4
OTU_60	fw84_Ephemeridae	68.87	106	27	3	45	147	173	275	8e-05	35.6
OTU_60	fw86_Ecdyonurus	69.05	84	25	1	65	147	195	278	0.001	31.9
OTU_60	fw14_Ephemeridae	95.45	22	0	1	127	147	254	275	0.001	31.9
OTU_60	fw30_Limnius_(reversed)	84.62	26	2	1	122	145	232	257	0.043	26.5
OTU_60	fw81_Dinocras_(reversed)	100.00	12	0	0	142	153	265	276	0.52	22.9
OTU_60	fw62_Tinodes_rostocki	100.00	12	0	0	142	153	203	214	0.52	22.9
OTU_60	fw13_Dinocras	100.00	12	0	0	142	153	175	186	0.52	22.9
OTU_60	fw79_Philopotamidae	100.00	11	0	0	144	154	193	203	1.8	21.1
OTU_60	fw63_Philopotamus_montanus	100.00	11	0	0	144	154	102	112	1.8	21.1
OTU_60	fw44_Hydropsyche_instabilis	100.00	11	0	0	143	153	54	64	1.8	21.1
OTU_60	fw29_Agapetinae	92.86	14	1	0	142	155	182	169	1.8	21.1
OTU_60	fw15_Chironomidae	100.00	11	0	0	132	142	65	55	1.8	21.1
OTU_60	fw11_Philopotamidae	100.00	11	0	0	144	154	102	112	1.8	21.1
OTU_61	fw89_Oecismus_monedula	88.35	103	12	0	34	136	267	369	3e-34	132
OTU_61	fw18_Oecismus_monedula	88.35	103	12	0	34	136	175	277	3e-34	132
OTU_61	fw90_Sericostoma_personatum	77.67	103	21	2	34	136	266	366	8e-17	75.2
OTU_61	fw45_Sericostoma_personatum	77.67	103	21	2	34	136	175	275	8e-17	75.2
OTU_61	fw73_Rhyacophila	75.44	57	6	4	1	51	232	286	0.003	30.1
OTU_61	fw2_Rhyacophila	75.44	57	6	4	1	51	142	196	0.003	30.1
OTU_61	fw71_Nemouridae	75.56	45	1	3	3	37	242	286	0.011	28.3
OTU_61	fw30_Limnius_(reversed)	93.75	16	1	0	108	123	168	153	0.13	24.7
OTU_62	fw88_Leptophlebiidae	96.69	151	5	0	1	151	368	218	2e-69	250
OTU_62	fw17_Leptophlebiidae	96.69	151	5	0	1	151	368	218	2e-69	250
OTU_62	fw84_Ephemeridae	79.59	98	19	1	1	97	283	186	2e-19	84.2
OTU_62	fw14_Ephemeridae	78.57	98	20	1	1	97	283	186	8e-18	78.8
OTU_62	fw103_Siphonoperla	76.77	99	21	2	1	97	289	191	1e-14	68.0
OTU_62	fw38_Isoperla_goertzi	76.77	99	21	2	1	97	289	191	1e-14	68.0
OTU_62	fw56_Osmylus_fulvicephalus	75.76	99	22	2	1	97	377	279	2e-13	64.4
OTU_62	fw94_Ephemerella_major	74.23	97	25	0	1	97	282	186	6e-13	62.6
OTU_62	fw71_Nemouridae	75.00	100	22	2	1	97	382	283	6e-13	62.6
OTU_62	fw21_Ephemerella_major	74.23	97	25	0	1	97	282	186	6e-13	62.6
OTU_62	fw104_Cordulegaster_boltonii_(reversed)	74.75	99	23	2	1	97	291	193	7e-12	59.0
OTU_62	fw60_Dolichopus_nigricornis	73.39	109	27	2	1	107	288	180	7e-12	59.0
OTU_62	fw41_Siphonoperla_torrentium	74.75	99	23	2	1	97	289	191	7e-12	59.0
OTU_62	fw34_Paraleptophlebia_submarginata	73.20	97	26	0	1	97	283	187	7e-12	59.0
OTU_62	fw102_Limoniidae	73.74	99	24	2	1	97	378	280	9e-11	55.4
OTU_62	fw98_Tipulidae	73.74	99	24	2	1	97	377	279	9e-11	55.4
OTU_62	fw92_Leuctra	74.26	101	22	3	1	97	292	192	9e-11	55.4
OTU_62	fw40_Leuctra_nigra_(reversed)	73.27	101	23	2	1	97	292	192	9e-11	55.4
OTU_62	fw36_Limoniidae	73.74	99	24	2	1	97	290	192	9e-11	55.4
OTU_62	fw20_Leuctra	73.27	101	23	2	1	97	292	192	9e-11	55.4
OTU_62	fw42_Protonemura_auberti	73.00	100	24	2	1	97	290	191	3e-10	53.6
OTU_62	fw55_Agabus_cf_paludosus	71.72	99	26	2	1	97	290	192	4e-08	46.4
OTU_62	fw28_Gerroidea	85.71	42	5	1	55	95	234	193	4e-08	46.4
OTU_62	fw39_Nemurella_pictetii_(reversed)	71.00	100	26	2	1	97	290	191	2e-07	44.6
OTU_62	fw23_Nemourinae	71.00	100	26	2	1	97	290	191	2e-07	44.6
OTU_62	fw53_Limnobaris_t-album_atriplicis_(reversed)	74.29	70	17	1	3	71	285	216	5e-07	42.8
OTU_62	fw7_Simuliidae	71.84	103	19	5	1	97	289	191	5e-07	42.8
OTU_62	fw82_Epeorus	71.00	100	25	3	1	97	286	188	2e-06	41.0
OTU_62	fw59_Chelifera_diversicauda	90.00	30	3	0	1	30	292	263	2e-06	41.0
OTU_62	fw37_Dicranota	70.71	99	27	2	1	97	290	192	2e-06	41.0
OTU_62	fw33_Epeorus_assimilis_(reversed)	71.00	100	25	3	1	97	372	274	2e-06	41.0
OTU_62	fw99_Agabus_(reversed)	69.00	100	28	1	1	97	291	192	7e-06	39.2
OTU_62	fw72_Ancylus	85.29	34	5	0	62	95	194	161	7e-06	39.2
OTU_62	fw27_Agabus	69.00	100	28	1	1	97	291	192	7e-06	39.2
OTU_62	fw1_Ancylus_16S_F_00BC75_A01.ab1	85.29	34	5	0	62	95	164	131	7e-06	39.2
OTU_62	fw61_Simulium_velutinum	69.70	99	28	2	1	97	289	191	2e-05	37.4
OTU_62	fw85_Rhithrogena	70.48	105	18	6	1	97	374	275	8e-05	35.6
OTU_62	fw16_Rhithrogena	70.48	105	18	6	1	97	287	188	8e-05	35.6
OTU_62	fw96_Ptychoptera_Pal__Assembly	90.48	21	2	0	17	37	341	361	0.003	30.1
OTU_62	fw101_Odontocerum_albicorne_(reversed)	74.42	43	11	0	55	97	77	35	0.012	28.3
OTU_62	fw54_Bythinella_compressa	90.91	22	1	1	75	95	289	268	0.012	28.3
OTU_62	fw48_Odontocerum_albicorne_(reversed)	74.42	43	11	0	55	97	208	166	0.012	28.3
OTU_62	fw31_Odontocerum_albicorne	74.42	43	11	0	55	97	208	166	0.012	28.3
OTU_62	fw29_Agapetinae	90.00	20	2	0	18	37	245	264	0.012	28.3
OTU_62	fw15_Chironomidae	94.12	17	1	0	79	95	209	193	0.042	26.5
OTU_62	fw107_Hirudinea_(reversed)	88.24	17	2	0	81	97	51	35	0.51	22.9
OTU_62	fw50_Agapetus_fuscipes	85.00	20	3	0	18	37	246	265	0.51	22.9
OTU_62	fw30_Limnius_(reversed)	89.47	19	1	1	12	29	256	238	0.51	22.9
OTU_62	fw95_Ephemerella_mucronata	100.00	11	0	0	16	26	341	351	1.8	21.1
OTU_62	fw91_Baetis	100.00	11	0	0	1	11	72	82	1.8	21.1
OTU_62	fw86_Ecdyonurus	100.00	11	0	0	16	26	261	271	1.8	21.1
OTU_62	fw79_Philopotamidae	100.00	11	0	0	66	76	152	162	1.8	21.1
OTU_62	fw69_Baetis_sp	100.00	11	0	0	1	11	72	82	1.8	21.1
OTU_62	fw63_Philopotamus_montanus	100.00	11	0	0	66	76	61	71	1.8	21.1
OTU_62	fw49_Potamophylax_cf_latipennis	100.00	11	0	0	129	139	247	237	1.8	21.1
OTU_62	fw22_Ephemerella_mucronata_(reversed)	100.00	11	0	0	16	26	255	265	1.8	21.1
OTU_62	fw19_Baetis_(reversed)	100.00	11	0	0	1	11	72	82	1.8	21.1
OTU_62	fw11_Philopotamidae	100.00	11	0	0	66	76	61	71	1.8	21.1
OTU_64	fw55_Agabus_cf_paludosus	81.53	157	29	0	1	157	290	134	4e-40	152
OTU_64	fw99_Agabus_(reversed)	79.11	158	32	1	1	157	291	134	4e-34	132
OTU_64	fw27_Agabus	79.11	158	32	1	1	157	291	134	4e-34	132
OTU_64	fw96_Ptychoptera_Pal__Assembly	72.96	159	38	4	1	156	380	224	2e-18	80.6
OTU_64	fw4_Blephariceridae	72.15	158	41	3	1	157	288	133	3e-17	77.0
OTU_64	fw61_Simulium_velutinum	71.52	158	40	3	1	156	289	135	3e-16	73.4
OTU_64	fw74_Blephariceridae_(reversed)	71.52	158	42	3	1	157	156	1	1e-15	71.6
OTU_64	fw53_Limnobaris_t-album_atriplicis_(reversed)	69.74	152	36	2	3	144	285	134	1e-14	68.0
OTU_64	fw30_Limnius_(reversed)	75.00	100	25	0	3	102	287	188	1e-14	68.0
OTU_64	fw98_Tipulidae	70.06	157	34	4	1	155	377	232	5e-14	66.2
OTU_64	fw50_Agapetus_fuscipes	72.15	158	25	9	1	145	283	132	2e-13	64.4
OTU_64	fw40_Leuctra_nigra_(reversed)	75.49	102	21	3	1	99	292	192	6e-13	62.6
OTU_64	fw20_Leuctra	75.49	102	21	3	1	99	292	192	6e-13	62.6
OTU_64	fw7_Simuliidae	72.06	136	26	5	1	130	289	160	6e-13	62.6
OTU_64	fw71_Nemouridae	70.19	161	38	5	1	156	382	227	2e-12	60.8
OTU_64	fw41_Siphonoperla_torrentium	71.60	162	33	8	1	156	289	135	2e-12	60.8
OTU_64	fw84_Ephemeridae	70.29	138	33	3	1	138	283	154	7e-12	59.0
OTU_64	fw103_Siphonoperla	72.73	99	27	0	1	99	289	191	3e-11	57.2
OTU_64	fw92_Leuctra	74.51	102	22	3	1	99	292	192	3e-11	57.2
OTU_64	fw38_Isoperla_goertzi	72.73	99	27	0	1	99	289	191	3e-11	57.2
OTU_64	fw42_Protonemura_auberti	72.55	102	23	2	1	99	290	191	3e-10	53.6
OTU_64	fw14_Ephemeridae	69.57	138	34	3	1	138	283	154	3e-10	53.6
OTU_64	fw28_Gerroidea	68.09	141	40	2	3	141	284	147	1e-08	48.2
OTU_64	fw86_Ecdyonurus	68.82	93	27	2	1	92	286	195	0.004	30.1
OTU_64	fw56_Osmylus_fulvicephalus	100.00	11	0	0	9	19	258	248	1.9	21.1
OTU_65	fw86_Ecdyonurus	86.45	155	21	0	1	155	132	286	7e-50	185
OTU_65	fw40_Leuctra_nigra_(reversed)	78.12	96	19	1	55	148	190	285	3e-17	77.0
OTU_65	fw20_Leuctra	78.12	96	19	1	55	148	190	285	3e-17	77.0
OTU_65	fw92_Leuctra	77.08	96	20	1	55	148	190	285	1e-15	71.6
OTU_65	fw41_Siphonoperla_torrentium	71.43	140	35	2	10	148	147	282	1e-14	68.0
OTU_65	fw103_Siphonoperla	74.74	95	24	0	54	148	188	282	2e-13	64.4
OTU_65	fw81_Dinocras_(reversed)	74.76	103	17	3	2	98	224	323	2e-13	64.4
OTU_65	fw56_Osmylus_fulvicephalus	72.88	118	28	2	42	155	260	377	2e-13	64.4
OTU_65	fw38_Isoperla_goertzi	74.74	95	24	0	54	148	188	282	2e-13	64.4
OTU_65	fw13_Dinocras	74.76	103	17	3	2	98	134	233	2e-13	64.4
OTU_65	fw85_Rhithrogena	76.25	80	19	0	15	94	233	312	7e-12	59.0
OTU_65	fw16_Rhithrogena	76.25	80	19	0	15	94	146	225	7e-12	59.0
OTU_65	fw88_Leptophlebiidae	72.16	97	25	2	59	155	274	368	5e-08	46.4
OTU_65	fw84_Ephemeridae	73.63	91	21	3	59	148	188	276	5e-08	46.4
OTU_65	fw17_Leptophlebiidae	72.16	97	25	2	59	155	274	368	5e-08	46.4
OTU_65	fw3_Scirtidae_(reversed)	90.62	32	3	0	124	155	259	290	2e-07	44.6
OTU_65	fw14_Ephemeridae	72.53	91	22	3	59	148	188	276	2e-06	41.0
OTU_65	fw102_Limoniidae	69.83	116	30	4	43	155	265	378	7e-06	39.2
OTU_65	fw36_Limoniidae	69.83	116	30	4	43	155	177	290	7e-06	39.2
OTU_65	fw95_Ephemerella_mucronata	86.67	30	4	0	126	155	337	366	2e-05	37.4
OTU_65	fw22_Ephemerella_mucronata_(reversed)	86.67	30	4	0	126	155	251	280	2e-05	37.4
OTU_65	fw60_Dolichopus_nigricornis	79.49	39	8	0	117	155	250	288	8e-05	35.6
OTU_65	fw96_Ptychoptera_Pal__Assembly	76.92	39	9	0	117	155	342	380	0.004	30.1
OTU_65	fw98_Tipulidae	66.09	115	38	1	42	155	263	377	0.012	28.3
OTU_65	fw90_Sericostoma_personatum	100.00	13	0	0	43	55	165	153	0.15	24.7
OTU_65	fw89_Oecismus_monedula	100.00	13	0	0	43	55	166	154	0.15	24.7
OTU_65	fw45_Sericostoma_personatum	100.00	13	0	0	43	55	74	62	0.15	24.7
OTU_65	fw18_Oecismus_monedula	100.00	13	0	0	43	55	74	62	0.15	24.7
OTU_65	fw55_Agabus_cf_paludosus	93.33	15	1	0	132	146	245	259	0.52	22.9
OTU_65	fw29_Agapetinae	100.00	12	0	0	132	143	231	242	0.52	22.9
OTU_65	fw28_Gerroidea	94.12	17	0	1	38	53	160	176	0.52	22.9
OTU_65	fw83_Silo	100.00	11	0	0	12	22	102	112	1.8	21.1
OTU_65	fw61_Simulium_velutinum	100.00	11	0	0	8	18	149	139	1.8	21.1
OTU_65	fw49_Potamophylax_cf_latipennis	100.00	11	0	0	132	142	261	271	1.8	21.1
OTU_65	fw7_Simuliidae	100.00	11	0	0	8	18	149	139	1.8	21.1
OTU_67	fw44_Hydropsyche_instabilis	100.00	175	0	0	1	175	131	305	2e-89	316
OTU_67	fw76_Hydropsyche_(reversed)	78.57	182	28	3	1	175	1	178	6e-39	149
OTU_67	fw99_Agabus_(reversed)	100.00	11	0	0	160	170	254	264	2.1	21.1
OTU_67	fw55_Agabus_cf_paludosus	100.00	11	0	0	160	170	253	263	2.1	21.1
OTU_67	fw27_Agabus	100.00	11	0	0	160	170	254	264	2.1	21.1
OTU_69	fw83_Silo	82.35	34	5	1	54	86	192	225	0.001	31.9
OTU_69	fw54_Bythinella_compressa	90.00	20	2	0	77	96	152	171	0.011	28.3
OTU_69	fw44_Hydropsyche_instabilis	90.00	20	2	0	77	96	63	82	0.011	28.3
OTU_69	fw66_Bivalvia	94.44	18	0	1	80	97	206	190	0.14	24.7
OTU_69	fw79_Philopotamidae	100.00	12	0	0	122	133	171	160	0.49	22.9
OTU_69	fw76_Hydropsyche_(reversed)	100.00	12	0	0	56	67	60	71	0.49	22.9
OTU_69	fw63_Philopotamus_montanus	100.00	12	0	0	122	133	80	69	0.49	22.9
OTU_69	fw29_Agapetinae	100.00	12	0	0	122	133	214	203	0.49	22.9
OTU_69	fw11_Philopotamidae	100.00	12	0	0	122	133	80	69	0.49	22.9
OTU_69	fw7_Simuliidae	76.67	30	7	0	104	133	197	168	0.49	22.9
OTU_69	fw3_Scirtidae_(reversed)	81.48	27	4	1	3	29	133	158	0.49	22.9
OTU_69	fw102_Limoniidae	92.86	14	1	0	123	136	488	475	1.7	21.1
OTU_69	fw100_Halesus	100.00	11	0	0	122	132	472	462	1.7	21.1
OTU_69	fw98_Tipulidae	100.00	11	0	0	18	28	232	242	1.7	21.1
OTU_69	fw58_Crypteria_limnophiloides	100.00	11	0	0	122	132	181	171	1.7	21.1
OTU_69	fw56_Osmylus_fulvicephalus	100.00	11	0	0	35	45	327	317	1.7	21.1
OTU_69	fw49_Potamophylax_cf_latipennis	100.00	11	0	0	122	132	79	69	1.7	21.1
OTU_69	fw41_Siphonoperla_torrentium	100.00	11	0	0	122	132	81	71	1.7	21.1
OTU_69	fw28_Gerroidea	100.00	11	0	0	77	87	186	176	1.7	21.1
OTU_69	fw15_Chironomidae	100.00	11	0	0	120	130	225	235	1.7	21.1
OTU_71	fw103_Siphonoperla	93.67	158	7	2	1	157	134	289	2e-64	233
OTU_71	fw38_Isoperla_goertzi	93.67	158	7	2	1	157	134	289	2e-64	233
OTU_71	fw42_Protonemura_auberti	96.52	115	4	0	43	157	176	290	2e-51	190
OTU_71	fw71_Nemouridae	92.74	124	9	0	34	157	259	382	3e-49	183
OTU_71	fw39_Nemurella_pictetii_(reversed)	84.71	157	24	0	1	157	134	290	4e-47	176
OTU_71	fw23_Nemourinae	84.71	157	24	0	1	157	134	290	4e-47	176
OTU_71	fw41_Siphonoperla_torrentium	82.80	157	26	1	1	157	134	289	1e-41	158
OTU_71	fw40_Leuctra_nigra_(reversed)	90.83	109	6	3	52	157	185	292	8e-37	141
OTU_71	fw20_Leuctra	90.83	109	6	3	52	157	185	292	8e-37	141
OTU_71	fw92_Leuctra	89.91	109	7	3	52	157	185	292	1e-35	138
OTU_71	fw70_Perla_marginata	86.73	98	13	0	60	157	198	295	9e-30	118
OTU_71	fw37_Dicranota	84.62	104	15	1	54	157	188	290	4e-28	113
OTU_71	fw81_Dinocras_(reversed)	83.50	103	12	1	60	157	284	386	5e-27	109
OTU_71	fw13_Dinocras	83.50	103	12	1	60	157	194	296	5e-27	109
OTU_71	fw102_Limoniidae	82.52	103	17	1	55	157	277	378	7e-25	102
OTU_71	fw36_Limoniidae	82.52	103	17	1	55	157	189	290	7e-25	102
OTU_71	fw82_Epeorus	82.35	102	17	1	56	157	186	286	2e-24	100
OTU_71	fw33_Epeorus_assimilis_(reversed)	82.35	102	17	1	56	157	272	372	2e-24	100
OTU_71	fw104_Cordulegaster_boltonii_(reversed)	75.31	162	31	5	1	157	134	291	8e-24	98.7
OTU_71	fw56_Osmylus_fulvicephalus	100.00	14	0	0	3	16	262	275	3e-23	96.9
OTU_71	fw61_Simulium_velutinum	75.31	162	29	6	1	157	134	289	1e-22	95.1
OTU_71	fw7_Simuliidae	75.31	162	29	6	1	157	134	289	1e-22	95.1
OTU_71	fw74_Blephariceridae_(reversed)	79.81	104	20	1	54	157	54	156	4e-21	89.7
OTU_71	fw86_Ecdyonurus	75.57	131	30	2	27	157	158	286	5e-20	86.0
OTU_71	fw4_Blephariceridae	78.85	104	21	1	54	157	186	288	5e-20	86.0
OTU_71	fw96_Ptychoptera_Pal__Assembly	75.74	136	26	5	26	157	248	380	2e-18	80.6
OTU_71	fw59_Chelifera_diversicauda	76.85	108	20	3	53	157	187	292	3e-16	73.4
OTU_71	fw98_Tipulidae	75.96	104	24	1	54	157	275	377	1e-15	71.6
OTU_71	fw85_Rhithrogena	76.92	104	18	3	57	157	274	374	1e-15	71.6
OTU_71	fw16_Rhithrogena	76.92	104	18	3	57	157	187	287	1e-15	71.6
OTU_71	fw15_Chironomidae	77.23	101	16	3	60	157	193	289	1e-15	71.6
OTU_71	fw30_Limnius_(reversed)	76.00	100	23	1	56	155	189	287	4e-15	69.8
OTU_71	fw3_Scirtidae_(reversed)	76.00	100	22	2	59	157	192	290	5e-14	66.2
OTU_71	fw84_Ephemeridae	75.00	104	24	2	54	157	182	283	2e-13	64.4
OTU_71	fw60_Dolichopus_nigricornis	73.08	104	27	1	54	157	186	288	7e-12	59.0
OTU_71	fw14_Ephemeridae	74.04	104	25	2	54	157	182	283	7e-12	59.0
OTU_71	fw88_Leptophlebiidae	73.00	100	24	2	58	157	272	368	3e-10	53.6
OTU_71	fw17_Leptophlebiidae	73.00	100	24	2	58	157	272	368	3e-10	53.6
OTU_71	fw50_Agapetus_fuscipes	71.43	147	30	8	18	157	142	283	1e-09	51.8
OTU_71	fw28_Gerroidea	72.92	96	22	2	60	155	193	284	1e-09	51.8
OTU_71	fw53_Limnobaris_t-album_atriplicis_(reversed)	71.57	102	28	1	54	155	185	285	4e-09	50.0
OTU_71	fw49_Potamophylax_cf_latipennis	70.00	140	33	5	24	156	160	297	4e-09	50.0
OTU_71	fw34_Paraleptophlebia_submarginata	72.55	102	21	4	58	157	187	283	5e-08	46.4
OTU_71	fw94_Ephemerella_major	70.30	101	25	2	58	157	186	282	6e-07	42.8
OTU_71	fw21_Ephemerella_major	70.30	101	25	2	58	157	186	282	6e-07	42.8
OTU_71	fw91_Baetis	91.67	24	2	0	57	80	185	208	8e-05	35.6
OTU_71	fw69_Baetis_sp	91.67	24	2	0	57	80	185	208	8e-05	35.6
OTU_71	fw19_Baetis_(reversed)	91.67	24	2	0	57	80	185	208	8e-05	35.6
OTU_71	fw101_Odontocerum_albicorne_(reversed)	76.00	50	11	1	58	107	35	83	3e-04	33.7
OTU_71	fw48_Odontocerum_albicorne_(reversed)	76.00	50	11	1	58	107	166	214	3e-04	33.7
OTU_71	fw31_Odontocerum_albicorne	76.00	50	11	1	58	107	166	214	3e-04	33.7
OTU_71	fw87_Potamophylax	94.12	17	1	0	46	62	191	175	0.044	26.5
OTU_71	fw72_Ancylus	93.75	16	1	0	60	75	161	176	0.15	24.7
OTU_71	fw1_Ancylus_16S_F_00BC75_A01.ab1	93.75	16	1	0	60	75	131	146	0.15	24.7
OTU_71	fw90_Sericostoma_personatum	100.00	12	0	0	3	14	446	457	0.53	22.9
OTU_71	fw89_Oecismus_monedula	100.00	12	0	0	3	14	449	460	0.53	22.9
OTU_71	fw79_Philopotamidae	100.00	12	0	0	5	16	259	248	0.53	22.9
[truncated: 5,991 more rows]
