# Supplementary material for: Testing the potential of a ribosomal 16S marker for DNA metabarcoding of insects
Source: PeerJ. 2016 Apr 19;4:e1966. doi: 10.7717/peerj.1966 (PMC4841222; doi:10.7717/peerj.1966)
Supplement: Supplemental Information 1 [file peerj-04-1966-s006.zip › scripts/5 match BLAST/151102_localhits.csv]

	ID	sseqid	pident	length
1	OTU_1	fw88_Leptophlebiidae	100	151
2	OTU_2	fw39_Nemurella_pictetii_(reversed)	100	157
3	OTU_3	fw103_Siphonoperla	100	156
4	OTU_4	fw84_Ephemeridae	100	152
5	OTU_5	fw86_Ecdyonurus	89.03	155
6	OTU_6	fw40_Leuctra_nigra_(reversed)	100	159
7	OTU_7	fw82_Epeorus	100	155
8	OTU_8	fw55_Agabus_cf_paludosus	81.53	157
9	OTU_9	fw74_Blephariceridae_(reversed)	99.36	156
10	OTU_10	fw96_Ptychoptera_Pal__Assembly	100	158
11	OTU_11	fw71_Nemouridae	100	157
12	OTU_12	fw86_Ecdyonurus	100	155
13	OTU_13	fw28_Gerroidea	100	155
14	OTU_14	fw89_Oecismus_monedula	100	146
15	OTU_15	fw85_Rhithrogena	100	156
16	OTU_16	fw94_Ephemerella_major	100	153
17	OTU_17	fw95_Ephemerella_mucronata	100	151
18	OTU_18	fw81_Dinocras_(reversed)	100	164
19	OTU_19	fw104_Cordulegaster_boltonii_(reversed)	100	158
20	OTU_20	fw15_Chironomidae	100	156
21	OTU_21	fw42_Protonemura_auberti	100	157
22	OTU_22	fw70_Perla_marginata	100	162
23	OTU_23	fw55_Agabus_cf_paludosus	83.12	160
235	OTU_24	NA	NA	NA
24	OTU_25	fw91_Baetis	100	148
237	OTU_26	NA	NA	NA
225	OTU_27	NA	NA	NA
25	OTU_28	fw30_Limnius_(reversed)	100	156
236	OTU_29	NA	NA	NA
26	OTU_30	fw90_Sericostoma_personatum	100	144
27	OTU_31	fw100_Halesus	92.9	169
226	OTU_32	NA	NA	NA
28	OTU_33	fw93_Anomalopterygella_chauvinia	100	168
29	OTU_34	fw67_Asellus_aquaticus_Pal__Assembly	99.26	136
30	OTU_35	fw100_Halesus	99.4	167
31	OTU_36	fw87_Potamophylax	100	167
32	OTU_37	fw99_Agabus_(reversed)	100	158
33	OTU_38	fw97_Drusus_annulatus	100	168
34	OTU_39	fw73_Rhyacophila	100	138
234	OTU_40	NA	NA	NA
35	OTU_41	fw40_Leuctra_nigra_(reversed)	88.68	159
36	OTU_42	fw37_Dicranota	100	157
214	OTU_43	NA	NA	NA
37	OTU_44	fw37_Dicranota	88.54	157
216	OTU_45	NA	NA	NA
217	OTU_46	NA	NA	NA
38	OTU_47	fw29_Agapetinae	87.58	153
219	OTU_48	NA	NA	NA
39	OTU_49	fw67_Asellus_aquaticus_Pal__Assembly	95.59	136
40	OTU_50	fw7_Simuliidae	96.15	156
41	OTU_51	fw107_Hirudinea_(reversed)	81.08	74
42	OTU_52	fw99_Agabus_(reversed)	96.86	159
43	OTU_53	fw69_Baetis_sp	100	148
212	OTU_54	NA	NA	NA
44	OTU_55	fw39_Nemurella_pictetii_(reversed)	93.63	157
227	OTU_56	NA	NA	NA
45	OTU_57	fw107_Hirudinea_(reversed)	89.74	39
46	OTU_58	fw107_Hirudinea_(reversed)	99.21	127
47	OTU_59	fw59_Chelifera_diversicauda	79.29	169
48	OTU_60	fw37_Dicranota	83.01	153
49	OTU_61	fw89_Oecismus_monedula	88.35	103
50	OTU_62	fw88_Leptophlebiidae	96.69	151
230	OTU_63	NA	NA	NA
51	OTU_64	fw55_Agabus_cf_paludosus	81.53	157
52	OTU_65	fw86_Ecdyonurus	86.45	155
243	OTU_66	NA	NA	NA
53	OTU_67	fw44_Hydropsyche_instabilis	100	175
213	OTU_68	NA	NA	NA
54	OTU_69	fw83_Silo	82.35	34
228	OTU_70	NA	NA	NA
55	OTU_71	fw103_Siphonoperla	93.67	158
56	OTU_72	fw81_Dinocras_(reversed)	95.78	166
231	OTU_73	NA	NA	NA
57	OTU_74	fw103_Siphonoperla	86.62	157
58	OTU_75	fw74_Blephariceridae_(reversed)	92.99	157
59	OTU_76	fw40_Leuctra_nigra_(reversed)	92.45	159
240	OTU_77	NA	NA	NA
60	OTU_78	fw85_Rhithrogena	87.9	157
61	OTU_79	fw107_Hirudinea_(reversed)	72.63	95
62	OTU_80	fw81_Dinocras_(reversed)	85.63	167
63	OTU_81	fw28_Gerroidea	96.18	157
64	OTU_82	fw89_Oecismus_monedula	87.67	146
241	OTU_83	NA	NA	NA
65	OTU_84	fw40_Leuctra_nigra_(reversed)	88.75	160
66	OTU_85	fw73_Rhyacophila	75	56
67	OTU_86	fw70_Perla_marginata	92.02	163
68	OTU_87	fw76_Hydropsyche_(reversed)	100	178
69	OTU_88	fw96_Ptychoptera_Pal__Assembly	93.04	158
70	OTU_89	fw102_Limoniidae	81.53	157
71	OTU_90	fw103_Siphonoperla	89.1	156
72	OTU_91	fw84_Ephemeridae	100	98
73	OTU_92	fw70_Perla_marginata	93.25	163
74	OTU_93	fw103_Siphonoperla	99.03	103
75	OTU_94	fw70_Perla_marginata	96.91	162
76	OTU_95	fw76_Hydropsyche_(reversed)	88.24	34
77	OTU_96	fw70_Perla_marginata	82.21	163
78	OTU_97	fw70_Perla_marginata	92.64	163
79	OTU_98	fw90_Sericostoma_personatum	85.51	138
80	OTU_99	fw103_Siphonoperla	88.61	158
81	OTU_100	fw39_Nemurella_pictetii_(reversed)	100	101
82	OTU_101	fw60_Dolichopus_nigricornis	77.92	77
220	OTU_102	NA	NA	NA
83	OTU_103	fw102_Limoniidae	76.02	171
223	OTU_104	NA	NA	NA
84	OTU_105	fw90_Sericostoma_personatum	96.53	144
85	OTU_106	fw60_Dolichopus_nigricornis	85.99	157
86	OTU_107	fw74_Blephariceridae_(reversed)	73.25	157
87	OTU_108	fw28_Gerroidea	87.18	156
88	OTU_109	fw55_Agabus_cf_paludosus	82.01	139
238	OTU_110	NA	NA	NA
89	OTU_111	fw88_Leptophlebiidae	80.43	46
90	OTU_112	fw55_Agabus_cf_paludosus	79.62	157
91	OTU_113	fw99_Agabus_(reversed)	89.35	169
92	OTU_114	fw67_Asellus_aquaticus_Pal__Assembly	95.59	136
93	OTU_115	fw54_Bythinella_compressa	80.77	52
94	OTU_116	fw76_Hydropsyche_(reversed)	77.36	53
95	OTU_117	fw88_Leptophlebiidae	100	97
96	OTU_118	fw94_Ephemerella_major	100	98
97	OTU_119	fw102_Limoniidae	65.15	198
98	OTU_120	fw37_Dicranota	82.05	156
99	OTU_121	fw37_Dicranota	84.18	158
100	OTU_122	fw89_Oecismus_monedula	91.78	146
101	OTU_123	fw84_Ephemeridae	100	99
102	OTU_124	fw81_Dinocras_(reversed)	96.95	164
103	OTU_125	fw7_Simuliidae	100	156
104	OTU_126	fw42_Protonemura_auberti	83.33	42
105	OTU_127	fw90_Sericostoma_personatum	91.78	146
106	OTU_128	fw89_Oecismus_monedula	99.32	146
107	OTU_129	fw70_Perla_marginata	95.68	162
221	OTU_130	NA	NA	NA
108	OTU_131	fw67_Asellus_aquaticus_Pal__Assembly	91.67	36
109	OTU_132	fw81_Dinocras_(reversed)	95.12	164
110	OTU_133	fw84_Ephemeridae	84	25
111	OTU_134	fw104_Cordulegaster_boltonii_(reversed)	89.94	159
112	OTU_135	fw53_Limnobaris_t-album_atriplicis_(reversed)	100	155
113	OTU_136	fw74_Blephariceridae_(reversed)	80.49	41
114	OTU_139	fw15_Chironomidae	92.95	156
115	OTU_140	fw79_Philopotamidae	77.55	49
116	OTU_141	fw37_Dicranota	75.5	151
218	OTU_142	NA	NA	NA
117	OTU_143	fw82_Epeorus	88.54	157
118	OTU_144	fw82_Epeorus	100	11
119	OTU_146	fw28_Gerroidea	92.81	139
120	OTU_148	fw102_Limoniidae	75.31	81
121	OTU_149	fw88_Leptophlebiidae	80.85	47
122	OTU_150	fw104_Cordulegaster_boltonii_(reversed)	79.55	44
123	OTU_151	fw53_Limnobaris_t-album_atriplicis_(reversed)	100	12
124	OTU_152	fw81_Dinocras_(reversed)	94.51	164
242	OTU_154	NA	NA	NA
125	OTU_157	fw84_Ephemeridae	100	98
126	OTU_159	fw100_Halesus	95.24	168
127	OTU_161	fw81_Dinocras_(reversed)	90.85	164
128	OTU_163	fw58_Crypteria_limnophiloides	77.42	155
232	OTU_169	NA	NA	NA
233	OTU_171	NA	NA	NA
129	OTU_185	fw102_Limoniidae	88	25
130	OTU_187	fw89_Oecismus_monedula	88.35	103
131	OTU_190	fw55_Agabus_cf_paludosus	79.62	157
132	OTU_191	fw15_Chironomidae	98.08	156
133	OTU_203	fw15_Chironomidae	98.04	153
134	OTU_215	fw92_Leuctra	98.74	159
135	OTU_228	fw70_Perla_marginata	96.91	162
136	OTU_238	fw74_Blephariceridae_(reversed)	98.05	154
137	OTU_250	fw55_Agabus_cf_paludosus	82.17	157
138	OTU_252	fw55_Agabus_cf_paludosus	80.89	157
139	OTU_260	fw55_Agabus_cf_paludosus	83.44	157
140	OTU_263	fw39_Nemurella_pictetii_(reversed)	98.73	157
141	OTU_271	fw84_Ephemeridae	96.71	152
142	OTU_292	fw100_Halesus	98.78	164
143	OTU_304	fw55_Agabus_cf_paludosus	81.53	157
144	OTU_307	fw86_Ecdyonurus	98.06	155
145	OTU_310	fw15_Chironomidae	98.08	156
146	OTU_312	fw55_Agabus_cf_paludosus	83.45	139
147	OTU_316	fw104_Cordulegaster_boltonii_(reversed)	96.84	158
148	OTU_321	fw58_Crypteria_limnophiloides	82.14	112
149	OTU_341	fw94_Ephemerella_major	96.73	153
150	OTU_345	fw81_Dinocras_(reversed)	96.95	164
229	OTU_348	NA	NA	NA
151	OTU_355	fw40_Leuctra_nigra_(reversed)	97.48	159
152	OTU_366	fw85_Rhithrogena	98.67	150
153	OTU_369	fw81_Dinocras_(reversed)	96.95	164
154	OTU_371	fw100_Halesus	98.2	167
155	OTU_383	fw55_Agabus_cf_paludosus	80.13	156
156	OTU_389	fw55_Agabus_cf_paludosus	80.65	155
157	OTU_394	fw55_Agabus_cf_paludosus	80.25	157
158	OTU_399	fw84_Ephemeridae	96.05	152
159	OTU_405	fw71_Nemouridae	98.09	157
244	OTU_406	NA	NA	NA
160	OTU_407	fw55_Agabus_cf_paludosus	80.89	157
161	OTU_411	fw84_Ephemeridae	96.71	152
162	OTU_420	fw85_Rhithrogena	98.03	152
163	OTU_422	fw88_Leptophlebiidae	96.69	151
164	OTU_424	fw70_Perla_marginata	95.09	163
165	OTU_425	fw55_Agabus_cf_paludosus	79.62	157
166	OTU_430	fw86_Ecdyonurus	98.06	155
167	OTU_433	fw86_Ecdyonurus	87.16	148
168	OTU_437	fw40_Leuctra_nigra_(reversed)	96.86	159
169	OTU_443	fw74_Blephariceridae_(reversed)	97.47	158
170	OTU_444	fw55_Agabus_cf_paludosus	83.45	139
171	OTU_445	fw55_Agabus_cf_paludosus	80.89	157
172	OTU_449	fw55_Agabus_cf_paludosus	81.53	157
173	OTU_459	fw15_Chironomidae	96.79	156
174	OTU_469	fw97_Drusus_annulatus	98.81	168
175	OTU_489	fw55_Agabus_cf_paludosus	79.62	157
176	OTU_491	fw55_Agabus_cf_paludosus	80.65	155
177	OTU_493	fw71_Nemouridae	98.73	158
178	OTU_498	fw85_Rhithrogena	96.79	156
179	OTU_505	fw55_Agabus_cf_paludosus	79.62	157
180	OTU_508	fw55_Agabus_cf_paludosus	80.25	157
181	OTU_511	fw55_Agabus_cf_paludosus	79.62	157
222	OTU_512	NA	NA	NA
182	OTU_513	fw71_Nemouridae	96.18	157
224	OTU_514	NA	NA	NA
183	OTU_524	fw40_Leuctra_nigra_(reversed)	98.11	159
184	OTU_528	fw15_Chironomidae	96.15	156
185	OTU_529	fw88_Leptophlebiidae	97.32	149
186	OTU_531	fw55_Agabus_cf_paludosus	83.23	161
187	OTU_533	fw55_Agabus_cf_paludosus	80.25	157
188	OTU_539	fw55_Agabus_cf_paludosus	79.62	157
189	OTU_542	fw39_Nemurella_pictetii_(reversed)	98.09	157
190	OTU_545	fw70_Perla_marginata	96.91	162
191	OTU_558	fw15_Chironomidae	96.79	156
192	OTU_561	fw55_Agabus_cf_paludosus	79.62	157
193	OTU_562	fw55_Agabus_cf_paludosus	81.53	157
194	OTU_565	fw86_Ecdyonurus	97.42	155
195	OTU_577	fw86_Ecdyonurus	89.03	155
196	OTU_583	fw55_Agabus_cf_paludosus	79.62	157
197	OTU_585	fw40_Leuctra_nigra_(reversed)	96.86	159
198	OTU_595	fw74_Blephariceridae_(reversed)	98.73	157
199	OTU_596	fw15_Chironomidae	96.79	156
200	OTU_599	fw15_Chironomidae	96.15	156
201	OTU_606	fw85_Rhithrogena	98.08	156
202	OTU_607	fw55_Agabus_cf_paludosus	79.75	158
203	OTU_611	fw55_Agabus_cf_paludosus	80.25	157
204	OTU_619	fw85_Rhithrogena	98.04	153
239	OTU_620	NA	NA	NA
205	OTU_623	fw15_Chironomidae	96.79	156
206	OTU_625	fw74_Blephariceridae_(reversed)	97.44	156
207	OTU_636	fw74_Blephariceridae_(reversed)	97.44	156
208	OTU_640	fw55_Agabus_cf_paludosus	80.89	157
209	OTU_655	fw15_Chironomidae	96.15	156
210	OTU_657	fw74_Blephariceridae_(reversed)	99.35	153
211	OTU_662	fw55_Agabus_cf_paludosus	79.62	157
215	Below0.003	NA	NA	NA
