# Supplementary material for: Testing the potential of a ribosomal 16S marker for DNA metabarcoding of insects
Source: PeerJ. 2016 Apr 19;4:e1966. doi: 10.7717/peerj.1966 (PMC4841222; doi:10.7717/peerj.1966)
Supplement: Supplemental Information 1 [file peerj-04-1966-s006.zip › scripts/5 match BLAST/151103_hits_no_dust.txt]

qseqid	sseqid	pident	length	mismatch	gapopen	qstart	qend	sstart	send	e value	bitscore
OTU_1	fw88_Leptophlebiidae	100.00	151	0	0	1	151	368	218	2e-76	273
OTU_1	fw17_Leptophlebiidae	100.00	151	0	0	1	151	368	218	2e-76	273
OTU_1	fw84_Ephemeridae	78.57	98	20	1	1	97	283	186	8e-18	78.8
OTU_1	fw14_Ephemeridae	77.55	98	21	1	1	97	283	186	9e-17	75.2
OTU_1	fw103_Siphonoperla	76.77	99	21	2	1	97	289	191	1e-14	68.0
OTU_1	fw56_Osmylus_fulvicephalus	76.77	99	21	2	1	97	377	279	1e-14	68.0
OTU_1	fw38_Isoperla_goertzi	76.77	99	21	2	1	97	289	191	1e-14	68.0
OTU_1	fw94_Ephemerella_major	74.23	97	25	0	1	97	282	186	6e-13	62.6
OTU_1	fw71_Nemouridae	75.00	100	22	2	1	97	382	283	6e-13	62.6
OTU_1	fw34_Paraleptophlebia_submarginata	74.23	97	25	0	1	97	283	187	6e-13	62.6
OTU_1	fw21_Ephemerella_major	74.23	97	25	0	1	97	282	186	6e-13	62.6
OTU_1	fw104_Cordulegaster_boltonii_(reversed)	74.75	99	23	2	1	97	291	193	7e-12	59.0
OTU_1	fw41_Siphonoperla_torrentium	74.75	99	23	2	1	97	289	191	7e-12	59.0
OTU_1	fw102_Limoniidae	73.74	99	24	2	1	97	378	280	9e-11	55.4
OTU_1	fw98_Tipulidae	73.74	99	24	2	1	97	377	279	9e-11	55.4
OTU_1	fw92_Leuctra	73.27	101	23	2	1	97	292	192	9e-11	55.4
OTU_1	fw60_Dolichopus_nigricornis	73.74	99	24	2	1	97	288	190	9e-11	55.4
OTU_1	fw40_Leuctra_nigra_(reversed)	73.27	101	23	2	1	97	292	192	9e-11	55.4
OTU_1	fw36_Limoniidae	73.74	99	24	2	1	97	290	192	9e-11	55.4
OTU_1	fw20_Leuctra	73.27	101	23	2	1	97	292	192	9e-11	55.4
OTU_1	fw42_Protonemura_auberti	73.00	100	24	2	1	97	290	191	3e-10	53.6
OTU_1	fw55_Agabus_cf_paludosus	71.72	99	26	2	1	97	290	192	4e-08	46.4
OTU_1	fw28_Gerroidea	85.71	42	5	1	55	95	234	193	4e-08	46.4
OTU_1	fw39_Nemurella_pictetii_(reversed)	71.00	100	26	2	1	97	290	191	2e-07	44.6
OTU_1	fw23_Nemourinae	71.00	100	26	2	1	97	290	191	2e-07	44.6
OTU_1	fw7_Simuliidae	72.28	101	22	4	1	97	289	191	2e-07	44.6
OTU_1	fw53_Limnobaris_t-album_atriplicis_(reversed)	74.29	70	17	1	3	71	285	216	5e-07	42.8
OTU_1	fw59_Chelifera_diversicauda	90.00	30	3	0	1	30	292	263	2e-06	41.0
OTU_1	fw37_Dicranota	70.71	99	27	2	1	97	290	192	2e-06	41.0
OTU_1	fw99_Agabus_(reversed)	69.00	100	28	1	1	97	291	192	7e-06	39.2
OTU_1	fw72_Ancylus	85.29	34	5	0	62	95	194	161	7e-06	39.2
OTU_1	fw27_Agabus	69.00	100	28	1	1	97	291	192	7e-06	39.2
OTU_1	fw1_Ancylus_16S_F_00BC75_A01.ab1	85.29	34	5	0	62	95	164	131	7e-06	39.2
OTU_1	fw61_Simulium_velutinum	69.70	99	28	2	1	97	289	191	2e-05	37.4
OTU_1	fw82_Epeorus	70.00	100	26	3	1	97	286	188	8e-05	35.6
OTU_1	fw33_Epeorus_assimilis_(reversed)	70.00	100	26	3	1	97	372	274	8e-05	35.6
OTU_1	fw85_Rhithrogena	70.30	101	25	4	1	97	374	275	3e-04	33.7
OTU_1	fw16_Rhithrogena	70.30	101	25	4	1	97	287	188	3e-04	33.7
OTU_1	fw96_Ptychoptera_Pal__Assembly	90.48	21	2	0	17	37	341	361	0.003	30.1
OTU_1	fw101_Odontocerum_albicorne_(reversed)	74.42	43	11	0	55	97	77	35	0.012	28.3
OTU_1	fw54_Bythinella_compressa	90.91	22	1	1	75	95	289	268	0.012	28.3
OTU_1	fw48_Odontocerum_albicorne_(reversed)	74.42	43	11	0	55	97	208	166	0.012	28.3
OTU_1	fw31_Odontocerum_albicorne	74.42	43	11	0	55	97	208	166	0.012	28.3
OTU_1	fw29_Agapetinae	90.00	20	2	0	18	37	245	264	0.012	28.3
OTU_1	fw15_Chironomidae	94.12	17	1	0	79	95	209	193	0.042	26.5
OTU_1	fw107_Hirudinea_(reversed)	88.24	17	2	0	81	97	51	35	0.51	22.9
OTU_1	fw50_Agapetus_fuscipes	85.00	20	3	0	18	37	246	265	0.51	22.9
OTU_1	fw30_Limnius_(reversed)	89.47	19	1	1	12	29	256	238	0.51	22.9
OTU_1	fw97_Drusus_annulatus	100.00	11	0	0	50	60	229	239	1.8	21.1
OTU_1	fw95_Ephemerella_mucronata	100.00	11	0	0	16	26	341	351	1.8	21.1
OTU_1	fw91_Baetis	100.00	11	0	0	1	11	72	82	1.8	21.1
OTU_1	fw86_Ecdyonurus	100.00	11	0	0	16	26	261	271	1.8	21.1
OTU_1	fw79_Philopotamidae	100.00	11	0	0	66	76	152	162	1.8	21.1
OTU_1	fw69_Baetis_sp	100.00	11	0	0	1	11	72	82	1.8	21.1
OTU_1	fw64_Apatania_fimbriata	100.00	11	0	0	50	60	228	238	1.8	21.1
OTU_1	fw63_Philopotamus_montanus	100.00	11	0	0	66	76	61	71	1.8	21.1
OTU_1	fw25_Drusus_annulatus	100.00	11	0	0	50	60	229	239	1.8	21.1
OTU_1	fw22_Ephemerella_mucronata_(reversed)	100.00	11	0	0	16	26	255	265	1.8	21.1
OTU_1	fw19_Baetis_(reversed)	100.00	11	0	0	1	11	72	82	1.8	21.1
OTU_1	fw11_Philopotamidae	100.00	11	0	0	66	76	61	71	1.8	21.1
OTU_1	fw8_Gammarus	100.00	11	0	0	53	63	102	92	1.8	21.1
OTU_2	fw39_Nemurella_pictetii_(reversed)	100.00	157	0	0	1	157	290	134	1e-79	284
OTU_2	fw23_Nemourinae	100.00	157	0	0	1	157	290	134	1e-79	284
OTU_2	fw71_Nemouridae	89.17	157	17	0	1	157	382	226	2e-56	206
OTU_2	fw42_Protonemura_auberti	87.90	157	19	0	1	157	290	134	1e-53	197
OTU_2	fw40_Leuctra_nigra_(reversed)	81.88	160	25	3	1	157	292	134	5e-39	149
OTU_2	fw20_Leuctra	81.88	160	25	3	1	157	292	134	5e-39	149
OTU_2	fw92_Leuctra	81.25	160	26	3	1	157	292	134	2e-37	143
OTU_2	fw37_Dicranota	80.38	158	29	2	1	157	290	134	1e-35	138
OTU_2	fw41_Siphonoperla_torrentium	79.62	157	31	1	1	157	289	134	3e-35	136
OTU_2	fw103_Siphonoperla	78.48	158	31	2	1	157	289	134	6e-32	125
OTU_2	fw38_Isoperla_goertzi	78.48	158	31	2	1	157	289	134	6e-32	125
OTU_2	fw102_Limoniidae	77.64	161	28	4	1	157	378	222	9e-30	118
OTU_2	fw36_Limoniidae	77.64	161	28	4	1	157	290	134	9e-30	118
OTU_2	fw70_Perla_marginata	84.69	98	15	0	1	98	295	198	5e-27	109
OTU_2	fw104_Cordulegaster_boltonii_(reversed)	78.26	161	28	7	1	157	291	134	2e-26	107
OTU_2	fw81_Dinocras_(reversed)	77.63	152	21	6	1	143	386	239	6e-26	105
OTU_2	fw13_Dinocras	77.63	152	21	6	1	143	296	149	6e-26	105
OTU_2	fw61_Simulium_velutinum	76.69	163	25	7	1	157	289	134	2e-25	104
OTU_2	fw82_Epeorus	82.35	102	17	1	1	102	286	186	2e-24	100
OTU_2	fw33_Epeorus_assimilis_(reversed)	82.35	102	17	1	1	102	372	272	2e-24	100
OTU_2	fw15_Chironomidae	74.52	157	39	1	1	157	289	134	2e-24	100
OTU_2	fw56_Osmylus_fulvicephalus	73.58	159	36	4	1	156	377	222	5e-20	86.0
OTU_2	fw7_Simuliidae	74.07	162	31	6	1	157	289	134	5e-20	86.0
OTU_2	fw60_Dolichopus_nigricornis	73.25	157	39	3	1	156	288	134	2e-19	84.2
OTU_2	fw98_Tipulidae	71.88	160	38	3	1	157	377	222	8e-18	78.8
OTU_2	fw85_Rhithrogena	76.92	104	18	3	1	101	374	274	1e-15	71.6
OTU_2	fw16_Rhithrogena	76.92	104	18	3	1	101	287	187	1e-15	71.6
OTU_2	fw86_Ecdyonurus	74.49	98	24	1	1	98	286	190	2e-12	60.8
OTU_2	fw84_Ephemeridae	71.21	132	34	3	1	132	283	156	3e-11	57.2
OTU_2	fw28_Gerroidea	70.97	124	26	4	3	120	284	165	3e-10	53.6
OTU_2	fw14_Ephemeridae	70.45	132	35	3	1	132	283	156	3e-10	53.6
OTU_2	fw34_Paraleptophlebia_submarginata	72.28	101	23	3	1	100	283	187	1e-08	48.2
OTU_2	fw88_Leptophlebiidae	71.00	100	26	2	1	100	368	272	2e-07	44.6
OTU_2	fw17_Leptophlebiidae	71.00	100	26	2	1	100	368	272	2e-07	44.6
OTU_2	fw89_Oecismus_monedula	66.43	143	27	4	14	156	346	225	6e-07	42.8
OTU_2	fw18_Oecismus_monedula	66.43	143	27	4	14	156	254	133	6e-07	42.8
OTU_2	fw99_Agabus_(reversed)	62.75	153	28	2	1	152	291	167	2e-05	37.4
OTU_2	fw94_Ephemerella_major	70.87	103	21	5	1	100	282	186	2e-05	37.4
OTU_2	fw91_Baetis	80.00	40	8	0	62	101	224	185	2e-05	37.4
OTU_2	fw69_Baetis_sp	80.00	40	8	0	62	101	224	185	2e-05	37.4
OTU_2	fw27_Agabus	62.75	153	28	2	1	152	291	167	2e-05	37.4
OTU_2	fw21_Ephemerella_major	70.87	103	21	5	1	100	282	186	2e-05	37.4
OTU_2	fw19_Baetis_(reversed)	80.00	40	8	0	62	101	224	185	2e-05	37.4
OTU_2	fw3_Scirtidae_(reversed)	65.31	147	23	6	1	145	290	170	3e-04	33.7
OTU_2	fw55_Agabus_cf_paludosus	62.58	155	24	4	1	152	290	167	0.001	31.9
OTU_2	fw101_Odontocerum_albicorne_(reversed)	100.00	16	0	0	85	100	50	35	0.004	30.1
OTU_2	fw48_Odontocerum_albicorne_(reversed)	100.00	16	0	0	85	100	181	166	0.004	30.1
OTU_2	fw31_Odontocerum_albicorne	100.00	16	0	0	85	100	181	166	0.004	30.1
OTU_2	fw72_Ancylus	73.47	49	6	2	82	123	177	129	0.012	28.3
OTU_2	fw58_Crypteria_limnophiloides	86.96	23	3	0	133	155	87	65	0.012	28.3
OTU_2	fw1_Ancylus_16S_F_00BC75_A01.ab1	73.47	49	6	2	82	123	147	99	0.012	28.3
OTU_2	fw79_Philopotamidae	80.65	31	5	1	92	122	252	223	0.044	26.5
OTU_2	fw64_Apatania_fimbriata	90.48	21	0	1	102	120	74	54	0.044	26.5
OTU_2	fw63_Philopotamus_montanus	80.65	31	5	1	92	122	161	132	0.044	26.5
OTU_2	fw62_Tinodes_rostocki	74.51	51	7	3	111	155	111	61	0.044	26.5
OTU_2	fw49_Potamophylax_cf_latipennis	87.50	24	2	1	95	117	143	166	0.044	26.5
OTU_2	fw45_Sericostoma_personatum	84.62	26	2	1	100	125	303	326	0.044	26.5
OTU_2	fw11_Philopotamidae	80.65	31	5	1	92	122	161	132	0.044	26.5
OTU_2	fw97_Drusus_annulatus	100.00	13	0	0	108	120	66	54	0.15	24.7
OTU_2	fw93_Anomalopterygella_chauvinia	100.00	13	0	0	108	120	66	54	0.15	24.7
OTU_2	fw90_Sericostoma_personatum	100.00	13	0	0	113	125	405	417	0.15	24.7
OTU_2	fw87_Potamophylax	100.00	13	0	0	108	120	66	54	0.15	24.7
OTU_2	fw76_Hydropsyche_(reversed)	81.25	32	4	2	110	139	30	61	0.15	24.7
OTU_2	fw59_Chelifera_diversicauda	100.00	13	0	0	108	120	174	186	0.15	24.7
OTU_2	fw43_Drusus_annulatus	100.00	13	0	0	108	120	66	54	0.15	24.7
OTU_2	fw25_Drusus_annulatus	100.00	13	0	0	108	120	66	54	0.15	24.7
OTU_2	fw73_Rhyacophila	74.36	39	5	2	113	146	200	162	1.9	21.1
OTU_2	fw54_Bythinella_compressa	100.00	11	0	0	124	134	182	192	1.9	21.1
OTU_2	fw29_Agapetinae	100.00	11	0	0	112	122	141	131	1.9	21.1
OTU_2	fw8_Gammarus	92.86	14	1	0	108	121	143	156	1.9	21.1
OTU_2	fw2_Rhyacophila	74.36	39	5	2	113	146	110	72	1.9	21.1
OTU_3	fw103_Siphonoperla	100.00	156	0	0	1	156	289	134	4e-79	282
OTU_3	fw38_Isoperla_goertzi	100.00	156	0	0	1	156	289	134	4e-79	282
OTU_3	fw41_Siphonoperla_torrentium	80.89	157	28	2	1	156	289	134	8e-37	141
OTU_3	fw42_Protonemura_auberti	87.93	116	11	2	1	114	290	176	3e-36	140
OTU_3	fw71_Nemouridae	84.80	125	16	2	1	123	382	259	1e-34	134
OTU_3	fw40_Leuctra_nigra_(reversed)	87.96	108	10	3	1	105	292	185	6e-32	125
OTU_3	fw39_Nemurella_pictetii_(reversed)	78.48	158	31	2	1	156	290	134	6e-32	125
OTU_3	fw23_Nemourinae	78.48	158	31	2	1	156	290	134	6e-32	125
OTU_3	fw20_Leuctra	87.96	108	10	3	1	105	292	185	6e-32	125
OTU_3	fw92_Leuctra	87.04	108	11	3	1	105	292	185	7e-31	122
OTU_3	fw104_Cordulegaster_boltonii_(reversed)	76.54	162	28	6	1	156	291	134	2e-25	104
OTU_3	fw86_Ecdyonurus	76.92	130	29	1	1	130	286	158	3e-23	96.9
OTU_3	fw70_Perla_marginata	82.65	98	16	1	1	97	295	198	3e-23	96.9
OTU_3	fw56_Osmylus_fulvicephalus	100.00	14	0	0	141	154	275	262	3e-23	96.9
OTU_3	fw37_Dicranota	80.58	103	20	0	1	103	290	188	3e-23	96.9
OTU_3	fw82_Epeorus	82.52	103	14	3	1	101	286	186	1e-22	95.1
OTU_3	fw33_Epeorus_assimilis_(reversed)	82.52	103	14	3	1	101	372	272	1e-22	95.1
OTU_3	fw61_Simulium_velutinum	74.38	160	33	4	1	156	289	134	4e-22	93.3
OTU_3	fw81_Dinocras_(reversed)	79.61	103	15	2	1	97	386	284	2e-20	87.8
OTU_3	fw13_Dinocras	79.61	103	15	2	1	97	296	194	2e-20	87.8
OTU_3	fw102_Limoniidae	78.43	102	22	0	1	102	378	277	5e-20	86.0
OTU_3	fw60_Dolichopus_nigricornis	79.81	104	19	2	1	103	288	186	5e-20	86.0
OTU_3	fw36_Limoniidae	78.43	102	22	0	1	102	290	189	5e-20	86.0
OTU_3	fw85_Rhithrogena	79.21	101	20	1	1	100	374	274	2e-19	84.2
OTU_3	fw16_Rhithrogena	79.21	101	20	1	1	100	287	187	2e-19	84.2
OTU_3	fw30_Limnius_(reversed)	77.78	99	22	0	3	101	287	189	2e-18	80.6
OTU_3	fw96_Ptychoptera_Pal__Assembly	74.81	135	28	4	1	131	380	248	8e-18	78.8
OTU_3	fw7_Simuliidae	73.01	163	30	7	1	156	289	134	3e-17	77.0
OTU_3	fw98_Tipulidae	75.73	103	25	0	1	103	377	275	3e-16	73.4
OTU_3	fw84_Ephemeridae	76.42	106	18	3	1	103	283	182	1e-15	71.6
OTU_3	fw59_Chelifera_diversicauda	75.93	108	20	3	1	104	292	187	4e-15	69.8
OTU_3	fw58_Crypteria_limnophiloides	77.42	93	20	1	9	100	283	191	4e-15	69.8
OTU_3	fw88_Leptophlebiidae	76.77	99	21	2	1	99	368	272	1e-14	68.0
OTU_3	fw17_Leptophlebiidae	76.77	99	21	2	1	99	368	272	1e-14	68.0
OTU_3	fw14_Ephemeridae	75.47	106	19	3	1	103	283	182	1e-14	68.0
OTU_3	fw3_Scirtidae_(reversed)	75.76	99	23	1	1	98	290	192	1e-14	68.0
OTU_3	fw28_Gerroidea	75.79	95	20	1	3	97	284	193	5e-14	66.2
OTU_3	fw15_Chironomidae	74.23	97	25	0	1	97	289	193	6e-13	62.6
OTU_3	fw49_Potamophylax_cf_latipennis	72.34	141	27	7	2	133	297	160	7e-12	59.0
OTU_3	fw34_Paraleptophlebia_submarginata	72.28	101	22	3	1	99	283	187	1e-08	48.2
OTU_3	fw50_Agapetus_fuscipes	78.18	55	11	1	1	55	283	230	6e-07	42.8
OTU_3	fw94_Ephemerella_major	85.71	35	4	1	65	99	219	186	2e-05	37.4
OTU_3	fw21_Ephemerella_major	85.71	35	4	1	65	99	219	186	2e-05	37.4
OTU_3	fw91_Baetis	91.67	24	2	0	77	100	208	185	8e-05	35.6
OTU_3	fw69_Baetis_sp	91.67	24	2	0	77	100	208	185	8e-05	35.6
OTU_3	fw19_Baetis_(reversed)	91.67	24	2	0	77	100	208	185	8e-05	35.6
OTU_3	fw101_Odontocerum_albicorne_(reversed)	77.55	49	9	2	51	99	81	35	0.001	31.9
OTU_3	fw48_Odontocerum_albicorne_(reversed)	77.55	49	9	2	51	99	212	166	0.001	31.9
OTU_3	fw31_Odontocerum_albicorne	77.55	49	9	2	51	99	212	166	0.001	31.9
OTU_3	fw87_Potamophylax	94.12	17	1	0	95	111	175	191	0.043	26.5
OTU_3	fw72_Ancylus	93.75	16	1	0	82	97	176	161	0.15	24.7
OTU_3	fw1_Ancylus_16S_F_00BC75_A01.ab1	93.75	16	1	0	82	97	146	131	0.15	24.7
OTU_3	fw90_Sericostoma_personatum	100.00	12	0	0	143	154	457	446	0.53	22.9
OTU_3	fw89_Oecismus_monedula	100.00	12	0	0	143	154	460	449	0.53	22.9
OTU_3	fw79_Philopotamidae	100.00	12	0	0	141	152	248	259	0.53	22.9
OTU_3	fw63_Philopotamus_montanus	100.00	12	0	0	141	152	157	168	0.53	22.9
OTU_3	fw29_Agapetinae	93.33	15	1	0	135	149	1	15	0.53	22.9
OTU_3	fw11_Philopotamidae	100.00	12	0	0	141	152	157	168	0.53	22.9
OTU_3	fw8_Gammarus	100.00	11	0	0	145	155	215	225	1.8	21.1
OTU_4	fw84_Ephemeridae	100.00	152	0	0	1	152	132	283	5e-77	275
OTU_4	fw14_Ephemeridae	99.34	152	1	0	1	152	132	283	2e-75	269
OTU_4	fw104_Cordulegaster_boltonii_(reversed)	75.86	116	27	1	38	152	176	291	2e-18	80.6
OTU_4	fw7_Simuliidae	73.43	143	31	3	9	144	139	281	2e-18	80.6
OTU_4	fw88_Leptophlebiidae	78.57	98	20	1	55	152	272	368	8e-18	78.8
OTU_4	fw56_Osmylus_fulvicephalus	76.19	126	26	4	23	145	246	370	8e-18	78.8
OTU_4	fw42_Protonemura_auberti	74.81	131	29	3	26	152	160	290	8e-18	78.8
OTU_4	fw17_Leptophlebiidae	78.57	98	20	1	55	152	272	368	8e-18	78.8
OTU_4	fw99_Agabus_(reversed)	74.59	122	26	2	33	152	173	291	3e-17	77.0
OTU_4	fw27_Agabus	74.59	122	26	2	33	152	173	291	3e-17	77.0
OTU_4	fw103_Siphonoperla	76.42	106	18	3	51	152	187	289	1e-15	71.6
OTU_4	fw71_Nemouridae	74.58	118	28	2	37	152	265	382	1e-15	71.6
OTU_4	fw61_Simulium_velutinum	72.19	151	35	4	9	152	139	289	1e-15	71.6
OTU_4	fw38_Isoperla_goertzi	76.42	106	18	3	51	152	187	289	1e-15	71.6
OTU_4	fw40_Leuctra_nigra_(reversed)	76.47	102	19	3	55	152	192	292	1e-14	68.0
OTU_4	fw20_Leuctra	76.47	102	19	3	55	152	192	292	1e-14	68.0
OTU_4	fw92_Leuctra	77.67	103	16	5	55	152	192	292	5e-14	66.2
OTU_4	fw41_Siphonoperla_torrentium	74.36	117	24	4	39	152	176	289	2e-13	64.4
OTU_4	fw98_Tipulidae	71.61	155	30	7	3	152	232	377	6e-13	62.6
OTU_4	fw102_Limoniidae	70.00	160	37	5	1	152	222	378	2e-12	60.8
OTU_4	fw55_Agabus_cf_paludosus	71.90	121	30	2	33	152	173	290	2e-12	60.8
OTU_4	fw36_Limoniidae	70.00	160	37	5	1	152	134	290	2e-12	60.8
OTU_4	fw82_Epeorus	84.48	58	7	2	55	110	188	245	2e-11	57.2
OTU_4	fw39_Nemurella_pictetii_(reversed)	71.21	132	34	3	25	152	159	290	2e-11	57.2
OTU_4	fw37_Dicranota	73.73	118	25	5	37	152	177	290	2e-11	57.2
OTU_4	fw33_Epeorus_assimilis_(reversed)	84.48	58	7	2	55	110	274	331	2e-11	57.2
OTU_4	fw23_Nemourinae	71.21	132	34	3	25	152	159	290	2e-11	57.2
OTU_4	fw94_Ephemerella_major	72.73	99	26	1	54	152	185	282	3e-10	53.6
OTU_4	fw60_Dolichopus_nigricornis	90.24	41	3	1	51	90	186	226	3e-10	53.6
OTU_4	fw21_Ephemerella_major	72.73	99	26	1	54	152	185	282	3e-10	53.6
OTU_4	fw3_Scirtidae_(reversed)	72.57	113	26	4	37	145	172	283	1e-09	51.8
OTU_4	fw86_Ecdyonurus	72.16	97	26	1	57	152	190	286	4e-09	50.0
OTU_4	fw85_Rhithrogena	87.50	40	4	1	55	93	275	314	4e-08	46.4
OTU_4	fw28_Gerroidea	71.96	107	24	4	42	146	178	280	4e-08	46.4
OTU_4	fw16_Rhithrogena	87.50	40	4	1	55	93	188	227	4e-08	46.4
OTU_4	fw34_Paraleptophlebia_submarginata	86.11	36	5	0	55	90	187	222	5e-07	42.8
OTU_4	fw30_Limnius_(reversed)	67.32	153	39	5	7	150	137	287	7e-06	39.2
OTU_4	fw15_Chironomidae	76.47	68	11	4	6	72	145	208	2e-05	37.4
OTU_4	fw101_Odontocerum_albicorne_(reversed)	82.05	39	6	1	54	91	34	72	8e-05	35.6
OTU_4	fw48_Odontocerum_albicorne_(reversed)	82.05	39	6	1	54	91	165	203	8e-05	35.6
OTU_4	fw31_Odontocerum_albicorne	82.05	39	6	1	54	91	165	203	8e-05	35.6
OTU_4	fw91_Baetis	90.91	22	2	0	55	76	186	207	0.001	31.9
OTU_4	fw69_Baetis_sp	90.91	22	2	0	55	76	186	207	0.001	31.9
OTU_4	fw19_Baetis_(reversed)	90.91	22	2	0	55	76	186	207	0.001	31.9
OTU_4	fw72_Ancylus	79.41	34	7	0	57	90	161	194	0.003	30.1
OTU_4	fw1_Ancylus_16S_F_00BC75_A01.ab1	79.41	34	7	0	57	90	131	164	0.003	30.1
OTU_4	fw50_Agapetus_fuscipes	83.33	30	4	1	123	152	255	283	0.012	28.3
OTU_4	fw90_Sericostoma_personatum	89.47	19	2	0	132	150	315	297	0.042	26.5
OTU_4	fw45_Sericostoma_personatum	89.47	19	2	0	132	150	224	206	0.042	26.5
OTU_4	fw76_Hydropsyche_(reversed)	100.00	13	0	0	47	59	67	55	0.15	24.7
OTU_4	fw73_Rhyacophila	100.00	13	0	0	41	53	19	7	0.15	24.7
OTU_4	fw54_Bythinella_compressa	93.33	15	1	0	72	86	147	161	0.51	22.9
OTU_4	fw87_Potamophylax	100.00	11	0	0	39	49	284	274	1.8	21.1
OTU_4	fw66_Bivalvia	93.75	16	0	1	3	18	62	76	1.8	21.1
OTU_5	fw86_Ecdyonurus	89.03	155	17	0	1	155	132	286	3e-55	203
OTU_5	fw40_Leuctra_nigra_(reversed)	78.64	103	20	1	55	155	190	292	2e-19	84.2
OTU_5	fw20_Leuctra	78.64	103	20	1	55	155	190	292	2e-19	84.2
OTU_5	fw103_Siphonoperla	77.45	102	23	0	54	155	188	289	2e-18	80.6
OTU_5	fw92_Leuctra	77.67	103	21	1	55	155	190	292	2e-18	80.6
OTU_5	fw71_Nemouridae	77.06	109	24	1	48	155	274	382	2e-18	80.6
OTU_5	fw42_Protonemura_auberti	77.06	109	24	1	48	155	182	290	2e-18	80.6
OTU_5	fw38_Isoperla_goertzi	77.45	102	23	0	54	155	188	289	2e-18	80.6
OTU_5	fw41_Siphonoperla_torrentium	72.05	161	34	5	1	155	134	289	9e-17	75.2
OTU_5	fw81_Dinocras_(reversed)	70.48	166	34	5	2	155	224	386	4e-15	69.8
OTU_5	fw13_Dinocras	70.48	166	34	5	2	155	134	296	4e-15	69.8
OTU_5	fw39_Nemurella_pictetii_(reversed)	74.76	103	25	1	54	155	188	290	5e-14	66.2
OTU_5	fw23_Nemourinae	74.76	103	25	1	54	155	188	290	5e-14	66.2
OTU_5	fw85_Rhithrogena	70.25	158	42	3	1	155	219	374	2e-13	64.4
OTU_5	fw56_Osmylus_fulvicephalus	73.87	111	25	2	42	148	260	370	2e-13	64.4
OTU_5	fw16_Rhithrogena	70.25	158	42	3	1	155	132	287	2e-13	64.4
OTU_5	fw84_Ephemeridae	75.51	98	21	3	59	155	188	283	7e-12	59.0
OTU_5	fw70_Perla_marginata	73.00	100	26	1	57	155	196	295	9e-11	55.4
OTU_5	fw37_Dicranota	71.05	114	32	1	43	155	177	290	3e-10	53.6
OTU_5	fw14_Ephemeridae	74.49	98	22	3	59	155	188	283	3e-10	53.6
OTU_5	fw82_Epeorus	72.55	102	26	2	55	155	186	286	1e-09	51.8
OTU_5	fw33_Epeorus_assimilis_(reversed)	72.55	102	26	2	55	155	272	372	1e-09	51.8
OTU_5	fw102_Limoniidae	70.69	116	29	4	43	155	265	378	6e-07	42.8
OTU_5	fw36_Limoniidae	70.69	116	29	4	43	155	177	290	6e-07	42.8
OTU_5	fw15_Chironomidae	79.25	53	10	1	43	94	176	228	6e-07	42.8
OTU_5	fw95_Ephemerella_mucronata	71.13	97	25	3	59	155	273	366	7e-06	39.2
OTU_5	fw22_Ephemerella_mucronata_(reversed)	71.13	97	25	3	59	155	187	280	7e-06	39.2
OTU_5	fw104_Cordulegaster_boltonii_(reversed)	76.92	52	11	1	45	95	180	231	2e-05	37.4
OTU_5	fw94_Ephemerella_major	69.39	98	26	2	59	155	188	282	2e-05	37.4
OTU_5	fw21_Ephemerella_major	69.39	98	26	2	59	155	188	282	2e-05	37.4
OTU_5	fw3_Scirtidae_(reversed)	92.00	25	2	0	124	148	259	283	2e-05	37.4
OTU_5	fw7_Simuliidae	69.47	95	23	3	56	147	190	281	3e-04	33.7
OTU_5	fw30_Limnius_(reversed)	68.69	99	29	2	52	149	186	283	0.001	31.9
OTU_5	fw98_Tipulidae	81.82	33	5	1	42	73	263	295	0.004	30.1
OTU_5	fw61_Simulium_velutinum	67.65	102	29	2	56	155	190	289	0.004	30.1
OTU_5	fw60_Dolichopus_nigricornis	80.65	31	6	0	117	147	250	280	0.004	30.1
OTU_5	fw28_Gerroidea	84.62	26	4	0	124	149	255	280	0.004	30.1
OTU_5	fw91_Baetis	83.33	24	4	0	56	79	185	208	0.043	26.5
OTU_5	fw69_Baetis_sp	83.33	24	4	0	56	79	185	208	0.043	26.5
OTU_5	fw19_Baetis_(reversed)	83.33	24	4	0	56	79	185	208	0.043	26.5
OTU_5	fw96_Ptychoptera_Pal__Assembly	77.42	31	7	0	117	147	342	372	0.15	24.7
OTU_5	fw90_Sericostoma_personatum	100.00	13	0	0	43	55	165	153	0.15	24.7
OTU_5	fw89_Oecismus_monedula	100.00	13	0	0	43	55	166	154	0.15	24.7
OTU_5	fw55_Agabus_cf_paludosus	86.96	23	2	1	132	153	245	267	0.15	24.7
OTU_5	fw50_Agapetus_fuscipes	78.79	33	6	1	123	155	252	283	0.15	24.7
OTU_5	fw45_Sericostoma_personatum	100.00	13	0	0	43	55	74	62	0.15	24.7
OTU_5	fw18_Oecismus_monedula	100.00	13	0	0	43	55	74	62	0.15	24.7
OTU_5	fw34_Paraleptophlebia_submarginata	93.33	15	1	0	59	73	189	203	0.52	22.9
OTU_5	fw29_Agapetinae	100.00	12	0	0	132	143	231	242	0.52	22.9
OTU_5	fw88_Leptophlebiidae	100.00	11	0	0	130	140	353	343	1.8	21.1
OTU_5	fw83_Silo	100.00	11	0	0	78	88	245	255	1.8	21.1
OTU_5	fw49_Potamophylax_cf_latipennis	100.00	11	0	0	132	142	261	271	1.8	21.1
OTU_5	fw17_Leptophlebiidae	100.00	11	0	0	130	140	353	343	1.8	21.1
OTU_6	fw40_Leuctra_nigra_(reversed)	100.00	159	0	0	1	159	292	134	8e-81	288
OTU_6	fw20_Leuctra	100.00	159	0	0	1	159	292	134	8e-81	288
OTU_6	fw92_Leuctra	99.37	159	1	0	1	159	292	134	4e-79	282
OTU_6	fw71_Nemouridae	84.47	161	19	5	1	159	382	226	9e-43	161
OTU_6	fw39_Nemurella_pictetii_(reversed)	81.88	160	25	3	1	159	290	134	5e-39	149
OTU_6	fw23_Nemourinae	81.88	160	25	3	1	159	290	134	5e-39	149
OTU_6	fw42_Protonemura_auberti	82.82	163	18	7	1	159	290	134	7e-38	145
OTU_6	fw41_Siphonoperla_torrentium	91.09	101	7	1	1	101	289	191	3e-36	140
OTU_6	fw103_Siphonoperla	87.96	108	10	3	1	108	289	185	6e-32	125
OTU_6	fw38_Isoperla_goertzi	87.96	108	10	3	1	108	289	185	6e-32	125
OTU_6	fw81_Dinocras_(reversed)	85.44	103	11	1	1	99	386	284	9e-30	118
OTU_6	fw13_Dinocras	85.44	103	11	1	1	99	296	194	9e-30	118
OTU_6	fw82_Epeorus	84.47	103	14	2	1	103	286	186	2e-26	107
OTU_6	fw33_Epeorus_assimilis_(reversed)	84.47	103	14	2	1	103	372	272	2e-26	107
OTU_6	fw37_Dicranota	83.17	101	15	1	1	101	290	192	2e-25	104
OTU_6	fw70_Perla_marginata	82.18	101	13	2	1	99	295	198	3e-23	96.9
OTU_6	fw56_Osmylus_fulvicephalus	78.50	107	21	1	1	107	377	273	2e-20	87.8
OTU_6	fw4_Blephariceridae	78.50	107	21	1	1	107	288	184	2e-20	87.8
OTU_6	fw102_Limoniidae	78.43	102	18	2	1	101	378	280	2e-18	80.6
OTU_6	fw36_Limoniidae	78.43	102	18	2	1	101	290	192	2e-18	80.6
OTU_6	fw104_Cordulegaster_boltonii_(reversed)	77.14	105	18	2	1	103	291	191	8e-18	78.8
OTU_6	fw85_Rhithrogena	78.10	105	16	3	1	102	374	274	8e-18	78.8
OTU_6	fw74_Blephariceridae_(reversed)	76.64	107	23	1	1	107	156	52	8e-18	78.8
OTU_6	fw61_Simulium_velutinum	77.45	102	21	1	1	102	289	190	8e-18	78.8
OTU_6	fw16_Rhithrogena	78.10	105	16	3	1	102	287	187	8e-18	78.8
OTU_6	fw86_Ecdyonurus	77.78	99	20	1	1	99	286	190	3e-17	77.0
OTU_6	fw7_Simuliidae	76.47	102	22	1	1	102	289	190	3e-16	73.4
OTU_6	fw58_Crypteria_limnophiloides	77.66	94	20	1	9	102	283	191	1e-15	71.6
OTU_6	fw15_Chironomidae	77.00	100	19	2	1	99	289	193	1e-15	71.6
OTU_6	fw3_Scirtidae_(reversed)	76.00	100	23	1	1	100	290	192	4e-15	69.8
OTU_6	fw84_Ephemeridae	76.47	102	19	3	1	101	283	186	1e-14	68.0
OTU_6	fw59_Chelifera_diversicauda	75.96	104	19	3	1	101	292	192	1e-14	68.0
OTU_6	fw98_Tipulidae	74.26	101	24	1	1	101	377	279	6e-13	62.6
OTU_6	fw14_Ephemeridae	75.49	102	20	3	1	101	283	186	6e-13	62.6
OTU_6	fw60_Dolichopus_nigricornis	72.90	107	27	1	1	107	288	184	2e-12	60.8
OTU_6	fw88_Leptophlebiidae	73.27	101	23	2	1	101	368	272	9e-11	55.4
OTU_6	fw17_Leptophlebiidae	73.27	101	23	2	1	101	368	272	9e-11	55.4
OTU_6	fw30_Limnius_(reversed)	72.28	101	26	1	3	103	287	189	3e-10	53.6
OTU_6	fw29_Agapetinae	71.96	107	27	2	1	107	283	180	1e-09	51.8
OTU_6	fw34_Paraleptophlebia_submarginata	72.82	103	20	4	1	101	283	187	4e-09	50.0
OTU_6	fw28_Gerroidea	72.45	98	20	4	3	99	284	193	2e-07	44.6
OTU_6	fw50_Agapetus_fuscipes	72.34	94	22	3	1	94	283	194	6e-07	42.8
OTU_6	fw94_Ephemerella_major	81.40	43	7	1	60	101	228	186	7e-06	39.2
OTU_6	fw21_Ephemerella_major	81.40	43	7	1	60	101	228	186	7e-06	39.2
OTU_6	fw101_Odontocerum_albicorne_(reversed)	75.00	72	11	4	30	101	99	35	2e-05	37.4
OTU_6	fw48_Odontocerum_albicorne_(reversed)	75.00	72	11	4	30	101	230	166	2e-05	37.4
OTU_6	fw31_Odontocerum_albicorne	75.00	72	11	4	30	101	230	166	2e-05	37.4
OTU_6	fw91_Baetis	91.67	24	2	0	79	102	208	185	9e-05	35.6
OTU_6	fw69_Baetis_sp	91.67	24	2	0	79	102	208	185	9e-05	35.6
OTU_6	fw19_Baetis_(reversed)	91.67	24	2	0	79	102	208	185	9e-05	35.6
OTU_6	fw73_Rhyacophila	88.46	26	2	1	134	158	248	223	0.004	30.1
OTU_6	fw2_Rhyacophila	88.46	26	2	1	134	158	158	133	0.004	30.1
OTU_6	fw99_Agabus_(reversed)	63.64	132	21	4	1	107	291	162	0.013	28.3
OTU_6	fw90_Sericostoma_personatum	90.00	20	2	0	3	22	297	316	0.013	28.3
OTU_6	fw45_Sericostoma_personatum	90.00	20	2	0	3	22	206	225	0.013	28.3
OTU_6	fw27_Agabus	63.64	132	21	4	1	107	291	162	0.013	28.3
OTU_6	fw72_Ancylus	93.75	16	1	0	84	99	176	161	0.15	24.7
OTU_6	fw55_Agabus_cf_paludosus	62.88	132	21	4	1	107	290	162	0.15	24.7
OTU_6	fw1_Ancylus_16S_F_00BC75_A01.ab1	93.75	16	1	0	84	99	146	131	0.15	24.7
OTU_6	fw79_Philopotamidae	100.00	11	0	0	112	122	135	125	1.9	21.1
OTU_6	fw63_Philopotamus_montanus	100.00	11	0	0	112	122	44	34	1.9	21.1
OTU_6	fw11_Philopotamidae	100.00	11	0	0	112	122	44	34	1.9	21.1
OTU_7	fw82_Epeorus	100.00	155	0	0	1	155	132	286	1e-78	280
OTU_7	fw33_Epeorus_assimilis_(reversed)	100.00	155	0	0	1	155	218	372	1e-78	280
OTU_7	fw40_Leuctra_nigra_(reversed)	84.47	103	14	2	55	155	190	292	2e-26	107
OTU_7	fw20_Leuctra	84.47	103	14	2	55	155	190	292	2e-26	107
OTU_7	fw92_Leuctra	83.50	103	15	2	55	155	190	292	7e-25	102
OTU_7	fw42_Protonemura_auberti	82.35	102	17	1	55	155	189	290	2e-24	100
OTU_7	fw39_Nemurella_pictetii_(reversed)	82.35	102	17	1	55	155	189	290	2e-24	100
OTU_7	fw23_Nemourinae	82.35	102	17	1	55	155	189	290	2e-24	100
OTU_7	fw103_Siphonoperla	82.52	103	14	3	55	155	189	289	1e-22	95.1
OTU_7	fw71_Nemouridae	81.37	102	18	1	55	155	281	382	1e-22	95.1
OTU_7	fw38_Isoperla_goertzi	82.52	103	14	3	55	155	189	289	1e-22	95.1
OTU_7	fw85_Rhithrogena	82.35	102	15	3	56	155	274	374	4e-22	93.3
OTU_7	fw16_Rhithrogena	82.35	102	15	3	56	155	187	287	4e-22	93.3
OTU_7	fw56_Osmylus_fulvicephalus	80.39	102	18	2	55	155	277	377	1e-20	87.8
OTU_7	fw41_Siphonoperla_torrentium	73.75	160	31	6	2	155	135	289	6e-19	82.4
OTU_7	fw104_Cordulegaster_boltonii_(reversed)	76.47	102	22	2	55	155	191	291	4e-15	69.8
OTU_7	fw102_Limoniidae	75.00	116	26	3	42	155	264	378	1e-14	68.0
OTU_7	fw36_Limoniidae	75.00	116	26	3	42	155	176	290	1e-14	68.0
OTU_7	fw7_Simuliidae	76.24	101	22	2	56	155	190	289	1e-14	68.0
OTU_7	fw37_Dicranota	76.00	100	22	2	57	155	192	290	5e-14	66.2
OTU_7	fw61_Simulium_velutinum	75.96	104	17	4	56	155	190	289	2e-13	64.4
OTU_7	fw34_Paraleptophlebia_submarginata	76.64	107	15	6	53	155	183	283	6e-13	62.6
OTU_7	fw98_Tipulidae	74.00	100	24	2	57	155	279	377	3e-11	57.2
OTU_7	fw84_Ephemeridae	84.48	58	7	2	57	114	186	241	3e-11	57.2
OTU_7	fw14_Ephemeridae	82.76	58	8	2	57	114	186	241	3e-10	53.6
OTU_7	fw15_Chironomidae	72.28	101	20	3	59	155	193	289	4e-09	50.0
OTU_7	fw86_Ecdyonurus	72.84	81	22	0	18	98	149	229	1e-08	48.2
OTU_7	fw60_Dolichopus_nigricornis	69.33	163	35	8	1	155	133	288	5e-08	46.4
OTU_7	fw94_Ephemerella_major	79.17	48	10	0	41	88	170	217	6e-07	42.8
OTU_7	fw21_Ephemerella_major	79.17	48	10	0	41	88	170	217	6e-07	42.8
OTU_7	fw91_Baetis	80.43	46	7	2	56	101	185	228	8e-05	35.6
OTU_7	fw88_Leptophlebiidae	70.00	100	26	3	57	155	272	368	8e-05	35.6
OTU_7	fw69_Baetis_sp	80.43	46	7	2	56	101	185	228	8e-05	35.6
OTU_7	fw19_Baetis_(reversed)	80.43	46	7	2	56	101	185	228	8e-05	35.6
OTU_7	fw17_Leptophlebiidae	70.00	100	26	3	57	155	272	368	8e-05	35.6
OTU_7	fw101_Odontocerum_albicorne_(reversed)	100.00	16	0	0	57	72	35	50	0.004	30.1
OTU_7	fw70_Perla_marginata	66.23	77	7	2	98	155	219	295	0.004	30.1
OTU_7	fw48_Odontocerum_albicorne_(reversed)	100.00	16	0	0	57	72	166	181	0.004	30.1
OTU_7	fw31_Odontocerum_albicorne	100.00	16	0	0	57	72	166	181	0.004	30.1
OTU_7	fw83_Silo	81.82	33	2	2	8	39	44	73	0.012	28.3
OTU_7	fw28_Gerroidea	70.10	97	22	5	59	153	193	284	0.012	28.3
OTU_7	fw96_Ptychoptera_Pal__Assembly	100.00	13	0	0	141	153	104	92	0.15	24.7
OTU_7	fw90_Sericostoma_personatum	100.00	13	0	0	92	104	414	402	0.15	24.7
OTU_7	fw81_Dinocras_(reversed)	100.00	13	0	0	141	153	105	93	0.15	24.7
OTU_7	fw72_Ancylus	93.75	16	1	0	59	74	161	176	0.15	24.7
OTU_7	fw59_Chelifera_diversicauda	100.00	13	0	0	141	153	15	3	0.15	24.7
OTU_7	fw13_Dinocras	100.00	13	0	0	141	153	15	3	0.15	24.7
OTU_7	fw4_Blephariceridae	100.00	13	0	0	141	153	15	3	0.15	24.7
OTU_7	fw1_Ancylus_16S_F_00BC75_A01.ab1	93.75	16	1	0	59	74	131	146	0.15	24.7
OTU_7	fw97_Drusus_annulatus	81.82	22	4	0	80	101	279	258	0.52	22.9
OTU_7	fw89_Oecismus_monedula	100.00	12	0	0	92	103	417	406	0.52	22.9
OTU_7	fw73_Rhyacophila	100.00	12	0	0	141	152	105	94	0.52	22.9
OTU_7	fw45_Sericostoma_personatum	100.00	12	0	0	92	103	323	312	0.52	22.9
OTU_7	fw43_Drusus_annulatus	81.82	22	4	0	80	101	279	258	0.52	22.9
OTU_7	fw25_Drusus_annulatus	81.82	22	4	0	80	101	279	258	0.52	22.9
OTU_7	fw18_Oecismus_monedula	100.00	12	0	0	92	103	325	314	0.52	22.9
OTU_7	fw2_Rhyacophila	100.00	12	0	0	141	152	15	4	0.52	22.9
OTU_7	fw93_Anomalopterygella_chauvinia	100.00	11	0	0	91	101	268	258	1.8	21.1
OTU_7	fw46_Rhyacophila_fasciata_(reversed)	100.00	11	0	0	53	63	13	23	1.8	21.1
OTU_8	fw55_Agabus_cf_paludosus	81.53	157	29	0	1	157	134	290	4e-40	152
OTU_8	fw99_Agabus_(reversed)	79.11	158	32	1	1	157	134	291	4e-34	132
OTU_8	fw27_Agabus	79.11	158	32	1	1	157	134	291	4e-34	132
OTU_8	fw79_Philopotamidae	75.17	149	27	5	3	148	226	367	4e-21	89.7
OTU_8	fw63_Philopotamus_montanus	75.17	149	27	5	3	148	135	276	4e-21	89.7
OTU_8	fw11_Philopotamidae	75.17	149	27	5	3	148	135	276	4e-21	89.7
OTU_8	fw46_Rhyacophila_fasciata_(reversed)	78.26	115	23	2	44	157	24	137	2e-20	87.8
OTU_8	fw4_Blephariceridae	73.42	158	39	3	1	157	133	288	5e-20	86.0
OTU_8	fw74_Blephariceridae_(reversed)	72.78	158	40	3	1	157	1	156	2e-18	80.6
OTU_8	fw96_Ptychoptera_Pal__Assembly	74.07	162	31	8	2	157	224	380	3e-17	77.0
OTU_8	fw61_Simulium_velutinum	73.72	137	31	3	23	157	156	289	3e-17	77.0
OTU_8	fw98_Tipulidae	70.44	159	40	2	2	157	223	377	3e-16	73.4
OTU_8	fw30_Limnius_(reversed)	75.73	103	25	0	53	155	185	287	3e-16	73.4
OTU_8	fw53_Limnobaris_t-album_atriplicis_(reversed)	71.71	152	33	4	14	155	134	285	1e-15	71.6
OTU_8	fw3_Scirtidae_(reversed)	72.05	161	40	5	1	157	131	290	4e-15	69.8
OTU_8	fw40_Leuctra_nigra_(reversed)	75.93	108	22	3	53	157	186	292	1e-14	68.0
OTU_8	fw20_Leuctra	75.93	108	22	3	53	157	186	292	1e-14	68.0
OTU_8	fw7_Simuliidae	72.59	135	27	4	28	157	160	289	1e-14	68.0
OTU_8	fw71_Nemouridae	70.62	160	39	4	2	157	227	382	5e-14	66.2
OTU_8	fw59_Chelifera_diversicauda	71.43	161	40	5	1	157	134	292	5e-14	66.2
OTU_8	fw92_Leuctra	75.00	108	23	3	53	157	186	292	2e-13	64.4
OTU_8	fw103_Siphonoperla	73.74	99	26	0	59	157	191	289	6e-13	62.6
OTU_8	fw50_Agapetus_fuscipes	73.29	146	28	8	19	157	142	283	6e-13	62.6
OTU_8	fw38_Isoperla_goertzi	73.74	99	26	0	59	157	191	289	6e-13	62.6
OTU_8	fw49_Potamophylax_cf_latipennis	73.60	125	22	6	1	117	132	253	2e-12	60.8
OTU_8	fw42_Protonemura_auberti	72.36	123	28	3	39	157	170	290	2e-12	60.8
OTU_8	fw41_Siphonoperla_torrentium	72.22	162	32	9	2	157	135	289	2e-12	60.8
OTU_8	fw100_Halesus	74.55	110	14	6	1	102	222	325	7e-12	59.0
OTU_8	fw97_Drusus_annulatus	74.34	113	21	5	1	106	132	243	7e-12	59.0
OTU_8	fw25_Drusus_annulatus	74.34	113	21	5	1	106	132	243	7e-12	59.0
OTU_8	fw93_Anomalopterygella_chauvinia	74.56	114	19	6	1	106	132	243	3e-11	57.2
OTU_8	fw84_Ephemeridae	71.55	116	32	1	42	157	169	283	3e-11	57.2
OTU_8	fw81_Dinocras_(reversed)	69.57	161	33	6	7	157	232	386	3e-11	57.2
OTU_8	fw13_Dinocras	69.57	161	33	6	7	157	142	296	3e-11	57.2
OTU_8	fw102_Limoniidae	68.71	163	37	5	2	157	223	378	9e-11	55.4
OTU_8	fw87_Potamophylax	73.91	115	19	6	1	107	132	243	9e-11	55.4
OTU_8	fw36_Limoniidae	68.71	163	37	5	2	157	135	290	9e-11	55.4
OTU_8	fw43_Drusus_annulatus	73.45	113	22	5	1	106	132	243	3e-10	53.6
OTU_8	fw14_Ephemeridae	70.69	116	33	1	42	157	169	283	3e-10	53.6
OTU_8	fw90_Sericostoma_personatum	76.39	72	11	2	34	100	232	302	4e-09	50.0
OTU_8	fw89_Oecismus_monedula	83.67	49	7	1	59	107	262	309	4e-09	50.0
OTU_8	fw45_Sericostoma_personatum	76.39	72	11	2	34	100	141	211	4e-09	50.0
OTU_8	fw18_Oecismus_monedula	83.67	49	7	1	59	107	170	217	4e-09	50.0
OTU_8	fw28_Gerroidea	68.79	141	39	3	17	155	147	284	1e-08	48.2
OTU_8	fw70_Perla_marginata	82.05	39	7	0	61	99	198	236	7e-06	39.2
OTU_8	fw62_Tinodes_rostocki	73.86	88	16	5	38	123	149	231	7e-06	39.2
OTU_8	fw83_Silo	74.24	66	11	3	44	103	176	241	8e-05	35.6
OTU_8	fw58_Crypteria_limnophiloides	86.21	29	4	0	59	87	192	220	8e-05	35.6
OTU_8	fw44_Hydropsyche_instabilis	73.53	68	10	3	35	101	174	234	8e-05	35.6
OTU_8	fw86_Ecdyonurus	66.67	117	38	1	42	157	170	286	0.001	31.9
OTU_8	fw8_Gammarus	100.00	17	0	0	3	19	154	138	0.001	31.9
OTU_8	fw64_Apatania_fimbriata	75.00	52	10	2	33	84	171	219	0.004	30.1
OTU_8	fw101_Odontocerum_albicorne_(reversed)	90.91	22	1	1	95	115	1	22	0.012	28.3
OTU_8	fw48_Odontocerum_albicorne_(reversed)	90.91	22	1	1	95	115	132	153	0.012	28.3
OTU_8	fw31_Odontocerum_albicorne	90.91	22	1	1	95	115	132	153	0.012	28.3
OTU_8	fw95_Ephemerella_mucronata	68.13	91	18	4	67	157	287	366	0.044	26.5
OTU_8	fw56_Osmylus_fulvicephalus	100.00	14	0	0	9	22	158	145	0.044	26.5
OTU_8	fw29_Agapetinae	72.22	54	9	2	97	144	203	256	0.044	26.5
OTU_8	fw22_Ephemerella_mucronata_(reversed)	68.13	91	18	4	67	157	201	280	0.044	26.5
OTU_8	fw15_Chironomidae	81.48	27	5	0	76	102	182	156	0.044	26.5
OTU_8	fw73_Rhyacophila	100.00	12	0	0	83	94	52	41	0.53	22.9
OTU_8	fw60_Dolichopus_nigricornis	93.33	15	1	0	79	93	179	193	0.53	22.9
OTU_8	fw37_Dicranota	100.00	12	0	0	108	119	97	108	0.53	22.9
OTU_8	fw67_Asellus_aquaticus_Pal__Assembly	100.00	11	0	0	71	81	144	134	1.9	21.1
OTU_9	fw74_Blephariceridae_(reversed)	99.36	156	1	0	1	156	1	156	2e-77	277
OTU_9	fw4_Blephariceridae	99.36	156	1	0	1	156	133	288	2e-77	277
OTU_9	fw37_Dicranota	86.71	158	16	2	2	156	135	290	2e-50	187
OTU_9	fw102_Limoniidae	83.54	158	21	2	2	156	223	378	2e-43	163
OTU_9	fw36_Limoniidae	83.54	158	21	2	2	156	135	290	2e-43	163
OTU_9	fw98_Tipulidae	81.94	155	28	0	2	156	223	377	1e-40	154
OTU_9	fw96_Ptychoptera_Pal__Assembly	82.17	157	26	2	2	156	224	380	2e-39	150
OTU_9	fw58_Crypteria_limnophiloides	83.46	133	21	1	23	154	157	289	9e-36	138
OTU_9	fw15_Chironomidae	83.70	135	20	2	23	156	156	289	9e-36	138
OTU_9	fw59_Chelifera_diversicauda	79.63	162	24	5	1	156	134	292	5e-33	129
OTU_9	fw55_Agabus_cf_paludosus	80.71	140	25	2	18	156	152	290	2e-31	123
OTU_9	fw7_Simuliidae	78.71	155	24	4	10	156	136	289	7e-31	122
OTU_9	fw60_Dolichopus_nigricornis	77.71	157	33	2	1	156	133	288	9e-30	118
OTU_9	fw61_Simulium_velutinum	81.82	121	21	1	37	156	169	289	3e-29	116
OTU_9	fw99_Agabus_(reversed)	77.36	159	32	4	1	156	134	291	1e-27	111
OTU_9	fw27_Agabus	77.36	159	32	4	1	156	134	291	1e-27	111
OTU_9	fw42_Protonemura_auberti	79.46	112	22	1	46	156	179	290	1e-22	95.1
OTU_9	fw56_Osmylus_fulvicephalus	74.83	151	32	3	12	156	227	377	4e-22	93.3
OTU_9	fw29_Agapetinae	80.19	106	20	1	51	156	179	283	4e-22	93.3
OTU_9	fw104_Cordulegaster_boltonii_(reversed)	76.35	148	30	5	11	156	147	291	1e-21	91.5
OTU_9	fw53_Limnobaris_t-album_atriplicis_(reversed)	79.41	102	21	0	53	154	184	285	4e-21	89.7
OTU_9	fw44_Hydropsyche_instabilis	93.75	16	1	0	12	27	165	180	2e-20	87.8
OTU_9	fw28_Gerroidea	77.19	114	23	1	41	154	174	284	2e-20	87.8
OTU_9	fw3_Scirtidae_(reversed)	74.23	163	32	6	1	156	131	290	2e-20	87.8
OTU_9	fw46_Rhyacophila_fasciata_(reversed)	74.31	144	27	4	14	156	3	137	2e-19	84.2
OTU_9	fw41_Siphonoperla_torrentium	78.22	101	22	0	56	156	189	289	2e-19	84.2
OTU_9	fw50_Agapetus_fuscipes	74.36	156	32	6	3	156	134	283	6e-19	82.4
OTU_9	fw40_Leuctra_nigra_(reversed)	77.57	107	22	1	52	156	186	292	6e-19	82.4
OTU_9	fw20_Leuctra	77.57	107	22	1	52	156	186	292	6e-19	82.4
OTU_9	fw81_Dinocras_(reversed)	75.00	124	21	3	43	156	263	386	2e-18	80.6
OTU_9	fw13_Dinocras	75.00	124	21	3	43	156	173	296	2e-18	80.6
OTU_9	fw92_Leuctra	76.64	107	23	1	52	156	186	292	8e-18	78.8
OTU_9	fw90_Sericostoma_personatum	82.76	87	12	3	40	125	243	327	8e-18	78.8
OTU_9	fw45_Sericostoma_personatum	82.76	87	12	3	40	125	152	236	8e-18	78.8
OTU_9	fw30_Limnius_(reversed)	79.57	93	17	2	58	149	191	282	1e-16	75.2
OTU_9	fw89_Oecismus_monedula	78.72	94	18	2	37	129	241	333	3e-16	73.4
OTU_9	fw73_Rhyacophila	73.91	115	30	0	42	156	245	359	3e-16	73.4
OTU_9	fw18_Oecismus_monedula	78.72	94	18	2	37	129	149	241	3e-16	73.4
OTU_9	fw2_Rhyacophila	73.91	115	30	0	42	156	155	269	3e-16	73.4
OTU_9	fw100_Halesus	74.62	130	21	7	35	155	261	387	5e-14	66.2
OTU_9	fw43_Drusus_annulatus	72.09	129	27	3	35	155	171	298	5e-14	66.2
OTU_9	fw93_Anomalopterygella_chauvinia	85.48	62	7	2	35	95	171	231	2e-13	64.4
OTU_9	fw97_Drusus_annulatus	81.97	61	11	0	35	95	171	231	2e-12	60.8
OTU_9	fw70_Perla_marginata	79.45	73	14	1	60	131	198	270	2e-12	60.8
OTU_9	fw25_Drusus_annulatus	81.97	61	11	0	35	95	171	231	2e-12	60.8
OTU_9	fw87_Potamophylax	72.03	143	24	8	22	155	162	297	3e-11	57.2
OTU_9	fw49_Potamophylax_cf_latipennis	72.36	123	24	5	42	155	176	297	9e-11	55.4
OTU_9	fw79_Philopotamidae	79.41	68	7	4	14	74	226	293	1e-08	48.2
OTU_9	fw63_Philopotamus_montanus	79.41	68	7	4	14	74	135	202	1e-08	48.2
OTU_9	fw11_Philopotamidae	79.41	68	7	4	14	74	135	202	1e-08	48.2
OTU_9	fw62_Tinodes_rostocki	84.44	45	6	1	52	96	162	205	5e-08	46.4
OTU_9	fw83_Silo	67.67	133	25	4	14	131	136	265	2e-07	44.6
OTU_9	fw64_Apatania_fimbriata	76.19	63	10	2	38	95	169	231	6e-07	42.8
OTU_9	fw76_Hydropsyche_(reversed)	78.18	55	9	2	38	89	37	91	7e-06	39.2
OTU_9	fw107_Hirudinea_(reversed)	87.50	24	3	0	43	66	3	26	0.004	30.1
OTU_9	fw48_Odontocerum_albicorne_(reversed)	100.00	12	0	0	21	32	103	114	0.53	22.9
OTU_9	fw31_Odontocerum_albicorne	100.00	12	0	0	21	32	103	114	0.53	22.9
OTU_9	fw101_Odontocerum_albicorne_(reversed)	100.00	11	0	0	41	51	13	3	1.8	21.1
OTU_9	fw95_Ephemerella_mucronata	100.00	11	0	0	38	48	263	273	1.8	21.1
OTU_9	fw22_Ephemerella_mucronata_(reversed)	100.00	11	0	0	38	48	177	187	1.8	21.1
OTU_10	fw96_Ptychoptera_Pal__Assembly	100.00	158	0	0	1	158	223	380	3e-80	286
OTU_10	fw102_Limoniidae	83.02	159	24	3	1	158	222	378	1e-40	154
OTU_10	fw37_Dicranota	83.02	159	24	3	1	158	134	290	1e-40	154
OTU_10	fw36_Limoniidae	83.02	159	24	3	1	158	134	290	1e-40	154
OTU_10	fw74_Blephariceridae_(reversed)	82.17	157	26	2	2	158	2	156	2e-39	150
OTU_10	fw4_Blephariceridae	81.53	157	27	2	2	158	134	288	6e-38	145
OTU_10	fw98_Tipulidae	80.38	158	29	2	1	158	222	377	1e-35	138
OTU_10	fw58_Crypteria_limnophiloides	80.13	156	27	3	3	156	136	289	4e-34	132
OTU_10	fw15_Chironomidae	79.87	159	28	3	1	158	134	289	4e-34	132
OTU_10	fw7_Simuliidae	79.11	158	31	2	1	158	134	289	5e-33	129
OTU_10	fw61_Simulium_velutinum	78.48	158	32	2	1	158	134	289	6e-32	125
OTU_10	fw59_Chelifera_diversicauda	78.62	159	31	3	2	158	135	292	2e-31	123
OTU_10	fw60_Dolichopus_nigricornis	77.02	161	27	4	2	158	134	288	1e-28	114
OTU_10	fw55_Agabus_cf_paludosus	78.12	160	28	5	2	158	135	290	1e-28	114
OTU_10	fw99_Agabus_(reversed)	76.73	159	33	3	2	158	135	291	1e-27	111
OTU_10	fw27_Agabus	76.73	159	33	3	2	158	135	291	1e-27	111
OTU_10	fw73_Rhyacophila	100.00	12	0	0	7	18	235	246	2e-20	87.8
OTU_10	fw41_Siphonoperla_torrentium	73.58	159	38	3	1	158	134	289	2e-20	87.8
OTU_10	fw2_Rhyacophila	100.00	12	0	0	7	18	145	156	2e-20	87.8
OTU_10	fw56_Osmylus_fulvicephalus	72.84	162	33	4	2	158	222	377	5e-20	86.0
OTU_10	fw30_Limnius_(reversed)	81.25	96	15	2	56	150	188	281	5e-20	86.0
OTU_10	fw3_Scirtidae_(reversed)	73.75	160	38	4	2	158	132	290	5e-20	86.0
OTU_10	fw29_Agapetinae	77.39	115	21	3	47	158	171	283	6e-19	82.4
OTU_10	fw103_Siphonoperla	74.81	135	28	4	26	158	159	289	8e-18	78.8
OTU_10	fw42_Protonemura_auberti	72.39	163	34	5	1	158	134	290	8e-18	78.8
OTU_10	fw38_Isoperla_goertzi	74.81	135	28	4	26	158	159	289	8e-18	78.8
OTU_10	fw93_Anomalopterygella_chauvinia	76.42	106	17	3	2	101	133	236	3e-16	73.4
OTU_10	fw49_Potamophylax_cf_latipennis	72.22	162	28	8	2	150	133	290	4e-15	69.8
OTU_10	fw89_Oecismus_monedula	76.60	94	21	1	38	131	241	333	1e-14	68.0
OTU_10	fw43_Drusus_annulatus	71.15	156	33	5	2	146	133	287	1e-14	68.0
OTU_10	fw18_Oecismus_monedula	76.60	94	21	1	38	131	149	241	1e-14	68.0
OTU_10	fw97_Drusus_annulatus	75.73	103	19	3	2	99	133	234	5e-14	66.2
OTU_10	fw81_Dinocras_(reversed)	71.25	160	33	6	7	158	232	386	5e-14	66.2
OTU_10	fw25_Drusus_annulatus	75.73	103	19	3	2	99	133	234	5e-14	66.2
OTU_10	fw13_Dinocras	71.25	160	33	6	7	158	142	296	5e-14	66.2
OTU_10	fw70_Perla_marginata	79.45	73	15	0	61	133	198	270	2e-13	64.4
OTU_10	fw53_Limnobaris_t-album_atriplicis_(reversed)	70.51	156	39	4	3	156	135	285	6e-13	62.6
OTU_10	fw46_Rhyacophila_fasciata_(reversed)	73.13	134	30	5	26	158	9	137	6e-13	62.6
OTU_10	fw100_Halesus	73.74	99	22	1	2	96	223	321	2e-12	60.8
OTU_10	fw87_Potamophylax	73.73	118	16	6	2	110	133	244	2e-12	60.8
OTU_10	fw90_Sericostoma_personatum	81.16	69	11	2	59	127	261	327	7e-12	59.0
OTU_10	fw45_Sericostoma_personatum	81.16	69	11	2	59	127	170	236	7e-12	59.0
OTU_10	fw44_Hydropsyche_instabilis	80.23	86	10	6	17	98	147	229	7e-12	59.0
OTU_10	fw64_Apatania_fimbriata	71.23	146	32	6	15	156	150	289	3e-11	57.2
OTU_10	fw62_Tinodes_rostocki	75.90	83	17	2	42	122	148	229	3e-10	53.6
OTU_10	fw50_Agapetus_fuscipes	70.13	154	35	6	9	158	137	283	3e-10	53.6
OTU_10	fw28_Gerroidea	71.43	119	23	4	45	156	170	284	3e-10	53.6
OTU_10	fw76_Hydropsyche_(reversed)	75.71	70	10	2	22	90	28	91	1e-08	48.2
OTU_10	fw79_Philopotamidae	70.87	127	26	6	3	126	226	344	5e-08	46.4
OTU_10	fw63_Philopotamus_montanus	70.87	127	26	6	3	126	135	253	5e-08	46.4
OTU_10	fw11_Philopotamidae	70.87	127	26	6	3	126	135	253	5e-08	46.4
OTU_10	fw83_Silo	95.45	22	0	1	30	50	83	62	0.001	31.9
OTU_10	fw88_Leptophlebiidae	90.48	21	2	0	119	139	352	332	0.004	30.1
OTU_10	fw17_Leptophlebiidae	90.48	21	2	0	119	139	352	332	0.004	30.1
OTU_10	fw101_Odontocerum_albicorne_(reversed)	80.65	31	5	1	18	48	53	82	0.044	26.5
OTU_10	fw48_Odontocerum_albicorne_(reversed)	80.65	31	5	1	18	48	184	213	0.044	26.5
OTU_10	fw31_Odontocerum_albicorne	80.65	31	5	1	18	48	184	213	0.044	26.5
OTU_10	fw8_Gammarus	87.50	24	2	1	3	26	154	132	0.044	26.5
OTU_10	fw86_Ecdyonurus	77.42	31	7	0	120	150	248	278	0.15	24.7
OTU_10	fw95_Ephemerella_mucronata	93.33	15	1	0	51	65	195	181	0.53	22.9
OTU_10	fw67_Asellus_aquaticus_Pal__Assembly	100.00	12	0	0	145	156	329	340	0.53	22.9
OTU_10	fw22_Ephemerella_mucronata_(reversed)	93.33	15	1	0	51	65	109	95	0.53	22.9
OTU_10	fw91_Baetis	100.00	11	0	0	147	157	231	241	1.9	21.1
OTU_10	fw71_Nemouridae	100.00	11	0	0	49	59	41	51	1.9	21.1
OTU_10	fw69_Baetis_sp	100.00	11	0	0	147	157	231	241	1.9	21.1
OTU_10	fw66_Bivalvia	100.00	11	0	0	144	154	72	82	1.9	21.1
OTU_10	fw19_Baetis_(reversed)	100.00	11	0	0	147	157	231	241	1.9	21.1
OTU_11	fw71_Nemouridae	100.00	157	0	0	1	157	382	226	1e-79	284
OTU_11	fw42_Protonemura_auberti	94.90	157	8	0	1	157	290	134	7e-69	248
OTU_11	fw39_Nemurella_pictetii_(reversed)	89.17	157	17	0	1	157	290	134	2e-56	206
OTU_11	fw23_Nemourinae	89.17	157	17	0	1	157	290	134	2e-56	206
OTU_11	fw40_Leuctra_nigra_(reversed)	84.47	161	19	5	1	157	292	134	8e-43	161
OTU_11	fw20_Leuctra	84.47	161	19	5	1	157	292	134	8e-43	161
OTU_11	fw92_Leuctra	83.85	161	20	5	1	157	292	134	4e-41	156
OTU_11	fw37_Dicranota	80.38	158	29	2	1	157	290	134	1e-35	138
OTU_11	fw103_Siphonoperla	84.80	125	16	2	1	124	289	167	1e-34	134
OTU_11	fw38_Isoperla_goertzi	84.80	125	16	2	1	124	289	167	1e-34	134
OTU_11	fw41_Siphonoperla_torrentium	89.00	100	10	1	1	100	289	191	2e-32	127
OTU_11	fw104_Cordulegaster_boltonii_(reversed)	77.64	161	29	4	1	157	291	134	3e-29	116
OTU_11	fw70_Perla_marginata	84.69	98	15	0	1	98	295	198	5e-27	109
OTU_11	fw56_Osmylus_fulvicephalus	77.22	158	32	4	1	156	377	222	5e-27	109
OTU_11	fw102_Limoniidae	75.95	158	36	2	1	157	378	222	2e-26	107
OTU_11	fw81_Dinocras_(reversed)	76.58	158	24	5	1	150	386	234	2e-26	107
OTU_11	fw36_Limoniidae	75.95	158	36	2	1	157	290	134	2e-26	107
OTU_11	fw13_Dinocras	76.58	158	24	5	1	150	296	144	2e-26	107
OTU_11	fw98_Tipulidae	74.53	161	32	4	1	157	377	222	3e-23	96.9
OTU_11	fw82_Epeorus	81.37	102	18	1	1	102	286	186	1e-22	95.1
OTU_11	fw33_Epeorus_assimilis_(reversed)	81.37	102	18	1	1	102	372	272	1e-22	95.1
OTU_11	fw61_Simulium_velutinum	73.62	163	30	5	1	157	289	134	4e-21	89.7
OTU_11	fw59_Chelifera_diversicauda	74.34	152	32	4	1	147	292	143	2e-20	87.8
OTU_11	fw7_Simuliidae	80.39	102	17	2	1	101	289	190	2e-20	87.8
OTU_11	fw86_Ecdyonurus	78.57	98	20	1	1	98	286	190	8e-18	78.8
OTU_11	fw15_Chironomidae	71.78	163	33	5	1	157	289	134	3e-17	77.0
OTU_11	fw84_Ephemeridae	74.58	118	28	2	1	118	283	168	1e-15	71.6
OTU_11	fw60_Dolichopus_nigricornis	71.52	158	40	4	1	156	288	134	4e-15	69.8
OTU_11	fw30_Limnius_(reversed)	76.00	100	23	1	3	102	287	189	4e-15	69.8
OTU_11	fw85_Rhithrogena	75.96	104	19	3	1	101	374	274	1e-14	68.0
OTU_11	fw16_Rhithrogena	75.96	104	19	3	1	101	287	187	1e-14	68.0
OTU_11	fw3_Scirtidae_(reversed)	71.43	161	39	5	1	156	290	132	1e-14	68.0
OTU_11	fw14_Ephemeridae	73.73	118	29	2	1	118	283	168	5e-14	66.2
OTU_11	fw88_Leptophlebiidae	75.00	100	22	2	1	100	368	272	6e-13	62.6
OTU_11	fw17_Leptophlebiidae	75.00	100	22	2	1	100	368	272	6e-13	62.6
OTU_11	fw50_Agapetus_fuscipes	70.59	153	32	7	1	151	283	142	3e-10	53.6
OTU_11	fw53_Limnobaris_t-album_atriplicis_(reversed)	67.72	158	39	4	3	155	285	135	1e-08	48.2
OTU_11	fw34_Paraleptophlebia_submarginata	70.00	100	27	1	1	100	283	187	2e-07	44.6
OTU_11	fw28_Gerroidea	70.83	96	24	2	3	98	284	193	6e-07	42.8
OTU_11	fw99_Agabus_(reversed)	64.05	153	26	3	1	152	291	167	2e-06	41.0
OTU_11	fw90_Sericostoma_personatum	67.21	122	19	4	34	155	325	225	2e-06	41.0
OTU_11	fw45_Sericostoma_personatum	67.21	122	19	4	34	155	234	134	2e-06	41.0
OTU_11	fw27_Agabus	64.05	153	26	3	1	152	291	167	2e-06	41.0
OTU_11	fw94_Ephemerella_major	69.31	101	26	2	1	100	282	186	7e-06	39.2
OTU_11	fw21_Ephemerella_major	69.31	101	26	2	1	100	282	186	7e-06	39.2
OTU_11	fw91_Baetis	91.67	24	2	0	78	101	208	185	8e-05	35.6
OTU_11	fw69_Baetis_sp	91.67	24	2	0	78	101	208	185	8e-05	35.6
OTU_11	fw55_Agabus_cf_paludosus	63.23	155	23	4	1	152	290	167	8e-05	35.6
OTU_11	fw19_Baetis_(reversed)	91.67	24	2	0	78	101	208	185	8e-05	35.6
OTU_11	fw101_Odontocerum_albicorne_(reversed)	76.00	50	11	1	51	100	83	35	3e-04	33.7
OTU_11	fw48_Odontocerum_albicorne_(reversed)	76.00	50	11	1	51	100	214	166	3e-04	33.7
OTU_11	fw31_Odontocerum_albicorne	76.00	50	11	1	51	100	214	166	3e-04	33.7
OTU_11	fw73_Rhyacophila	94.74	19	1	0	138	156	251	233	0.004	30.1
OTU_11	fw2_Rhyacophila	94.74	19	1	0	138	156	161	143	0.004	30.1
OTU_11	fw72_Ancylus	94.12	17	1	0	82	98	177	161	0.044	26.5
OTU_11	fw1_Ancylus_16S_F_00BC75_A01.ab1	94.12	17	1	0	82	98	147	131	0.044	26.5
OTU_11	fw100_Halesus	85.71	21	3	0	95	115	260	280	0.15	24.7
OTU_11	fw97_Drusus_annulatus	90.00	20	1	1	105	124	180	198	0.15	24.7
OTU_11	fw93_Anomalopterygella_chauvinia	90.00	20	1	1	105	124	180	198	0.15	24.7
OTU_11	fw46_Rhyacophila_fasciata_(reversed)	100.00	13	0	0	137	149	85	73	0.15	24.7
OTU_11	fw43_Drusus_annulatus	90.00	20	1	1	105	124	180	198	0.15	24.7
OTU_11	fw25_Drusus_annulatus	90.00	20	1	1	105	124	180	198	0.15	24.7
OTU_11	fw83_Silo	100.00	12	0	0	137	148	278	289	0.53	22.9
OTU_11	fw66_Bivalvia	100.00	12	0	0	46	57	66	77	0.53	22.9
OTU_11	fw95_Ephemerella_mucronata	100.00	11	0	0	106	116	195	185	1.9	21.1
OTU_11	fw87_Potamophylax	100.00	11	0	0	113	123	56	66	1.9	21.1
OTU_11	fw79_Philopotamidae	100.00	11	0	0	12	22	324	334	1.9	21.1
OTU_11	fw67_Asellus_aquaticus_Pal__Assembly	100.00	11	0	0	15	25	239	229	1.9	21.1
OTU_11	fw64_Apatania_fimbriata	92.86	14	1	0	110	123	53	66	1.9	21.1
OTU_11	fw63_Philopotamus_montanus	100.00	11	0	0	12	22	233	243	1.9	21.1
OTU_11	fw58_Crypteria_limnophiloides	92.86	14	1	0	99	112	229	242	1.9	21.1
OTU_11	fw22_Ephemerella_mucronata_(reversed)	100.00	11	0	0	106	116	109	99	1.9	21.1
OTU_11	fw11_Philopotamidae	100.00	11	0	0	12	22	233	243	1.9	21.1
OTU_12	fw86_Ecdyonurus	100.00	155	0	0	1	155	286	132	1e-78	280
OTU_12	fw95_Ephemerella_mucronata	94.44	18	1	0	80	97	290	273	4e-28	113
OTU_12	fw22_Ephemerella_mucronata_(reversed)	94.44	18	1	0	80	97	204	187	4e-28	113
OTU_12	fw103_Siphonoperla	76.92	130	29	1	1	129	289	160	3e-23	96.9
OTU_12	fw38_Isoperla_goertzi	76.92	130	29	1	1	129	289	160	3e-23	96.9
OTU_12	fw71_Nemouridae	78.57	98	20	1	1	97	382	285	8e-18	78.8
OTU_12	fw42_Protonemura_auberti	78.57	98	20	1	1	97	290	193	8e-18	78.8
OTU_12	fw40_Leuctra_nigra_(reversed)	77.78	99	20	1	1	97	292	194	3e-17	77.0
OTU_12	fw20_Leuctra	77.78	99	20	1	1	97	292	194	3e-17	77.0
OTU_12	fw41_Siphonoperla_torrentium	73.57	140	30	4	1	136	289	153	9e-17	75.2
OTU_12	fw92_Leuctra	76.77	99	21	1	1	97	292	194	3e-16	73.4
OTU_12	fw85_Rhithrogena	73.60	125	26	4	1	121	374	253	5e-14	66.2
OTU_12	fw16_Rhithrogena	73.60	125	26	4	1	121	287	166	5e-14	66.2
OTU_12	fw70_Perla_marginata	74.26	101	25	1	1	100	295	195	6e-13	62.6
OTU_12	fw39_Nemurella_pictetii_(reversed)	74.49	98	24	1	1	97	290	193	2e-12	60.8
OTU_12	fw23_Nemourinae	74.49	98	24	1	1	97	290	193	2e-12	60.8
OTU_12	fw81_Dinocras_(reversed)	72.90	107	23	2	1	101	386	280	7e-12	59.0
OTU_12	fw13_Dinocras	72.90	107	23	2	1	101	296	190	7e-12	59.0
OTU_12	fw37_Dicranota	70.83	120	30	2	1	120	290	176	9e-11	55.4
OTU_12	fw15_Chironomidae	73.47	98	21	3	26	120	264	169	1e-09	51.8
OTU_12	fw84_Ephemeridae	72.16	97	26	1	1	97	283	188	4e-09	50.0
OTU_12	fw82_Epeorus	72.84	81	22	0	58	138	229	149	1e-08	48.2
OTU_12	fw33_Epeorus_assimilis_(reversed)	72.84	81	22	0	58	138	315	235	1e-08	48.2
OTU_12	fw56_Osmylus_fulvicephalus	70.27	111	29	2	8	114	370	260	5e-08	46.4
OTU_12	fw14_Ephemeridae	71.13	97	27	1	1	97	283	188	5e-08	46.4
OTU_12	fw102_Limoniidae	68.93	103	32	0	1	103	378	276	6e-07	42.8
OTU_12	fw36_Limoniidae	68.93	103	32	0	1	103	290	188	6e-07	42.8
OTU_12	fw3_Scirtidae_(reversed)	70.93	86	24	1	8	92	283	198	7e-06	39.2
OTU_12	fw94_Ephemerella_major	69.39	98	26	2	1	97	282	188	2e-05	37.4
OTU_12	fw21_Ephemerella_major	69.39	98	26	2	1	97	282	188	2e-05	37.4
OTU_12	fw60_Dolichopus_nigricornis	68.57	140	35	6	9	142	280	144	8e-05	35.6
OTU_12	fw98_Tipulidae	79.49	39	7	1	83	120	295	257	0.001	31.9
OTU_12	fw28_Gerroidea	67.83	143	32	7	7	143	280	146	0.001	31.9
OTU_12	fw104_Cordulegaster_boltonii_(reversed)	67.50	160	45	7	1	155	291	134	0.004	30.1
OTU_12	fw7_Simuliidae	67.39	92	24	2	9	97	281	193	0.012	28.3
OTU_12	fw61_Simulium_velutinum	65.98	97	33	0	1	97	289	193	0.043	26.5
OTU_12	fw34_Paraleptophlebia_submarginata	89.47	19	2	0	83	101	203	185	0.043	26.5
OTU_12	fw30_Limnius_(reversed)	69.35	62	19	0	7	68	283	222	0.043	26.5
OTU_12	fw96_Ptychoptera_Pal__Assembly	77.42	31	7	0	9	39	372	342	0.15	24.7
OTU_12	fw91_Baetis	85.71	21	3	0	77	97	208	188	0.15	24.7
OTU_12	fw90_Sericostoma_personatum	93.75	16	1	0	9	24	303	318	0.15	24.7
OTU_12	fw69_Baetis_sp	85.71	21	3	0	77	97	208	188	0.15	24.7
OTU_12	fw67_Asellus_aquaticus_Pal__Assembly	100.00	13	0	0	50	62	310	322	0.15	24.7
OTU_12	fw55_Agabus_cf_paludosus	86.96	23	2	1	3	24	267	245	0.15	24.7
OTU_12	fw50_Agapetus_fuscipes	78.79	33	6	1	1	33	283	252	0.15	24.7
OTU_12	fw45_Sericostoma_personatum	93.75	16	1	0	9	24	212	227	0.15	24.7
OTU_12	fw19_Baetis_(reversed)	85.71	21	3	0	77	97	208	188	0.15	24.7
OTU_12	fw29_Agapetinae	100.00	12	0	0	13	24	242	231	0.52	22.9
OTU_12	fw88_Leptophlebiidae	100.00	11	0	0	16	26	343	353	1.8	21.1
OTU_12	fw83_Silo	100.00	11	0	0	132	142	158	148	1.8	21.1
OTU_12	fw79_Philopotamidae	100.00	11	0	0	130	140	287	277	1.8	21.1
OTU_12	fw76_Hydropsyche_(reversed)	100.00	11	0	0	108	118	161	151	1.8	21.1
OTU_12	fw73_Rhyacophila	100.00	11	0	0	130	140	271	261	1.8	21.1
OTU_12	fw63_Philopotamus_montanus	100.00	11	0	0	130	140	196	186	1.8	21.1
OTU_12	fw58_Crypteria_limnophiloides	92.86	14	1	0	102	115	146	133	1.8	21.1
OTU_12	fw53_Limnobaris_t-album_atriplicis_(reversed)	100.00	11	0	0	130	140	199	189	1.8	21.1
OTU_12	fw49_Potamophylax_cf_latipennis	100.00	11	0	0	14	24	271	261	1.8	21.1
OTU_12	fw46_Rhyacophila_fasciata_(reversed)	100.00	11	0	0	130	140	49	39	1.8	21.1
OTU_12	fw44_Hydropsyche_instabilis	100.00	11	0	0	108	118	288	278	1.8	21.1
OTU_12	fw17_Leptophlebiidae	100.00	11	0	0	16	26	343	353	1.8	21.1
OTU_12	fw11_Philopotamidae	100.00	11	0	0	130	140	196	186	1.8	21.1
OTU_12	fw2_Rhyacophila	100.00	11	0	0	130	140	181	171	1.8	21.1
OTU_13	fw28_Gerroidea	100.00	155	0	0	1	155	132	286	1e-78	280
OTU_13	fw61_Simulium_velutinum	78.26	138	22	5	22	153	152	287	8e-24	98.7
OTU_13	fw98_Tipulidae	79.46	112	20	1	45	153	264	375	3e-23	96.9
OTU_13	fw102_Limoniidae	78.07	114	22	1	43	153	263	376	1e-21	91.5
OTU_13	fw60_Dolichopus_nigricornis	75.57	131	29	1	26	153	156	286	1e-21	91.5
OTU_13	fw36_Limoniidae	78.07	114	22	1	43	153	175	288	1e-21	91.5
OTU_13	fw7_Simuliidae	76.72	116	22	2	43	153	172	287	2e-19	84.2
OTU_13	fw74_Blephariceridae_(reversed)	76.32	114	24	1	43	153	41	154	6e-19	82.4
OTU_13	fw37_Dicranota	76.32	114	24	1	43	153	175	288	6e-19	82.4
OTU_13	fw4_Blephariceridae	76.32	114	24	1	43	153	173	286	6e-19	82.4
OTU_13	fw41_Siphonoperla_torrentium	72.99	137	27	4	22	153	156	287	1e-15	71.6
OTU_13	fw103_Siphonoperla	75.79	95	20	1	62	153	193	287	5e-14	66.2
OTU_13	fw56_Osmylus_fulvicephalus	71.65	127	28	2	35	153	249	375	5e-14	66.2
OTU_13	fw38_Isoperla_goertzi	75.79	95	20	1	62	153	193	287	5e-14	66.2
OTU_13	fw55_Agabus_cf_paludosus	73.68	114	23	3	45	153	177	288	2e-13	64.4
OTU_13	fw15_Chironomidae	73.91	115	25	3	43	153	174	287	2e-13	64.4
OTU_13	fw3_Scirtidae_(reversed)	73.55	121	24	4	41	153	168	288	2e-13	64.4
OTU_13	fw59_Chelifera_diversicauda	73.11	119	22	4	43	153	174	290	6e-13	62.6
OTU_13	fw50_Agapetus_fuscipes	72.90	155	28	9	8	153	132	281	6e-13	62.6
OTU_13	fw104_Cordulegaster_boltonii_(reversed)	73.87	111	24	3	47	153	180	289	2e-12	60.8
OTU_13	fw30_Limnius_(reversed)	74.77	107	20	5	51	153	184	287	9e-11	55.4
OTU_13	fw96_Ptychoptera_Pal__Assembly	71.43	119	23	4	39	153	267	378	3e-10	53.6
OTU_13	fw39_Nemurella_pictetii_(reversed)	70.97	124	26	4	34	153	171	288	3e-10	53.6
OTU_13	fw23_Nemourinae	70.97	124	26	4	34	153	171	288	3e-10	53.6
OTU_13	fw72_Ancylus	76.62	77	16	2	34	109	132	207	1e-09	51.8
OTU_13	fw42_Protonemura_auberti	72.92	96	22	2	62	153	193	288	1e-09	51.8
OTU_13	fw1_Ancylus_16S_F_00BC75_A01.ab1	76.62	77	16	2	34	109	102	177	1e-09	51.8
OTU_13	fw93_Anomalopterygella_chauvinia	79.31	58	11	1	39	96	174	230	1e-08	48.2
OTU_13	fw88_Leptophlebiidae	85.71	42	5	1	62	103	274	314	5e-08	46.4
OTU_13	fw84_Ephemeridae	71.96	107	24	4	47	149	173	277	5e-08	46.4
OTU_13	fw17_Leptophlebiidae	85.71	42	5	1	62	103	274	314	5e-08	46.4
OTU_13	fw40_Leuctra_nigra_(reversed)	72.45	98	20	4	62	153	194	290	2e-07	44.6
OTU_13	fw20_Leuctra	72.45	98	20	4	62	153	194	290	2e-07	44.6
OTU_13	fw71_Nemouridae	70.83	96	24	2	62	153	285	380	6e-07	42.8
OTU_13	fw14_Ephemeridae	71.03	107	25	4	47	149	173	277	2e-06	41.0
OTU_13	fw92_Leuctra	71.43	98	21	4	62	153	194	290	7e-06	39.2
OTU_13	fw34_Paraleptophlebia_submarginata	77.78	54	10	2	47	100	175	226	2e-05	37.4
OTU_13	fw85_Rhithrogena	70.87	103	23	5	56	153	272	372	8e-05	35.6
OTU_13	fw16_Rhithrogena	70.87	103	23	5	56	153	185	285	8e-05	35.6
OTU_13	fw94_Ephemerella_major	82.35	34	5	1	62	95	188	220	0.001	31.9
OTU_13	fw86_Ecdyonurus	67.83	143	32	7	15	149	144	280	0.001	31.9
OTU_13	fw21_Ephemerella_major	82.35	34	5	1	62	95	188	220	0.001	31.9
OTU_13	fw101_Odontocerum_albicorne_(reversed)	70.00	70	18	1	62	128	37	106	0.004	30.1
OTU_13	fw48_Odontocerum_albicorne_(reversed)	70.00	70	18	1	62	128	168	237	0.004	30.1
OTU_13	fw31_Odontocerum_albicorne	70.00	70	18	1	62	128	168	237	0.004	30.1
OTU_13	fw107_Hirudinea_(reversed)	81.08	37	5	2	41	76	16	51	0.012	28.3
OTU_13	fw82_Epeorus	70.10	97	22	5	62	153	190	284	0.012	28.3
OTU_13	fw33_Epeorus_assimilis_(reversed)	70.10	97	22	5	62	153	276	370	0.012	28.3
OTU_13	fw97_Drusus_annulatus	90.48	21	0	1	33	53	53	71	0.043	26.5
OTU_13	fw87_Potamophylax	100.00	14	0	0	33	46	53	66	0.043	26.5
OTU_13	fw44_Hydropsyche_instabilis	94.12	17	1	0	43	59	75	59	0.043	26.5
OTU_13	fw43_Drusus_annulatus	90.48	21	0	1	33	53	53	71	0.043	26.5
OTU_13	fw25_Drusus_annulatus	90.48	21	0	1	33	53	53	71	0.043	26.5
OTU_13	fw83_Silo	100.00	13	0	0	42	54	180	168	0.15	24.7
OTU_13	fw64_Apatania_fimbriata	100.00	13	0	0	34	46	54	66	0.15	24.7
OTU_13	fw79_Philopotamidae	80.77	26	2	1	82	107	154	176	0.52	22.9
OTU_13	fw73_Rhyacophila	79.31	29	5	1	82	109	148	176	0.52	22.9
OTU_13	fw63_Philopotamus_montanus	80.77	26	2	1	82	107	63	85	0.52	22.9
OTU_13	fw54_Bythinella_compressa	93.33	15	1	0	62	76	268	282	0.52	22.9
OTU_13	fw49_Potamophylax_cf_latipennis	100.00	12	0	0	40	51	150	139	0.52	22.9
OTU_13	fw29_Agapetinae	100.00	12	0	0	39	50	190	179	0.52	22.9
OTU_13	fw11_Philopotamidae	80.77	26	2	1	82	107	63	85	0.52	22.9
OTU_13	fw2_Rhyacophila	79.31	29	5	1	82	109	58	86	0.52	22.9
OTU_13	fw100_Halesus	100.00	11	0	0	99	109	498	488	1.8	21.1
OTU_13	fw99_Agabus_(reversed)	100.00	11	0	0	99	109	78	88	1.8	21.1
OTU_13	fw81_Dinocras_(reversed)	100.00	11	0	0	97	107	229	239	1.8	21.1
OTU_13	fw62_Tinodes_rostocki	100.00	11	0	0	21	31	51	41	1.8	21.1
OTU_13	fw27_Agabus	100.00	11	0	0	99	109	78	88	1.8	21.1
OTU_13	fw13_Dinocras	100.00	11	0	0	97	107	139	149	1.8	21.1
OTU_14	fw89_Oecismus_monedula	100.00	146	0	0	1	146	224	369	9e-74	264
OTU_14	fw18_Oecismus_monedula	100.00	146	0	0	1	146	132	277	9e-74	264
OTU_14	fw90_Sericostoma_personatum	89.09	110	10	2	37	146	259	366	9e-36	138
OTU_14	fw45_Sericostoma_personatum	89.09	110	10	2	37	146	168	275	9e-36	138
OTU_14	fw62_Tinodes_rostocki	80.67	119	16	3	24	139	150	264	2e-25	104
OTU_14	fw58_Crypteria_limnophiloides	78.43	102	19	2	39	137	192	293	7e-18	78.8
OTU_14	fw37_Dicranota	75.86	116	23	2	18	128	171	286	7e-18	78.8
OTU_14	fw87_Potamophylax	81.11	90	12	3	39	127	194	279	3e-17	77.0
OTU_14	fw4_Blephariceridae	78.72	94	18	2	18	110	169	261	3e-16	73.4
OTU_14	fw102_Limoniidae	76.84	95	18	2	18	110	259	351	1e-14	68.0
OTU_14	fw96_Ptychoptera_Pal__Assembly	76.60	94	21	1	18	110	260	353	1e-14	68.0
OTU_14	fw74_Blephariceridae_(reversed)	77.66	94	19	2	18	110	37	129	1e-14	68.0
OTU_14	fw36_Limoniidae	76.84	95	18	2	18	110	171	263	1e-14	68.0
OTU_14	fw15_Chironomidae	81.43	70	13	0	41	110	193	262	1e-14	68.0
OTU_14	fw97_Drusus_annulatus	74.31	109	20	3	18	123	173	276	2e-13	64.4
OTU_14	fw93_Anomalopterygella_chauvinia	74.04	104	25	1	18	121	173	274	2e-13	64.4
OTU_14	fw25_Drusus_annulatus	74.31	109	20	3	18	123	173	276	2e-13	64.4
OTU_14	fw3_Scirtidae_(reversed)	76.84	95	17	3	40	129	192	286	2e-13	64.4
OTU_14	fw59_Chelifera_diversicauda	77.55	98	14	5	39	129	192	288	6e-13	62.6
OTU_14	fw100_Halesus	77.91	86	14	3	39	123	284	365	2e-12	60.8
OTU_14	fw64_Apatania_fimbriata	76.00	100	18	4	40	138	195	289	2e-12	60.8
OTU_14	fw43_Drusus_annulatus	74.07	108	22	3	18	123	173	276	2e-12	60.8
OTU_14	fw61_Simulium_velutinum	86.00	50	4	1	39	88	191	237	2e-11	57.2
OTU_14	fw49_Potamophylax_cf_latipennis	84.21	57	5	2	27	83	185	237	2e-11	57.2
OTU_14	fw7_Simuliidae	75.51	98	14	5	39	129	191	285	8e-11	55.4
OTU_14	fw79_Philopotamidae	71.56	109	28	2	26	133	264	370	1e-09	51.8
OTU_14	fw63_Philopotamus_montanus	71.56	109	28	2	26	133	173	279	1e-09	51.8
OTU_14	fw53_Limnobaris_t-album_atriplicis_(reversed)	81.67	60	9	2	37	95	187	245	1e-09	51.8
OTU_14	fw11_Philopotamidae	71.56	109	28	2	26	133	173	279	1e-09	51.8
OTU_14	fw73_Rhyacophila	77.27	66	12	1	23	88	245	307	4e-09	50.0
OTU_14	fw55_Agabus_cf_paludosus	78.79	66	12	2	39	103	192	256	4e-09	50.0
OTU_14	fw2_Rhyacophila	77.27	66	12	1	23	88	155	217	4e-09	50.0
OTU_14	fw99_Agabus_(reversed)	77.61	67	12	2	39	103	192	257	1e-08	48.2
OTU_14	fw27_Agabus	77.61	67	12	2	39	103	192	257	1e-08	48.2
OTU_14	fw76_Hydropsyche_(reversed)	77.97	59	11	1	19	75	37	95	4e-08	46.4
OTU_14	fw44_Hydropsyche_instabilis	77.97	59	11	1	19	75	169	227	4e-08	46.4
OTU_14	fw46_Rhyacophila_fasciata_(reversed)	80.00	50	7	1	39	88	39	85	1e-07	44.6
OTU_14	fw30_Limnius_(reversed)	76.39	72	12	3	39	108	191	259	1e-07	44.6
OTU_14	fw39_Nemurella_pictetii_(reversed)	66.43	143	27	4	2	123	135	277	5e-07	42.8
OTU_14	fw23_Nemourinae	66.43	143	27	4	2	123	135	277	5e-07	42.8
OTU_14	fw83_Silo	83.33	42	4	2	103	144	143	181	6e-06	39.2
OTU_14	fw81_Dinocras_(reversed)	77.55	49	11	0	37	85	280	328	6e-06	39.2
OTU_14	fw13_Dinocras	77.55	49	11	0	37	85	190	238	6e-06	39.2
OTU_14	fw104_Cordulegaster_boltonii_(reversed)	66.39	122	18	5	2	101	135	255	3e-04	33.7
OTU_14	fw70_Perla_marginata	94.74	19	1	0	38	56	195	213	0.003	30.1
OTU_14	fw60_Dolichopus_nigricornis	84.62	26	4	0	56	81	160	135	0.003	30.1
OTU_14	fw50_Agapetus_fuscipes	75.00	44	8	1	76	116	126	169	0.011	28.3
OTU_14	fw101_Odontocerum_albicorne_(reversed)	84.62	26	3	1	60	85	79	55	0.040	26.5
OTU_14	fw66_Bivalvia	100.00	14	0	0	20	33	83	70	0.040	26.5
OTU_14	fw48_Odontocerum_albicorne_(reversed)	84.62	26	3	1	60	85	210	186	0.040	26.5
OTU_14	fw31_Odontocerum_albicorne	84.62	26	3	1	60	85	210	186	0.040	26.5
OTU_14	fw98_Tipulidae	85.71	21	3	0	68	88	316	296	0.14	24.7
OTU_14	fw41_Siphonoperla_torrentium	100.00	13	0	0	55	67	111	99	0.14	24.7
OTU_14	fw67_Asellus_aquaticus_Pal__Assembly	88.24	17	2	0	58	74	331	347	0.49	22.9
OTU_14	fw29_Agapetinae	100.00	12	0	0	74	85	141	152	0.49	22.9
OTU_14	fw1_Ancylus_16S_F_00BC75_A01.ab1	93.33	15	1	0	61	75	223	237	0.49	22.9
OTU_14	fw107_Hirudinea_(reversed)	100.00	11	0	0	72	82	2	12	1.7	21.1
OTU_14	fw82_Epeorus	100.00	11	0	0	1	11	132	142	1.7	21.1
OTU_14	fw72_Ancylus	92.86	14	1	0	61	74	253	266	1.7	21.1
OTU_14	fw56_Osmylus_fulvicephalus	100.00	11	0	0	1	11	221	231	1.7	21.1
OTU_14	fw54_Bythinella_compressa	100.00	11	0	0	55	65	223	233	1.7	21.1
OTU_14	fw33_Epeorus_assimilis_(reversed)	100.00	11	0	0	1	11	218	228	1.7	21.1
OTU_15	fw85_Rhithrogena	100.00	156	0	0	1	156	374	219	4e-79	282
OTU_15	fw16_Rhithrogena	100.00	156	0	0	1	156	287	132	4e-79	282
OTU_15	fw82_Epeorus	82.35	102	15	3	1	101	286	187	4e-22	93.3
OTU_15	fw33_Epeorus_assimilis_(reversed)	82.35	102	15	3	1	101	372	273	4e-22	93.3
OTU_15	fw103_Siphonoperla	79.21	101	20	1	1	101	289	190	2e-19	84.2
OTU_15	fw38_Isoperla_goertzi	79.21	101	20	1	1	101	289	190	2e-19	84.2
OTU_15	fw40_Leuctra_nigra_(reversed)	78.10	105	16	3	1	101	292	191	8e-18	78.8
OTU_15	fw20_Leuctra	78.10	105	16	3	1	101	292	191	8e-18	78.8
OTU_15	fw92_Leuctra	77.14	105	17	3	1	101	292	191	1e-16	75.2
OTU_15	fw41_Siphonoperla_torrentium	77.00	100	22	1	1	100	289	191	3e-16	73.4
OTU_15	fw61_Simulium_velutinum	76.24	101	23	1	1	101	289	190	1e-15	71.6
OTU_15	fw42_Protonemura_auberti	76.92	104	18	3	1	101	290	190	1e-15	71.6
OTU_15	fw39_Nemurella_pictetii_(reversed)	76.92	104	18	3	1	101	290	190	1e-15	71.6
OTU_15	fw23_Nemourinae	76.92	104	18	3	1	101	290	190	1e-15	71.6
OTU_15	fw71_Nemouridae	75.96	104	19	3	1	101	382	282	1e-14	68.0
OTU_15	fw104_Cordulegaster_boltonii_(reversed)	75.49	102	22	2	1	101	291	192	5e-14	66.2
OTU_15	fw86_Ecdyonurus	73.60	125	26	4	1	122	286	166	5e-14	66.2
OTU_15	fw60_Dolichopus_nigricornis	75.00	100	24	1	1	100	288	190	2e-13	64.4
OTU_15	fw37_Dicranota	75.00	100	24	1	1	100	290	192	2e-13	64.4
OTU_15	fw99_Agabus_(reversed)	75.25	101	23	2	1	100	291	192	6e-13	62.6
OTU_15	fw56_Osmylus_fulvicephalus	74.26	101	25	1	1	101	377	278	6e-13	62.6
OTU_15	fw55_Agabus_cf_paludosus	74.26	101	25	1	1	101	290	191	6e-13	62.6
OTU_15	fw27_Agabus	75.25	101	23	2	1	100	291	192	6e-13	62.6
OTU_15	fw98_Tipulidae	72.00	100	27	1	1	100	377	279	1e-09	51.8
OTU_15	fw102_Limoniidae	73.27	101	24	3	1	100	378	280	4e-09	50.0
OTU_15	fw36_Limoniidae	73.27	101	24	3	1	100	290	192	4e-09	50.0
OTU_15	fw15_Chironomidae	88.89	36	4	0	63	98	228	193	1e-08	48.2
OTU_15	fw7_Simuliidae	71.29	101	28	1	1	101	289	190	1e-08	48.2
OTU_15	fw84_Ephemeridae	87.50	40	4	1	61	100	224	186	5e-08	46.4
OTU_15	fw34_Paraleptophlebia_submarginata	86.36	44	2	3	58	100	227	187	6e-07	42.8
OTU_15	fw14_Ephemeridae	85.00	40	5	1	61	100	224	186	6e-07	42.8
OTU_15	fw94_Ephemerella_major	87.50	32	4	0	81	112	205	174	2e-06	41.0
OTU_15	fw21_Ephemerella_major	87.50	32	4	0	81	112	205	174	2e-06	41.0
OTU_15	fw91_Baetis	79.07	43	6	1	59	101	224	185	8e-05	35.6
OTU_15	fw69_Baetis_sp	79.07	43	6	1	59	101	224	185	8e-05	35.6
OTU_15	fw28_Gerroidea	70.87	103	23	5	3	103	284	187	8e-05	35.6
OTU_15	fw19_Baetis_(reversed)	79.07	43	6	1	59	101	224	185	8e-05	35.6
OTU_15	fw88_Leptophlebiidae	70.30	101	25	4	1	100	368	272	3e-04	33.7
OTU_15	fw17_Leptophlebiidae	70.30	101	25	4	1	100	368	272	3e-04	33.7
OTU_15	fw101_Odontocerum_albicorne_(reversed)	100.00	16	0	0	85	100	50	35	0.004	30.1
OTU_15	fw48_Odontocerum_albicorne_(reversed)	100.00	16	0	0	85	100	181	166	0.004	30.1
OTU_15	fw31_Odontocerum_albicorne	100.00	16	0	0	85	100	181	166	0.004	30.1
OTU_15	fw96_Ptychoptera_Pal__Assembly	100.00	13	0	0	3	15	92	104	0.15	24.7
OTU_15	fw90_Sericostoma_personatum	93.75	16	1	0	40	55	328	343	0.15	24.7
OTU_15	fw81_Dinocras_(reversed)	100.00	13	0	0	3	15	93	105	0.15	24.7
OTU_15	fw72_Ancylus	93.75	16	1	0	83	98	176	161	0.15	24.7
OTU_15	fw59_Chelifera_diversicauda	100.00	13	0	0	3	15	3	15	0.15	24.7
OTU_15	fw45_Sericostoma_personatum	93.75	16	1	0	40	55	237	252	0.15	24.7
OTU_15	fw13_Dinocras	100.00	13	0	0	3	15	3	15	0.15	24.7
OTU_15	fw4_Blephariceridae	100.00	13	0	0	3	15	3	15	0.15	24.7
OTU_15	fw1_Ancylus_16S_F_00BC75_A01.ab1	93.75	16	1	0	83	98	146	131	0.15	24.7
OTU_15	fw73_Rhyacophila	100.00	12	0	0	4	15	94	105	0.53	22.9
OTU_15	fw2_Rhyacophila	100.00	12	0	0	4	15	4	15	0.53	22.9
OTU_15	fw62_Tinodes_rostocki	100.00	11	0	0	31	41	209	219	1.8	21.1
OTU_16	fw94_Ephemerella_major	100.00	153	0	0	1	153	282	130	1e-77	277
OTU_16	fw21_Ephemerella_major	100.00	153	0	0	1	153	282	130	1e-77	277
OTU_16	fw88_Leptophlebiidae	74.23	97	25	0	1	97	368	272	6e-13	62.6
OTU_16	fw17_Leptophlebiidae	74.23	97	25	0	1	97	368	272	6e-13	62.6
OTU_16	fw95_Ephemerella_mucronata	74.49	98	24	1	1	98	366	270	2e-12	60.8
OTU_16	fw22_Ephemerella_mucronata_(reversed)	74.49	98	24	1	1	98	280	184	2e-12	60.8
OTU_16	fw84_Ephemeridae	72.73	99	26	1	1	98	283	185	3e-10	53.6
OTU_16	fw37_Dicranota	73.00	100	25	2	1	98	290	191	1e-09	51.8
OTU_16	fw61_Simulium_velutinum	72.73	99	25	2	1	97	289	191	4e-09	50.0
OTU_16	fw41_Siphonoperla_torrentium	72.55	102	22	3	1	98	289	190	4e-09	50.0
OTU_16	fw34_Paraleptophlebia_submarginata	85.71	42	6	0	56	97	228	187	4e-09	50.0
OTU_16	fw14_Ephemeridae	71.72	99	27	1	1	98	283	185	4e-09	50.0
OTU_16	fw7_Simuliidae	72.73	99	25	2	1	97	289	191	4e-09	50.0
OTU_16	fw102_Limoniidae	72.00	100	26	2	1	98	378	279	1e-08	48.2
OTU_16	fw59_Chelifera_diversicauda	72.55	102	24	3	1	98	292	191	1e-08	48.2
OTU_16	fw36_Limoniidae	72.00	100	26	2	1	98	290	191	1e-08	48.2
OTU_16	fw56_Osmylus_fulvicephalus	71.72	99	26	2	1	97	377	279	5e-08	46.4
OTU_16	fw82_Epeorus	79.17	48	10	0	66	113	219	172	5e-07	42.8
OTU_16	fw42_Protonemura_auberti	70.30	101	25	2	1	97	290	191	5e-07	42.8
OTU_16	fw33_Epeorus_assimilis_(reversed)	79.17	48	10	0	66	113	305	258	5e-07	42.8
OTU_16	fw85_Rhithrogena	87.50	32	4	0	78	109	294	263	2e-06	41.0
OTU_16	fw58_Crypteria_limnophiloides	70.41	98	26	2	3	97	289	192	2e-06	41.0
OTU_16	fw16_Rhithrogena	87.50	32	4	0	78	109	207	176	2e-06	41.0
OTU_16	fw98_Tipulidae	70.48	105	19	5	1	98	377	278	7e-06	39.2
OTU_16	fw71_Nemouridae	69.31	101	26	2	1	97	382	283	7e-06	39.2
OTU_16	fw40_Leuctra_nigra_(reversed)	81.40	43	7	1	55	97	233	192	7e-06	39.2
OTU_16	fw20_Leuctra	81.40	43	7	1	55	97	233	192	7e-06	39.2
OTU_16	fw103_Siphonoperla	85.71	35	4	1	64	97	225	191	2e-05	37.4
OTU_16	fw92_Leuctra	81.82	44	5	2	55	97	233	192	2e-05	37.4
OTU_16	fw86_Ecdyonurus	69.39	98	26	2	1	95	286	190	2e-05	37.4
OTU_16	fw39_Nemurella_pictetii_(reversed)	70.87	103	21	5	1	97	290	191	2e-05	37.4
OTU_16	fw38_Isoperla_goertzi	85.71	35	4	1	64	97	225	191	2e-05	37.4
OTU_16	fw23_Nemourinae	70.87	103	21	5	1	97	290	191	2e-05	37.4
OTU_16	fw104_Cordulegaster_boltonii_(reversed)	70.30	101	24	4	1	97	291	193	8e-05	35.6
OTU_16	fw60_Dolichopus_nigricornis	100.00	19	0	0	80	98	207	189	8e-05	35.6
OTU_16	fw101_Odontocerum_albicorne_(reversed)	100.00	17	0	0	82	98	50	34	0.001	31.9
OTU_16	fw48_Odontocerum_albicorne_(reversed)	100.00	17	0	0	82	98	181	165	0.001	31.9
OTU_16	fw31_Odontocerum_albicorne	100.00	17	0	0	82	98	181	165	0.001	31.9
OTU_16	fw28_Gerroidea	82.35	34	5	1	63	95	226	193	0.001	31.9
OTU_16	fw91_Baetis	90.48	21	2	0	80	100	203	183	0.003	30.1
OTU_16	fw69_Baetis_sp	90.48	21	2	0	80	100	203	183	0.003	30.1
OTU_16	fw19_Baetis_(reversed)	90.48	21	2	0	80	100	203	183	0.003	30.1
OTU_16	fw15_Chironomidae	94.74	19	1	0	80	98	208	190	0.003	30.1
OTU_16	fw100_Halesus	94.12	17	1	0	1	17	164	180	0.042	26.5
OTU_16	fw97_Drusus_annulatus	94.12	17	1	0	1	17	74	90	0.042	26.5
OTU_16	fw93_Anomalopterygella_chauvinia	94.12	17	1	0	1	17	74	90	0.042	26.5
OTU_16	fw87_Potamophylax	94.12	17	1	0	1	17	74	90	0.042	26.5
OTU_16	fw43_Drusus_annulatus	94.12	17	1	0	1	17	74	90	0.042	26.5
OTU_16	fw25_Drusus_annulatus	94.12	17	1	0	1	17	74	90	0.042	26.5
OTU_16	fw72_Ancylus	93.75	16	1	0	80	95	176	161	0.15	24.7
OTU_16	fw50_Agapetus_fuscipes	100.00	13	0	0	1	13	74	86	0.15	24.7
OTU_16	fw1_Ancylus_16S_F_00BC75_A01.ab1	93.75	16	1	0	80	95	146	131	0.15	24.7
OTU_16	fw107_Hirudinea_(reversed)	100.00	12	0	0	2	13	126	115	0.52	22.9
OTU_16	fw83_Silo	100.00	12	0	0	3	14	228	239	0.52	22.9
OTU_16	fw49_Potamophylax_cf_latipennis	93.33	15	1	0	3	17	76	90	0.52	22.9
OTU_16	fw89_Oecismus_monedula	100.00	11	0	0	128	138	228	218	1.8	21.1
OTU_16	fw79_Philopotamidae	100.00	11	0	0	3	13	168	178	1.8	21.1
OTU_16	fw64_Apatania_fimbriata	100.00	11	0	0	128	138	136	126	1.8	21.1
OTU_16	fw63_Philopotamus_montanus	100.00	11	0	0	3	13	77	87	1.8	21.1
OTU_16	fw54_Bythinella_compressa	100.00	11	0	0	7	17	352	342	1.8	21.1
OTU_16	fw29_Agapetinae	100.00	11	0	0	3	13	76	86	1.8	21.1
OTU_16	fw18_Oecismus_monedula	100.00	11	0	0	128	138	136	126	1.8	21.1
OTU_16	fw11_Philopotamidae	100.00	11	0	0	3	13	77	87	1.8	21.1
OTU_17	fw95_Ephemerella_mucronata	100.00	151	0	0	1	151	216	366	2e-76	273
OTU_17	fw22_Ephemerella_mucronata_(reversed)	100.00	151	0	0	1	151	130	280	2e-76	273
OTU_17	fw86_Ecdyonurus	94.44	18	1	0	58	75	190	207	4e-28	113
OTU_17	fw37_Dicranota	100.00	13	0	0	48	60	172	184	1e-22	95.1
OTU_17	fw94_Ephemerella_major	74.49	98	24	1	55	151	185	282	2e-12	60.8
OTU_17	fw21_Ephemerella_major	74.49	98	24	1	55	151	185	282	2e-12	60.8
OTU_17	fw59_Chelifera_diversicauda	73.08	104	19	5	55	151	191	292	1e-08	48.2
OTU_17	fw98_Tipulidae	71.70	106	27	3	49	151	272	377	4e-08	46.4
OTU_17	fw102_Limoniidae	72.00	100	25	3	55	151	279	378	2e-07	44.6
OTU_17	fw36_Limoniidae	72.00	100	25	3	55	151	191	290	2e-07	44.6
OTU_17	fw101_Odontocerum_albicorne_(reversed)	82.93	41	6	1	51	90	30	70	7e-06	39.2
OTU_17	fw48_Odontocerum_albicorne_(reversed)	82.93	41	6	1	51	90	161	201	7e-06	39.2
OTU_17	fw31_Odontocerum_albicorne	82.93	41	6	1	51	90	161	201	7e-06	39.2
OTU_17	fw58_Crypteria_limnophiloides	89.29	28	3	0	122	149	262	289	2e-05	37.4
OTU_17	fw34_Paraleptophlebia_submarginata	82.50	40	6	1	56	95	187	225	2e-05	37.4
OTU_17	fw55_Agabus_cf_paludosus	68.13	91	18	3	72	151	200	290	0.003	30.1
OTU_17	fw100_Halesus	94.12	17	1	0	135	151	180	164	0.042	26.5
OTU_17	fw97_Drusus_annulatus	94.12	17	1	0	135	151	90	74	0.042	26.5
OTU_17	fw93_Anomalopterygella_chauvinia	94.12	17	1	0	135	151	90	74	0.042	26.5
OTU_17	fw87_Potamophylax	94.12	17	1	0	135	151	90	74	0.042	26.5
OTU_17	fw43_Drusus_annulatus	94.12	17	1	0	135	151	90	74	0.042	26.5
OTU_17	fw30_Limnius_(reversed)	87.50	24	2	1	38	60	92	69	0.042	26.5
OTU_17	fw25_Drusus_annulatus	94.12	17	1	0	135	151	90	74	0.042	26.5
OTU_17	fw79_Philopotamidae	100.00	13	0	0	48	60	241	253	0.15	24.7
OTU_17	fw73_Rhyacophila	90.00	20	0	1	44	61	473	454	0.15	24.7
OTU_17	fw63_Philopotamus_montanus	100.00	13	0	0	48	60	150	162	0.15	24.7
OTU_17	fw62_Tinodes_rostocki	100.00	13	0	0	48	60	69	81	0.15	24.7
OTU_17	fw56_Osmylus_fulvicephalus	100.00	13	0	0	47	59	185	197	0.15	24.7
OTU_17	fw54_Bythinella_compressa	81.48	27	3	1	119	145	328	352	0.15	24.7
OTU_17	fw53_Limnobaris_t-album_atriplicis_(reversed)	79.31	29	3	1	78	103	106	78	0.15	24.7
OTU_17	fw50_Agapetus_fuscipes	100.00	13	0	0	139	151	86	74	0.15	24.7
OTU_17	fw49_Potamophylax_cf_latipennis	100.00	13	0	0	47	59	96	108	0.15	24.7
OTU_17	fw29_Agapetinae	85.71	21	3	0	128	148	231	251	0.15	24.7
OTU_17	fw11_Philopotamidae	100.00	13	0	0	48	60	150	162	0.15	24.7
OTU_17	fw107_Hirudinea_(reversed)	93.33	15	1	0	94	108	5	19	0.51	22.9
OTU_17	fw83_Silo	100.00	12	0	0	138	149	239	228	0.51	22.9
OTU_17	fw15_Chironomidae	64.96	117	26	4	50	151	173	289	0.51	22.9
OTU_17	fw7_Simuliidae	76.67	30	2	1	77	101	185	156	0.51	22.9
OTU_17	fw88_Leptophlebiidae	100.00	11	0	0	126	136	353	343	1.8	21.1
OTU_17	fw74_Blephariceridae_(reversed)	100.00	11	0	0	48	58	38	48	1.8	21.1
OTU_17	fw72_Ancylus	100.00	11	0	0	136	146	209	199	1.8	21.1
OTU_17	fw61_Simulium_velutinum	100.00	11	0	0	3	13	215	225	1.8	21.1
OTU_17	fw44_Hydropsyche_instabilis	100.00	11	0	0	50	60	76	66	1.8	21.1
OTU_17	fw17_Leptophlebiidae	100.00	11	0	0	126	136	353	343	1.8	21.1
OTU_17	fw4_Blephariceridae	100.00	11	0	0	48	58	170	180	1.8	21.1
OTU_17	fw3_Scirtidae_(reversed)	100.00	11	0	0	77	87	70	60	1.8	21.1
OTU_17	fw1_Ancylus_16S_F_00BC75_A01.ab1	100.00	11	0	0	136	146	179	169	1.8	21.1
OTU_18	fw81_Dinocras_(reversed)	100.00	164	0	0	1	164	223	386	2e-83	297
OTU_18	fw13_Dinocras	100.00	164	0	0	1	164	133	296	2e-83	297
OTU_18	fw40_Leuctra_nigra_(reversed)	85.44	103	11	1	62	164	194	292	9e-30	118
OTU_18	fw20_Leuctra	85.44	103	11	1	62	164	194	292	9e-30	118
OTU_18	fw70_Perla_marginata	83.96	106	12	1	59	164	195	295	1e-28	114
OTU_18	fw92_Leuctra	84.47	103	12	1	62	164	194	292	4e-28	113
OTU_18	fw42_Protonemura_auberti	80.49	123	18	2	43	164	173	290	1e-27	111
OTU_18	fw41_Siphonoperla_torrentium	77.62	143	21	3	22	164	158	289	1e-27	111
OTU_18	fw71_Nemouridae	76.58	158	24	5	12	164	233	382	2e-26	107
OTU_18	fw39_Nemurella_pictetii_(reversed)	77.63	152	21	6	17	164	148	290	6e-26	105
OTU_18	fw23_Nemourinae	77.63	152	21	6	17	164	148	290	6e-26	105
OTU_18	fw58_Crypteria_limnophiloides	100.00	13	0	0	46	58	148	160	1e-22	95.1
OTU_18	fw3_Scirtidae_(reversed)	75.31	162	28	7	8	164	136	290	1e-21	91.5
OTU_18	fw103_Siphonoperla	79.61	103	15	2	62	164	193	289	2e-20	87.8
OTU_18	fw38_Isoperla_goertzi	79.61	103	15	2	62	164	193	289	2e-20	87.8
OTU_18	fw4_Blephariceridae	75.81	124	20	3	41	164	175	288	2e-19	84.2
OTU_18	fw74_Blephariceridae_(reversed)	75.00	124	21	3	41	164	43	156	2e-18	80.6
OTU_18	fw96_Ptychoptera_Pal__Assembly	71.25	160	33	6	10	164	229	380	5e-14	66.2
OTU_18	fw86_Ecdyonurus	72.90	107	23	2	58	164	186	286	8e-12	59.0
OTU_18	fw59_Chelifera_diversicauda	73.39	124	21	6	43	164	179	292	8e-12	59.0
OTU_18	fw99_Agabus_(reversed)	71.77	124	26	4	41	164	177	291	3e-11	57.2
OTU_18	fw27_Agabus	71.77	124	26	4	41	164	177	291	3e-11	57.2
OTU_18	fw53_Limnobaris_t-album_atriplicis_(reversed)	71.43	105	24	1	58	162	187	285	9e-11	55.4
OTU_18	fw55_Agabus_cf_paludosus	70.97	124	26	4	41	164	177	290	3e-10	53.6
OTU_18	fw30_Limnius_(reversed)	72.22	108	22	3	56	162	187	287	3e-10	53.6
OTU_18	fw34_Paraleptophlebia_submarginata	71.43	112	22	4	54	164	181	283	4e-09	50.0
OTU_18	fw87_Potamophylax	72.12	104	25	3	62	163	196	297	1e-08	48.2
OTU_18	fw73_Rhyacophila	69.60	125	26	5	41	164	246	359	6e-07	42.8
OTU_18	fw46_Rhyacophila_fasciata_(reversed)	70.19	104	23	3	62	164	41	137	6e-07	42.8
OTU_18	fw2_Rhyacophila	69.60	125	26	5	41	164	156	269	6e-07	42.8
OTU_18	fw93_Anomalopterygella_chauvinia	75.41	61	12	1	42	99	173	233	2e-06	41.0
OTU_18	fw49_Potamophylax_cf_latipennis	69.57	115	31	3	51	163	185	297	2e-06	41.0
OTU_18	fw97_Drusus_annulatus	75.44	57	11	1	43	99	180	233	7e-06	39.2
OTU_18	fw90_Sericostoma_personatum	79.55	44	9	0	58	101	259	302	7e-06	39.2
OTU_18	fw89_Oecismus_monedula	77.55	49	11	0	58	106	260	308	7e-06	39.2
OTU_18	fw64_Apatania_fimbriata	69.67	122	28	5	41	158	176	292	7e-06	39.2
OTU_18	fw45_Sericostoma_personatum	79.55	44	9	0	58	101	168	211	7e-06	39.2
OTU_18	fw43_Drusus_annulatus	75.44	57	11	1	43	99	180	233	7e-06	39.2
OTU_18	fw25_Drusus_annulatus	75.44	57	11	1	43	99	180	233	7e-06	39.2
OTU_18	fw18_Oecismus_monedula	77.55	49	11	0	58	106	168	216	7e-06	39.2
OTU_18	fw100_Halesus	75.00	56	11	1	43	98	270	322	3e-05	37.4
OTU_18	fw79_Philopotamidae	80.49	41	5	2	62	101	279	317	0.001	31.9
OTU_18	fw63_Philopotamus_montanus	80.49	41	5	2	62	101	188	226	0.001	31.9
OTU_18	fw62_Tinodes_rostocki	77.50	40	9	0	66	105	173	212	0.001	31.9
OTU_18	fw44_Hydropsyche_instabilis	76.92	52	6	3	10	56	171	221	0.001	31.9
OTU_18	fw11_Philopotamidae	80.49	41	5	2	62	101	188	226	0.001	31.9
OTU_18	fw50_Agapetus_fuscipes	100.00	15	0	0	16	30	132	146	0.013	28.3
OTU_18	fw102_Limoniidae	94.12	17	1	0	40	56	313	297	0.046	26.5
OTU_18	fw101_Odontocerum_albicorne_(reversed)	94.12	17	1	0	42	58	69	85	0.046	26.5
OTU_18	fw61_Simulium_velutinum	94.12	17	1	0	40	56	224	208	0.046	26.5
OTU_18	fw48_Odontocerum_albicorne_(reversed)	94.12	17	1	0	42	58	200	216	0.046	26.5
OTU_18	fw36_Limoniidae	94.12	17	1	0	40	56	225	209	0.046	26.5
OTU_18	fw31_Odontocerum_albicorne	94.12	17	1	0	42	58	200	216	0.046	26.5
OTU_18	fw94_Ephemerella_major	100.00	13	0	0	150	162	15	3	0.16	24.7
OTU_18	fw76_Hydropsyche_(reversed)	80.77	26	5	0	27	52	60	85	0.16	24.7
OTU_18	fw29_Agapetinae	81.48	27	3	1	42	68	141	165	0.16	24.7
OTU_18	fw21_Ephemerella_major	100.00	13	0	0	150	162	15	3	0.16	24.7
OTU_18	fw7_Simuliidae	93.75	16	1	0	43	58	276	291	0.16	24.7
OTU_18	fw37_Dicranota	100.00	12	0	0	10	21	310	321	0.56	22.9
OTU_18	fw98_Tipulidae	100.00	11	0	0	9	19	166	176	1.9	21.1
OTU_18	fw83_Silo	100.00	11	0	0	41	51	339	329	1.9	21.1
OTU_18	fw56_Osmylus_fulvicephalus	92.86	14	1	0	16	29	163	150	1.9	21.1
OTU_18	fw28_Gerroidea	100.00	11	0	0	7	17	228	238	1.9	21.1
OTU_19	fw104_Cordulegaster_boltonii_(reversed)	100.00	158	0	0	1	158	291	134	3e-80	286
OTU_19	fw98_Tipulidae	77.16	162	27	4	1	158	377	222	3e-29	116
OTU_19	fw71_Nemouridae	77.64	161	29	4	1	158	382	226	3e-29	116
OTU_19	fw61_Simulium_velutinum	76.69	163	26	5	1	158	289	134	1e-27	111
OTU_19	fw39_Nemurella_pictetii_(reversed)	78.26	161	28	7	1	158	290	134	2e-26	107
OTU_19	fw23_Nemourinae	78.26	161	28	7	1	158	290	134	2e-26	107
OTU_19	fw103_Siphonoperla	76.54	162	28	6	1	158	289	134	2e-25	104
OTU_19	fw38_Isoperla_goertzi	76.54	162	28	6	1	158	289	134	2e-25	104
OTU_19	fw37_Dicranota	76.88	160	32	5	1	158	290	134	2e-25	104
OTU_19	fw7_Simuliidae	76.87	147	18	6	11	145	279	137	2e-24	100
OTU_19	fw102_Limoniidae	75.30	166	24	8	1	158	378	222	1e-22	95.1
OTU_19	fw42_Protonemura_auberti	78.51	121	24	2	1	119	290	170	1e-22	95.1
OTU_19	fw36_Limoniidae	75.30	166	24	8	1	158	290	134	1e-22	95.1
OTU_19	fw55_Agabus_cf_paludosus	73.58	159	37	3	1	157	290	135	4e-21	89.7
OTU_19	fw74_Blephariceridae_(reversed)	74.83	147	34	3	1	145	156	11	2e-20	87.8
OTU_19	fw56_Osmylus_fulvicephalus	73.12	160	36	3	1	157	377	222	2e-20	87.8
OTU_19	fw60_Dolichopus_nigricornis	74.83	151	26	6	12	157	277	134	5e-20	86.0
OTU_19	fw97_Drusus_annulatus	73.37	169	29	8	2	157	298	133	2e-18	80.6
OTU_19	fw84_Ephemeridae	75.86	116	27	1	1	116	283	169	2e-18	80.6
OTU_19	fw43_Drusus_annulatus	73.37	169	29	8	2	157	298	133	2e-18	80.6
OTU_19	fw25_Drusus_annulatus	73.37	169	29	8	2	157	298	133	2e-18	80.6
OTU_19	fw40_Leuctra_nigra_(reversed)	77.14	105	18	2	1	101	292	190	8e-18	78.8
OTU_19	fw20_Leuctra	77.14	105	18	2	1	101	292	190	8e-18	78.8
OTU_19	fw41_Siphonoperla_torrentium	77.24	123	20	6	1	119	289	171	3e-17	77.0
OTU_19	fw14_Ephemeridae	75.00	116	28	1	1	116	283	169	1e-16	75.2
OTU_19	fw93_Anomalopterygella_chauvinia	77.88	104	16	4	59	157	234	133	3e-16	73.4
OTU_19	fw92_Leuctra	76.19	105	19	2	1	101	292	190	3e-16	73.4
OTU_19	fw82_Epeorus	76.47	102	22	2	1	101	286	186	4e-15	69.8
OTU_19	fw59_Chelifera_diversicauda	72.48	149	22	7	12	156	281	148	4e-15	69.8
OTU_19	fw33_Epeorus_assimilis_(reversed)	76.47	102	22	2	1	101	372	272	4e-15	69.8
OTU_19	fw99_Agabus_(reversed)	74.19	124	26	4	1	122	291	172	1e-14	68.0
OTU_19	fw27_Agabus	74.19	124	26	4	1	122	291	172	1e-14	68.0
OTU_19	fw87_Potamophylax	77.06	109	16	6	55	157	238	133	5e-14	66.2
OTU_19	fw85_Rhithrogena	75.49	102	22	2	1	100	374	274	5e-14	66.2
OTU_19	fw16_Rhithrogena	75.49	102	22	2	1	100	287	187	5e-14	66.2
OTU_19	fw100_Halesus	77.67	103	14	6	61	157	322	223	2e-13	64.4
OTU_19	fw53_Limnobaris_t-album_atriplicis_(reversed)	70.13	154	43	2	3	156	285	135	2e-13	64.4
OTU_19	fw15_Chironomidae	70.68	133	35	1	12	140	278	146	2e-13	64.4
OTU_19	fw28_Gerroidea	73.87	111	24	3	3	112	284	178	2e-12	60.8
OTU_19	fw88_Leptophlebiidae	74.75	99	23	2	1	99	368	272	7e-12	59.0
OTU_19	fw17_Leptophlebiidae	74.75	99	23	2	1	99	368	272	7e-12	59.0
OTU_19	fw44_Hydropsyche_instabilis	73.83	107	19	4	60	157	230	124	3e-11	57.2
OTU_19	fw34_Paraleptophlebia_submarginata	82.46	57	8	2	43	99	241	187	1e-09	51.8
OTU_19	fw101_Odontocerum_albicorne_(reversed)	82.93	41	6	1	59	99	74	35	7e-06	39.2
OTU_19	fw48_Odontocerum_albicorne_(reversed)	82.93	41	6	1	59	99	205	166	7e-06	39.2
OTU_19	fw31_Odontocerum_albicorne	82.93	41	6	1	59	99	205	166	7e-06	39.2
OTU_19	fw79_Philopotamidae	65.62	160	30	6	1	138	375	219	2e-05	37.4
OTU_19	fw63_Philopotamus_montanus	65.62	160	30	6	1	138	284	128	2e-05	37.4
OTU_19	fw11_Philopotamidae	65.62	160	30	6	1	138	284	128	2e-05	37.4
OTU_19	fw94_Ephemerella_major	70.30	101	24	4	1	99	282	186	8e-05	35.6
OTU_19	fw83_Silo	75.00	56	8	2	28	80	145	197	8e-05	35.6
OTU_19	fw73_Rhyacophila	76.27	59	9	3	103	157	351	294	8e-05	35.6
OTU_19	fw21_Ephemerella_major	70.30	101	24	4	1	99	282	186	8e-05	35.6
OTU_19	fw2_Rhyacophila	76.27	59	9	3	103	157	261	204	8e-05	35.6
OTU_19	fw89_Oecismus_monedula	66.39	122	18	5	37	157	324	225	3e-04	33.7
OTU_19	fw46_Rhyacophila_fasciata_(reversed)	75.41	61	6	4	103	157	129	72	3e-04	33.7
OTU_19	fw18_Oecismus_monedula	66.39	122	18	5	37	157	232	133	3e-04	33.7
OTU_19	fw91_Baetis	94.74	19	1	0	82	100	203	185	0.004	30.1
OTU_19	fw86_Ecdyonurus	67.50	160	45	7	1	158	286	132	0.004	30.1
OTU_19	fw72_Ancylus	79.55	44	5	3	56	97	202	161	0.004	30.1
OTU_19	fw69_Baetis_sp	94.74	19	1	0	82	100	203	185	0.004	30.1
OTU_19	fw19_Baetis_(reversed)	94.74	19	1	0	82	100	203	185	0.004	30.1
OTU_19	fw1_Ancylus_16S_F_00BC75_A01.ab1	79.55	44	5	3	56	97	172	131	0.004	30.1
OTU_19	fw62_Tinodes_rostocki	67.50	120	34	4	1	117	265	148	0.013	28.3
OTU_19	fw64_Apatania_fimbriata	100.00	14	0	0	129	142	213	226	0.044	26.5
OTU_19	fw50_Agapetus_fuscipes	80.00	25	1	1	115	139	234	254	0.53	22.9
OTU_19	fw96_Ptychoptera_Pal__Assembly	100.00	11	0	0	100	110	22	12	1.9	21.1
OTU_19	fw49_Potamophylax_cf_latipennis	92.86	14	1	0	96	109	98	111	1.9	21.1
OTU_19	fw30_Limnius_(reversed)	100.00	11	0	0	96	106	189	199	1.9	21.1
OTU_19	fw4_Blephariceridae	92.86	14	1	0	50	63	175	188	1.9	21.1
OTU_20	fw15_Chironomidae	100.00	156	0	0	1	156	134	289	4e-79	282
OTU_20	fw37_Dicranota	85.35	157	22	1	1	156	134	290	4e-47	176
OTU_20	fw98_Tipulidae	81.53	157	27	2	1	156	222	377	6e-38	145
OTU_20	fw4_Blephariceridae	84.44	135	19	2	23	156	155	288	8e-37	141
OTU_20	fw102_Limoniidae	79.62	157	31	1	1	156	222	378	3e-35	136
OTU_20	fw36_Limoniidae	79.62	157	31	1	1	156	134	290	3e-35	136
OTU_20	fw74_Blephariceridae_(reversed)	82.09	134	24	0	23	156	23	156	1e-34	134
OTU_20	fw96_Ptychoptera_Pal__Assembly	79.87	159	28	3	1	156	223	380	4e-34	132
OTU_20	fw58_Crypteria_limnophiloides	78.52	149	27	3	9	154	143	289	3e-29	116
OTU_20	fw60_Dolichopus_nigricornis	81.60	125	20	3	33	156	166	288	1e-27	111
OTU_20	fw7_Simuliidae	78.23	147	26	4	13	156	146	289	5e-27	109
OTU_20	fw61_Simulium_velutinum	77.24	145	31	2	13	156	146	289	6e-26	105
OTU_20	fw39_Nemurella_pictetii_(reversed)	74.52	157	39	1	1	156	134	290	2e-24	100
OTU_20	fw23_Nemourinae	74.52	157	39	1	1	156	134	290	2e-24	100
OTU_20	fw59_Chelifera_diversicauda	81.73	104	17	2	55	156	189	292	1e-22	95.1
OTU_20	fw42_Protonemura_auberti	72.39	163	32	5	1	156	134	290	2e-18	80.6
OTU_20	fw71_Nemouridae	71.78	163	33	5	1	156	226	382	3e-17	77.0
OTU_20	fw41_Siphonoperla_torrentium	71.88	160	37	5	1	156	134	289	1e-15	71.6
OTU_20	fw40_Leuctra_nigra_(reversed)	77.00	100	19	2	60	156	194	292	1e-15	71.6
OTU_20	fw30_Limnius_(reversed)	74.14	116	28	1	35	148	166	281	1e-15	71.6
OTU_20	fw20_Leuctra	77.00	100	19	2	60	156	194	292	1e-15	71.6
OTU_20	fw50_Agapetus_fuscipes	78.26	92	18	2	65	156	194	283	4e-15	69.8
OTU_20	fw92_Leuctra	76.00	100	20	2	60	156	194	292	1e-14	68.0
OTU_20	fw89_Oecismus_monedula	81.43	70	13	0	60	129	264	333	1e-14	68.0
OTU_20	fw18_Oecismus_monedula	81.43	70	13	0	60	129	172	241	1e-14	68.0
OTU_20	fw104_Cordulegaster_boltonii_(reversed)	70.68	133	35	1	13	145	152	280	2e-13	64.4
OTU_20	fw28_Gerroidea	73.91	115	25	3	41	154	174	284	2e-13	64.4
OTU_20	fw103_Siphonoperla	74.23	97	25	0	60	156	193	289	6e-13	62.6
OTU_20	fw38_Isoperla_goertzi	74.23	97	25	0	60	156	193	289	6e-13	62.6
OTU_20	fw90_Sericostoma_personatum	80.88	68	8	2	60	125	263	327	2e-12	60.8
OTU_20	fw45_Sericostoma_personatum	80.88	68	8	2	60	125	172	236	2e-12	60.8
OTU_20	fw56_Osmylus_fulvicephalus	73.00	100	21	2	60	156	281	377	9e-11	55.4
OTU_20	fw86_Ecdyonurus	73.47	98	21	3	36	131	167	261	1e-09	51.8
OTU_20	fw82_Epeorus	72.28	101	20	3	60	156	190	286	4e-09	50.0
OTU_20	fw33_Epeorus_assimilis_(reversed)	72.28	101	20	3	60	156	276	372	4e-09	50.0
OTU_20	fw101_Odontocerum_albicorne_(reversed)	74.42	86	17	3	48	128	23	108	1e-08	48.2
OTU_20	fw85_Rhithrogena	88.89	36	4	0	60	95	277	312	1e-08	48.2
OTU_20	fw48_Odontocerum_albicorne_(reversed)	74.42	86	17	3	48	128	154	239	1e-08	48.2
OTU_20	fw31_Odontocerum_albicorne	74.42	86	17	3	48	128	154	239	1e-08	48.2
OTU_20	fw16_Rhithrogena	88.89	36	4	0	60	95	190	225	1e-08	48.2
OTU_20	fw93_Anomalopterygella_chauvinia	69.52	105	12	4	34	125	164	261	5e-08	46.4
OTU_20	fw100_Halesus	74.65	71	12	2	34	98	254	324	2e-07	44.6
OTU_20	fw97_Drusus_annulatus	73.53	68	12	2	34	95	164	231	7e-06	39.2
OTU_20	fw87_Potamophylax	68.10	116	17	5	34	129	164	279	7e-06	39.2
OTU_20	fw43_Drusus_annulatus	73.53	68	12	2	34	95	164	231	7e-06	39.2
OTU_20	fw25_Drusus_annulatus	73.53	68	12	2	34	95	164	231	7e-06	39.2
OTU_20	fw84_Ephemeridae	76.47	68	11	4	12	75	137	203	2e-05	37.4
OTU_20	fw72_Ancylus	72.09	86	10	6	29	105	126	206	3e-04	33.7
OTU_20	fw14_Ephemeridae	75.00	68	12	4	12	75	137	203	3e-04	33.7
OTU_20	fw1_Ancylus_16S_F_00BC75_A01.ab1	72.09	86	10	6	29	105	96	176	3e-04	33.7
OTU_20	fw34_Paraleptophlebia_submarginata	100.00	17	0	0	60	76	189	205	0.001	31.9
OTU_20	fw94_Ephemerella_major	94.74	19	1	0	57	75	185	203	0.004	30.1
OTU_20	fw21_Ephemerella_major	94.74	19	1	0	57	75	185	203	0.004	30.1
OTU_20	fw79_Philopotamidae	86.21	29	2	2	23	50	226	253	0.012	28.3
OTU_20	fw69_Baetis_sp	67.01	97	25	2	60	156	188	277	0.012	28.3
OTU_20	fw64_Apatania_fimbriata	68.83	77	18	2	60	130	196	272	0.012	28.3
OTU_20	fw63_Philopotamus_montanus	86.21	29	2	2	23	50	135	162	0.012	28.3
OTU_20	fw44_Hydropsyche_instabilis	79.49	39	6	2	13	50	103	66	0.012	28.3
OTU_20	fw11_Philopotamidae	86.21	29	2	2	23	50	135	162	0.012	28.3
OTU_20	fw91_Baetis	74.36	39	10	0	60	98	188	226	0.043	26.5
OTU_20	fw88_Leptophlebiidae	94.12	17	1	0	60	76	274	290	0.043	26.5
OTU_20	fw29_Agapetinae	73.08	52	9	2	79	125	129	180	0.043	26.5
OTU_20	fw19_Baetis_(reversed)	74.36	39	10	0	60	98	188	226	0.043	26.5
OTU_20	fw17_Leptophlebiidae	94.12	17	1	0	60	76	274	290	0.043	26.5
OTU_20	fw99_Agabus_(reversed)	88.89	18	2	0	87	104	92	109	0.15	24.7
OTU_20	fw55_Agabus_cf_paludosus	88.89	18	2	0	87	104	92	109	0.15	24.7
OTU_20	fw27_Agabus	88.89	18	2	0	87	104	92	109	0.15	24.7
OTU_20	fw3_Scirtidae_(reversed)	87.50	24	0	2	34	57	134	154	0.15	24.7
OTU_20	fw95_Ephemerella_mucronata	64.96	117	26	4	40	156	265	366	0.53	22.9
OTU_20	fw83_Silo	100.00	12	0	0	77	88	66	77	0.53	22.9
OTU_20	fw73_Rhyacophila	88.24	17	2	0	87	103	180	196	0.53	22.9
OTU_20	fw67_Asellus_aquaticus_Pal__Assembly	100.00	12	0	0	143	154	329	340	0.53	22.9
OTU_20	fw62_Tinodes_rostocki	93.33	15	1	0	37	51	68	82	0.53	22.9
OTU_20	fw22_Ephemerella_mucronata_(reversed)	64.96	117	26	4	40	156	179	280	0.53	22.9
OTU_20	fw2_Rhyacophila	88.24	17	2	0	87	103	90	106	0.53	22.9
OTU_20	fw76_Hydropsyche_(reversed)	100.00	11	0	0	142	152	49	39	1.8	21.1
OTU_20	fw66_Bivalvia	100.00	11	0	0	142	152	72	82	1.8	21.1
OTU_21	fw42_Protonemura_auberti	100.00	157	0	0	1	157	134	290	1e-79	284
OTU_21	fw71_Nemouridae	94.90	157	8	0	1	157	226	382	7e-69	248
OTU_21	fw39_Nemurella_pictetii_(reversed)	87.90	157	19	0	1	157	134	290	1e-53	197
OTU_21	fw23_Nemourinae	87.90	157	19	0	1	157	134	290	1e-53	197
OTU_21	fw40_Leuctra_nigra_(reversed)	82.82	163	18	7	1	157	134	292	6e-38	145
OTU_21	fw20_Leuctra	82.82	163	18	7	1	157	134	292	6e-38	145
OTU_21	fw92_Leuctra	82.21	163	19	7	1	157	134	292	8e-37	141
OTU_21	fw103_Siphonoperla	87.93	116	11	2	43	157	176	289	3e-36	140
OTU_21	fw38_Isoperla_goertzi	87.93	116	11	2	43	157	176	289	3e-36	140
OTU_21	fw41_Siphonoperla_torrentium	83.22	143	17	4	18	157	151	289	1e-35	138
OTU_21	fw37_Dicranota	79.75	158	30	2	1	157	134	290	1e-34	134
OTU_21	fw70_Perla_marginata	86.73	98	13	0	60	157	198	295	9e-30	118
OTU_21	fw102_Limoniidae	76.58	158	35	2	1	157	222	378	1e-27	111
OTU_21	fw81_Dinocras_(reversed)	80.49	123	18	2	40	157	265	386	1e-27	111
OTU_21	fw36_Limoniidae	76.58	158	35	2	1	157	134	290	1e-27	111
OTU_21	fw13_Dinocras	80.49	123	18	2	40	157	175	296	1e-27	111
OTU_21	fw82_Epeorus	82.35	102	17	1	56	157	186	286	2e-24	100
OTU_21	fw33_Epeorus_assimilis_(reversed)	82.35	102	17	1	56	157	272	372	2e-24	100
OTU_21	fw104_Cordulegaster_boltonii_(reversed)	78.51	121	24	2	37	157	173	291	1e-22	95.1
OTU_21	fw74_Blephariceridae_(reversed)	79.46	112	22	1	46	157	46	156	1e-22	95.1
OTU_21	fw56_Osmylus_fulvicephalus	79.82	114	21	2	45	157	265	377	1e-22	95.1
OTU_21	fw98_Tipulidae	73.91	161	33	4	1	157	222	377	1e-21	91.5
OTU_21	fw4_Blephariceridae	78.57	112	23	1	46	157	178	288	1e-21	91.5
OTU_21	fw61_Simulium_velutinum	73.91	161	33	5	1	157	134	289	2e-20	87.8
OTU_21	fw59_Chelifera_diversicauda	73.86	153	35	3	8	157	142	292	2e-20	87.8
OTU_21	fw7_Simuliidae	80.39	102	17	2	57	157	190	289	2e-20	87.8
OTU_21	fw15_Chironomidae	72.39	163	32	5	1	157	134	289	2e-18	80.6
OTU_21	fw96_Ptychoptera_Pal__Assembly	72.39	163	34	5	1	157	223	380	8e-18	78.8
OTU_21	fw86_Ecdyonurus	78.57	98	20	1	60	157	190	286	8e-18	78.8
OTU_21	fw84_Ephemeridae	74.81	131	29	3	27	157	157	283	8e-18	78.8
OTU_21	fw14_Ephemeridae	74.05	131	30	3	27	157	157	283	3e-16	73.4
OTU_21	fw85_Rhithrogena	76.92	104	18	3	57	157	274	374	1e-15	71.6
OTU_21	fw16_Rhithrogena	76.92	104	18	3	57	157	187	287	1e-15	71.6
OTU_21	fw30_Limnius_(reversed)	76.00	100	23	1	56	155	189	287	4e-15	69.8
OTU_21	fw3_Scirtidae_(reversed)	72.67	161	37	7	2	157	132	290	1e-14	68.0
OTU_21	fw60_Dolichopus_nigricornis	70.89	158	41	4	2	157	134	288	2e-13	64.4
OTU_21	fw53_Limnobaris_t-album_atriplicis_(reversed)	69.28	153	45	2	3	155	135	285	3e-11	57.2
OTU_21	fw50_Agapetus_fuscipes	70.70	157	37	6	3	157	134	283	3e-11	57.2
OTU_21	fw88_Leptophlebiidae	73.00	100	24	2	58	157	272	368	3e-10	53.6
OTU_21	fw17_Leptophlebiidae	73.00	100	24	2	58	157	272	368	3e-10	53.6
OTU_21	fw28_Gerroidea	72.92	96	22	2	60	155	193	284	1e-09	51.8
OTU_21	fw34_Paraleptophlebia_submarginata	72.55	102	21	4	58	157	187	283	5e-08	46.4
OTU_21	fw94_Ephemerella_major	70.30	101	25	2	58	157	186	282	6e-07	42.8
OTU_21	fw21_Ephemerella_major	70.30	101	25	2	58	157	186	282	6e-07	42.8
OTU_21	fw91_Baetis	91.67	24	2	0	57	80	185	208	8e-05	35.6
OTU_21	fw69_Baetis_sp	91.67	24	2	0	57	80	185	208	8e-05	35.6
OTU_21	fw19_Baetis_(reversed)	91.67	24	2	0	57	80	185	208	8e-05	35.6
OTU_21	fw101_Odontocerum_albicorne_(reversed)	76.00	50	11	1	58	107	35	83	3e-04	33.7
OTU_21	fw48_Odontocerum_albicorne_(reversed)	76.00	50	11	1	58	107	166	214	3e-04	33.7
OTU_21	fw31_Odontocerum_albicorne	76.00	50	11	1	58	107	166	214	3e-04	33.7
OTU_21	fw107_Hirudinea_(reversed)	94.44	18	0	1	4	21	92	76	0.15	24.7
OTU_21	fw100_Halesus	85.71	21	3	0	43	63	280	260	0.15	24.7
OTU_21	fw72_Ancylus	93.75	16	1	0	60	75	161	176	0.15	24.7
OTU_21	fw1_Ancylus_16S_F_00BC75_A01.ab1	93.75	16	1	0	60	75	131	146	0.15	24.7
OTU_21	fw90_Sericostoma_personatum	93.33	15	1	0	39	53	44	58	0.53	22.9
OTU_21	fw66_Bivalvia	100.00	12	0	0	101	112	77	66	0.53	22.9
OTU_21	fw45_Sericostoma_personatum	100.00	12	0	0	49	60	148	137	0.53	22.9
OTU_21	fw97_Drusus_annulatus	100.00	11	0	0	43	53	190	180	1.9	21.1
OTU_21	fw95_Ephemerella_mucronata	100.00	11	0	0	42	52	185	195	1.9	21.1
OTU_21	fw93_Anomalopterygella_chauvinia	100.00	11	0	0	43	53	190	180	1.9	21.1
OTU_21	fw79_Philopotamidae	100.00	11	0	0	136	146	334	324	1.9	21.1
OTU_21	fw67_Asellus_aquaticus_Pal__Assembly	100.00	11	0	0	133	143	229	239	1.9	21.1
OTU_21	fw63_Philopotamus_montanus	100.00	11	0	0	136	146	243	233	1.9	21.1
OTU_21	fw58_Crypteria_limnophiloides	92.86	14	1	0	46	59	242	229	1.9	21.1
OTU_21	fw46_Rhyacophila_fasciata_(reversed)	100.00	11	0	0	44	54	20	10	1.9	21.1
OTU_21	fw43_Drusus_annulatus	100.00	11	0	0	43	53	190	180	1.9	21.1
OTU_21	fw25_Drusus_annulatus	100.00	11	0	0	43	53	190	180	1.9	21.1
OTU_21	fw22_Ephemerella_mucronata_(reversed)	100.00	11	0	0	42	52	99	109	1.9	21.1
OTU_21	fw11_Philopotamidae	100.00	11	0	0	136	146	243	233	1.9	21.1
OTU_22	fw70_Perla_marginata	100.00	162	0	0	1	162	295	134	2e-82	293
OTU_22	fw42_Protonemura_auberti	86.73	98	13	0	1	98	290	193	9e-30	118
OTU_22	fw81_Dinocras_(reversed)	83.96	106	12	1	1	101	386	281	1e-28	114
OTU_22	fw13_Dinocras	83.96	106	12	1	1	101	296	191	1e-28	114
OTU_22	fw71_Nemouridae	84.69	98	15	0	1	98	382	285	5e-27	109
OTU_22	fw39_Nemurella_pictetii_(reversed)	84.69	98	15	0	1	98	290	193	5e-27	109
OTU_22	fw23_Nemourinae	84.69	98	15	0	1	98	290	193	5e-27	109
OTU_22	fw103_Siphonoperla	82.65	98	16	1	1	98	289	193	3e-23	96.9
OTU_22	fw40_Leuctra_nigra_(reversed)	82.18	101	13	2	1	98	292	194	3e-23	96.9
OTU_22	fw38_Isoperla_goertzi	82.65	98	16	1	1	98	289	193	3e-23	96.9
OTU_22	fw20_Leuctra	82.18	101	13	2	1	98	292	194	3e-23	96.9
OTU_22	fw92_Leuctra	81.19	101	14	2	1	98	292	194	4e-22	93.3
OTU_22	fw41_Siphonoperla_torrentium	78.22	101	15	2	1	98	289	193	2e-18	80.6
OTU_22	fw58_Crypteria_limnophiloides	76.67	90	21	0	9	98	283	194	1e-14	68.0
OTU_22	fw74_Blephariceridae_(reversed)	80.82	73	13	1	26	98	131	60	5e-14	66.2
OTU_22	fw37_Dicranota	75.51	98	23	1	1	98	290	194	5e-14	66.2
OTU_22	fw4_Blephariceridae	75.51	98	23	1	1	98	288	192	5e-14	66.2
OTU_22	fw96_Ptychoptera_Pal__Assembly	79.45	73	15	0	26	98	355	283	2e-13	64.4
OTU_22	fw3_Scirtidae_(reversed)	74.49	98	25	0	1	98	290	193	2e-13	64.4
OTU_22	fw86_Ecdyonurus	74.26	101	25	1	1	101	286	187	6e-13	62.6
OTU_22	fw99_Agabus_(reversed)	73.47	98	26	0	1	98	291	194	2e-12	60.8
OTU_22	fw27_Agabus	73.47	98	26	0	1	98	291	194	2e-12	60.8
OTU_22	fw59_Chelifera_diversicauda	73.74	99	25	1	1	98	292	194	8e-12	59.0
OTU_22	fw55_Agabus_cf_paludosus	73.47	98	25	1	1	98	290	194	3e-11	57.2
OTU_22	fw30_Limnius_(reversed)	74.23	97	22	3	3	98	287	193	1e-09	51.8
OTU_22	fw53_Limnobaris_t-album_atriplicis_(reversed)	74.68	79	19	1	23	101	265	188	4e-09	50.0
OTU_22	fw87_Potamophylax	69.90	103	24	3	2	98	297	196	7e-06	39.2
OTU_22	fw46_Rhyacophila_fasciata_(reversed)	69.70	99	27	2	1	98	137	41	2e-05	37.4
OTU_22	fw90_Sericostoma_personatum	72.06	68	17	1	34	101	325	260	9e-05	35.6
OTU_22	fw45_Sericostoma_personatum	72.06	68	17	1	34	101	234	169	9e-05	35.6
OTU_22	fw97_Drusus_annulatus	78.95	38	8	0	61	98	233	196	3e-04	33.7
OTU_22	fw93_Anomalopterygella_chauvinia	78.95	38	8	0	61	98	233	196	3e-04	33.7
OTU_22	fw73_Rhyacophila	68.69	99	28	2	1	98	359	263	3e-04	33.7
OTU_22	fw43_Drusus_annulatus	78.95	38	8	0	61	98	233	196	3e-04	33.7
OTU_22	fw25_Drusus_annulatus	78.95	38	8	0	61	98	233	196	3e-04	33.7
OTU_22	fw7_Simuliidae	71.23	73	20	1	26	98	264	193	3e-04	33.7
OTU_22	fw2_Rhyacophila	68.69	99	28	2	1	98	269	173	3e-04	33.7
OTU_22	fw100_Halesus	78.38	37	8	0	62	98	322	286	0.001	31.9
OTU_22	fw98_Tipulidae	69.86	73	21	1	26	98	352	281	0.004	30.1
OTU_22	fw89_Oecismus_monedula	94.74	19	1	0	83	101	279	261	0.004	30.1
OTU_22	fw82_Epeorus	66.23	77	7	2	1	77	286	229	0.004	30.1
OTU_22	fw49_Potamophylax_cf_latipennis	100.00	16	0	0	83	98	211	196	0.004	30.1
OTU_22	fw33_Epeorus_assimilis_(reversed)	66.23	77	7	2	1	77	372	315	0.004	30.1
OTU_22	fw18_Oecismus_monedula	94.74	19	1	0	83	101	187	169	0.004	30.1
OTU_22	fw79_Philopotamidae	76.32	38	9	0	61	98	316	279	0.013	28.3
OTU_22	fw63_Philopotamus_montanus	76.32	38	9	0	61	98	225	188	0.013	28.3
OTU_22	fw34_Paraleptophlebia_submarginata	80.00	30	6	0	1	30	283	254	0.013	28.3
OTU_22	fw11_Philopotamidae	76.32	38	9	0	61	98	225	188	0.013	28.3
OTU_22	fw94_Ephemerella_major	100.00	13	0	0	3	15	3	15	0.16	24.7
OTU_22	fw76_Hydropsyche_(reversed)	74.42	43	10	1	57	98	103	61	0.16	24.7
OTU_22	fw64_Apatania_fimbriata	93.75	16	1	0	83	98	211	196	0.16	24.7
OTU_22	fw21_Ephemerella_major	100.00	13	0	0	3	15	3	15	0.16	24.7
OTU_22	fw62_Tinodes_rostocki	68.75	64	19	1	31	94	235	173	0.55	22.9
OTU_22	fw44_Hydropsyche_instabilis	93.33	15	1	0	84	98	207	193	0.55	22.9
OTU_22	fw107_Hirudinea_(reversed)	100.00	11	0	0	34	44	91	101	1.9	21.1
OTU_23	fw55_Agabus_cf_paludosus	83.12	160	22	3	1	158	290	134	1e-41	158
OTU_23	fw99_Agabus_(reversed)	81.99	161	23	4	1	158	291	134	2e-38	147
OTU_23	fw27_Agabus	81.99	161	23	4	1	158	291	134	2e-38	147
OTU_23	fw74_Blephariceridae_(reversed)	79.01	162	24	3	1	158	156	1	1e-34	134
OTU_23	fw102_Limoniidae	79.75	158	29	3	1	157	378	223	1e-33	131
OTU_23	fw61_Simulium_velutinum	79.87	159	26	4	1	157	289	135	1e-33	131
OTU_23	fw36_Limoniidae	79.75	158	29	3	1	157	290	135	1e-33	131
OTU_23	fw4_Blephariceridae	78.40	162	25	3	1	158	288	133	1e-33	131
OTU_23	fw98_Tipulidae	79.75	158	28	4	1	157	377	223	2e-32	127
OTU_23	fw59_Chelifera_diversicauda	80.25	162	25	6	1	158	292	134	2e-32	127
OTU_23	fw104_Cordulegaster_boltonii_(reversed)	77.07	157	36	0	1	157	291	135	7e-31	122
OTU_23	fw7_Simuliidae	78.62	159	28	4	1	157	289	135	7e-31	122
OTU_23	fw73_Rhyacophila	82.54	126	19	3	1	124	359	235	9e-30	118
OTU_23	fw56_Osmylus_fulvicephalus	77.99	159	32	3	1	158	377	221	9e-30	118
OTU_23	fw46_Rhyacophila_fasciata_(reversed)	82.26	124	19	2	1	121	137	14	9e-30	118
OTU_23	fw3_Scirtidae_(reversed)	78.40	162	29	5	1	158	290	131	9e-30	118
OTU_23	fw2_Rhyacophila	82.54	126	19	3	1	124	269	145	9e-30	118
OTU_23	fw53_Limnobaris_t-album_atriplicis_(reversed)	84.16	101	16	0	3	103	285	185	1e-27	111
OTU_23	fw96_Ptychoptera_Pal__Assembly	78.21	156	25	6	1	153	380	231	5e-27	109
OTU_23	fw58_Crypteria_limnophiloides	77.22	158	23	6	3	150	289	135	2e-26	107
OTU_23	fw100_Halesus	74.85	167	31	5	2	158	387	222	2e-24	100
OTU_23	fw97_Drusus_annulatus	75.88	170	25	8	2	158	298	132	2e-24	100
OTU_23	fw43_Drusus_annulatus	75.88	170	25	8	2	158	298	132	2e-24	100
OTU_23	fw25_Drusus_annulatus	75.88	170	25	8	2	158	298	132	2e-24	100
OTU_23	fw93_Anomalopterygella_chauvinia	73.96	169	30	5	2	158	298	132	3e-23	96.9
OTU_23	fw60_Dolichopus_nigricornis	74.38	160	35	3	1	158	288	133	3e-23	96.9
OTU_23	fw49_Potamophylax_cf_latipennis	75.60	168	28	8	2	158	297	132	1e-22	95.1
OTU_23	fw28_Gerroidea	78.33	120	22	2	3	122	284	169	1e-22	95.1
OTU_23	fw29_Agapetinae	74.51	153	34	3	1	150	283	133	1e-21	91.5
OTU_23	fw15_Chironomidae	77.59	116	23	1	1	116	289	177	1e-21	91.5
OTU_23	fw30_Limnius_(reversed)	80.41	97	19	0	3	99	287	191	4e-21	89.7
OTU_23	fw50_Agapetus_fuscipes	73.58	159	30	5	1	156	283	134	5e-20	86.0
OTU_23	fw103_Siphonoperla	77.88	104	23	0	1	104	289	186	2e-19	84.2
OTU_23	fw38_Isoperla_goertzi	77.88	104	23	0	1	104	289	186	2e-19	84.2
OTU_23	fw64_Apatania_fimbriata	84.09	88	10	4	58	142	235	149	6e-19	82.4
OTU_23	fw89_Oecismus_monedula	100.00	11	0	0	148	158	234	224	2e-18	80.6
OTU_23	fw18_Oecismus_monedula	100.00	11	0	0	148	158	142	132	2e-18	80.6
OTU_23	fw90_Sericostoma_personatum	84.06	69	10	1	35	103	324	257	1e-15	71.6
OTU_23	fw87_Potamophylax	72.78	169	31	9	2	158	297	132	1e-15	71.6
OTU_23	fw45_Sericostoma_personatum	84.06	69	10	1	35	103	233	166	1e-15	71.6
OTU_23	fw79_Philopotamidae	72.66	139	31	4	19	156	358	226	1e-14	68.0
OTU_23	fw63_Philopotamus_montanus	72.66	139	31	4	19	156	267	135	1e-14	68.0
OTU_23	fw11_Philopotamidae	72.66	139	31	4	19	156	267	135	1e-14	68.0
OTU_23	fw71_Nemouridae	71.07	159	41	4	1	157	382	227	5e-14	66.2
OTU_23	fw44_Hydropsyche_instabilis	73.87	111	18	3	56	157	232	124	5e-14	66.2
OTU_23	fw76_Hydropsyche_(reversed)	77.50	80	15	2	43	122	112	36	3e-11	57.2
OTU_23	fw85_Rhithrogena	73.00	100	26	1	1	99	374	275	9e-11	55.4
OTU_23	fw81_Dinocras_(reversed)	71.55	116	24	3	1	107	386	271	9e-11	55.4
OTU_23	fw16_Rhithrogena	73.00	100	26	1	1	99	287	188	9e-11	55.4
OTU_23	fw13_Dinocras	71.55	116	24	3	1	107	296	181	9e-11	55.4
OTU_23	fw70_Perla_marginata	71.43	98	27	1	1	97	295	198	1e-08	48.2
OTU_23	fw62_Tinodes_rostocki	70.33	91	18	2	28	117	230	148	6e-07	42.8
OTU_23	fw82_Epeorus	68.29	164	37	8	1	158	286	132	7e-06	39.2
OTU_23	fw33_Epeorus_assimilis_(reversed)	68.29	164	37	8	1	158	372	218	7e-06	39.2
OTU_23	fw88_Leptophlebiidae	86.67	30	4	0	1	30	368	339	2e-05	37.4
OTU_23	fw17_Leptophlebiidae	86.67	30	4	0	1	30	368	339	2e-05	37.4
OTU_23	fw42_Protonemura_auberti	94.12	17	1	0	45	61	176	192	0.044	26.5
OTU_23	fw37_Dicranota	100.00	14	0	0	69	82	58	71	0.044	26.5
OTU_23	fw95_Ephemerella_mucronata	93.75	16	1	0	57	72	173	158	0.15	24.7
OTU_23	fw48_Odontocerum_albicorne_(reversed)	75.76	33	8	0	11	43	62	94	0.15	24.7
OTU_23	fw34_Paraleptophlebia_submarginata	100.00	13	0	0	60	72	87	75	0.15	24.7
OTU_23	fw31_Odontocerum_albicorne	75.76	33	8	0	11	43	62	94	0.15	24.7
OTU_23	fw22_Ephemerella_mucronata_(reversed)	93.75	16	1	0	57	72	87	72	0.15	24.7
OTU_23	fw94_Ephemerella_major	100.00	12	0	0	131	142	279	268	0.53	22.9
OTU_23	fw83_Silo	88.24	17	2	0	131	147	229	245	0.53	22.9
OTU_23	fw41_Siphonoperla_torrentium	80.00	25	1	1	62	86	86	66	0.53	22.9
OTU_23	fw21_Ephemerella_major	100.00	12	0	0	131	142	279	268	0.53	22.9
OTU_23	fw8_Gammarus	100.00	12	0	0	54	65	133	144	0.53	22.9
OTU_23	fw91_Baetis	100.00	11	0	0	1	11	72	82	1.9	21.1
OTU_23	fw69_Baetis_sp	100.00	11	0	0	1	11	72	82	1.9	21.1
OTU_23	fw67_Asellus_aquaticus_Pal__Assembly	100.00	11	0	0	116	126	227	237	1.9	21.1
OTU_23	fw39_Nemurella_pictetii_(reversed)	100.00	11	0	0	62	72	86	76	1.9	21.1
OTU_23	fw23_Nemourinae	100.00	11	0	0	62	72	86	76	1.9	21.1
OTU_23	fw19_Baetis_(reversed)	100.00	11	0	0	1	11	72	82	1.9	21.1
OTU_24	fw102_Limoniidae	100.00	157	0	0	1	157	222	378	1e-79	284
OTU_24	fw36_Limoniidae	100.00	157	0	0	1	157	134	290	1e-79	284
OTU_24	fw37_Dicranota	89.17	157	17	0	1	157	134	290	2e-56	206
OTU_24	fw98_Tipulidae	85.35	157	22	1	1	157	222	377	4e-47	176
OTU_24	fw61_Simulium_velutinum	85.09	161	15	6	1	157	134	289	2e-43	163
OTU_24	fw74_Blephariceridae_(reversed)	82.91	158	22	2	2	157	2	156	3e-42	159
OTU_24	fw4_Blephariceridae	82.91	158	22	2	2	157	134	288	3e-42	159
OTU_24	fw7_Simuliidae	83.75	160	19	5	1	157	134	289	4e-41	156
OTU_24	fw96_Ptychoptera_Pal__Assembly	83.02	159	24	3	1	157	223	380	1e-40	154
OTU_24	fw59_Chelifera_diversicauda	81.65	158	27	2	2	157	135	292	2e-38	147
OTU_24	fw15_Chironomidae	79.62	157	31	1	1	157	134	289	3e-35	136
OTU_24	fw60_Dolichopus_nigricornis	79.87	159	25	4	2	157	134	288	1e-33	131
OTU_24	fw58_Crypteria_limnophiloides	79.22	154	31	1	3	155	136	289	1e-33	131
OTU_24	fw39_Nemurella_pictetii_(reversed)	77.64	161	28	4	1	157	134	290	9e-30	118
OTU_24	fw23_Nemourinae	77.64	161	28	4	1	157	134	290	9e-30	118
OTU_24	fw42_Protonemura_auberti	76.58	158	35	2	1	157	134	290	1e-27	111
OTU_24	fw99_Agabus_(reversed)	75.80	157	37	1	2	157	135	291	5e-27	109
OTU_24	fw27_Agabus	75.80	157	37	1	2	157	135	291	5e-27	109
OTU_24	fw71_Nemouridae	75.95	158	36	2	1	157	226	382	2e-26	107
OTU_24	fw55_Agabus_cf_paludosus	77.30	141	26	3	21	157	152	290	7e-25	102
OTU_24	fw56_Osmylus_fulvicephalus	75.84	149	30	3	15	157	229	377	8e-24	98.7
OTU_24	fw41_Siphonoperla_torrentium	75.61	164	25	7	1	157	134	289	8e-24	98.7
OTU_24	fw104_Cordulegaster_boltonii_(reversed)	75.30	166	24	8	1	157	134	291	1e-22	95.1
OTU_24	fw28_Gerroidea	78.07	114	22	1	42	155	174	284	1e-21	91.5
OTU_24	fw3_Scirtidae_(reversed)	73.91	161	35	4	2	157	132	290	4e-21	89.7
OTU_24	fw29_Agapetinae	74.03	154	27	5	15	157	132	283	2e-20	87.8
OTU_24	fw103_Siphonoperla	78.43	102	22	0	56	157	188	289	5e-20	86.0
OTU_24	fw38_Isoperla_goertzi	78.43	102	22	0	56	157	188	289	5e-20	86.0
OTU_24	fw40_Leuctra_nigra_(reversed)	78.43	102	18	2	59	157	192	292	2e-18	80.6
OTU_24	fw20_Leuctra	78.43	102	18	2	59	157	192	292	2e-18	80.6
OTU_24	fw49_Potamophylax_cf_latipennis	73.81	168	28	9	2	156	133	297	8e-18	78.8
OTU_24	fw46_Rhyacophila_fasciata_(reversed)	72.15	158	20	7	2	157	2	137	3e-17	77.0
OTU_24	fw92_Leuctra	77.45	102	19	2	59	157	192	292	1e-16	75.2
OTU_24	fw50_Agapetus_fuscipes	73.46	162	24	9	3	157	134	283	1e-16	75.2
OTU_24	fw90_Sericostoma_personatum	83.10	71	11	1	56	126	258	327	1e-15	71.6
OTU_24	fw45_Sericostoma_personatum	83.10	71	11	1	56	126	167	236	1e-15	71.6
OTU_24	fw89_Oecismus_monedula	76.84	95	18	2	38	130	241	333	1e-14	68.0
OTU_24	fw82_Epeorus	75.00	116	26	3	43	157	173	286	1e-14	68.0
OTU_24	fw33_Epeorus_assimilis_(reversed)	75.00	116	26	3	43	157	259	372	1e-14	68.0
OTU_24	fw18_Oecismus_monedula	76.84	95	18	2	38	130	149	241	1e-14	68.0
OTU_24	fw84_Ephemeridae	70.00	160	37	5	1	157	132	283	2e-12	60.8
OTU_24	fw79_Philopotamidae	72.08	154	30	8	15	157	224	375	2e-12	60.8
OTU_24	fw63_Philopotamus_montanus	72.08	154	30	8	15	157	133	284	2e-12	60.8
OTU_24	fw11_Philopotamidae	72.08	154	30	8	15	157	133	284	2e-12	60.8
OTU_24	fw101_Odontocerum_albicorne_(reversed)	73.58	106	18	4	24	128	3	99	3e-11	57.2
OTU_24	fw48_Odontocerum_albicorne_(reversed)	73.58	106	18	4	24	128	134	230	3e-11	57.2
OTU_24	fw31_Odontocerum_albicorne	73.58	106	18	4	24	128	134	230	3e-11	57.2
OTU_24	fw88_Leptophlebiidae	73.74	99	24	2	59	157	272	368	9e-11	55.4
OTU_24	fw17_Leptophlebiidae	73.74	99	24	2	59	157	272	368	9e-11	55.4
OTU_24	fw14_Ephemeridae	69.38	160	38	5	1	157	132	283	9e-11	55.4
OTU_24	fw83_Silo	70.23	131	37	2	3	132	136	265	3e-10	53.6
OTU_24	fw72_Ancylus	76.54	81	14	3	30	106	126	205	1e-09	51.8
OTU_24	fw1_Ancylus_16S_F_00BC75_A01.ab1	76.54	81	14	3	30	106	96	175	1e-09	51.8
OTU_24	fw85_Rhithrogena	73.27	101	24	3	59	157	275	374	4e-09	50.0
OTU_24	fw16_Rhithrogena	73.27	101	24	3	59	157	188	287	4e-09	50.0
OTU_24	fw94_Ephemerella_major	72.00	100	26	2	58	157	185	282	1e-08	48.2
OTU_24	fw21_Ephemerella_major	72.00	100	26	2	58	157	185	282	1e-08	48.2
OTU_24	fw95_Ephemerella_mucronata	72.00	100	25	3	58	157	270	366	2e-07	44.6
OTU_24	fw22_Ephemerella_mucronata_(reversed)	72.00	100	25	3	58	157	184	280	2e-07	44.6
OTU_24	fw87_Potamophylax	66.42	137	23	4	43	156	161	297	6e-07	42.8
OTU_24	fw86_Ecdyonurus	68.93	103	32	0	55	157	184	286	6e-07	42.8
OTU_24	fw34_Paraleptophlebia_submarginata	82.00	50	7	2	46	95	175	222	6e-07	42.8
OTU_24	fw100_Halesus	90.48	21	2	0	137	157	184	164	0.004	30.1
OTU_24	fw97_Drusus_annulatus	90.48	21	2	0	137	157	94	74	0.004	30.1
OTU_24	fw93_Anomalopterygella_chauvinia	90.48	21	2	0	137	157	94	74	0.004	30.1
OTU_24	fw43_Drusus_annulatus	90.48	21	2	0	137	157	94	74	0.004	30.1
OTU_24	fw25_Drusus_annulatus	90.48	21	2	0	137	157	94	74	0.004	30.1
OTU_24	fw91_Baetis	94.44	18	1	0	59	76	186	203	0.012	28.3
OTU_24	fw69_Baetis_sp	94.44	18	1	0	59	76	186	203	0.012	28.3
OTU_24	fw62_Tinodes_rostocki	80.00	35	1	2	16	50	52	80	0.012	28.3
OTU_24	fw19_Baetis_(reversed)	94.44	18	1	0	59	76	186	203	0.012	28.3
OTU_24	fw107_Hirudinea_(reversed)	78.38	37	4	2	94	126	125	89	0.044	26.5
OTU_24	fw81_Dinocras_(reversed)	94.12	17	1	0	76	92	278	262	0.044	26.5
OTU_24	fw76_Hydropsyche_(reversed)	73.91	46	11	1	53	97	2	47	0.044	26.5
OTU_24	fw30_Limnius_(reversed)	72.73	44	7	1	8	46	105	62	0.044	26.5
OTU_24	fw13_Dinocras	94.12	17	1	0	76	92	188	172	0.044	26.5
OTU_24	fw67_Asellus_aquaticus_Pal__Assembly	100.00	12	0	0	33	44	299	310	0.53	22.9
OTU_24	fw64_Apatania_fimbriata	100.00	12	0	0	41	52	99	110	0.53	22.9
OTU_24	fw44_Hydropsyche_instabilis	100.00	12	0	0	76	87	67	78	0.53	22.9
OTU_24	fw54_Bythinella_compressa	100.00	11	0	0	141	151	342	352	1.9	21.1
OTU_25	fw91_Baetis	100.00	148	0	0	1	148	130	277	7e-75	268
OTU_25	fw19_Baetis_(reversed)	99.32	148	1	0	1	148	130	277	9e-74	264
OTU_25	fw69_Baetis_sp	95.95	148	6	0	1	148	130	277	1e-66	241
OTU_25	fw39_Nemurella_pictetii_(reversed)	80.00	40	8	0	56	95	190	229	2e-05	37.4
OTU_25	fw23_Nemourinae	80.00	40	8	0	56	95	190	229	2e-05	37.4
OTU_25	fw103_Siphonoperla	91.67	24	2	0	56	79	190	213	8e-05	35.6
OTU_25	fw92_Leuctra	91.67	24	2	0	56	79	191	214	8e-05	35.6
OTU_25	fw85_Rhithrogena	79.07	43	6	1	56	95	274	316	8e-05	35.6
OTU_25	fw82_Epeorus	80.43	46	7	2	56	99	187	232	8e-05	35.6
OTU_25	fw71_Nemouridae	91.67	24	2	0	56	79	282	305	8e-05	35.6
OTU_25	fw42_Protonemura_auberti	91.67	24	2	0	56	79	190	213	8e-05	35.6
OTU_25	fw40_Leuctra_nigra_(reversed)	91.67	24	2	0	56	79	191	214	8e-05	35.6
OTU_25	fw38_Isoperla_goertzi	91.67	24	2	0	56	79	190	213	8e-05	35.6
OTU_25	fw33_Epeorus_assimilis_(reversed)	80.43	46	7	2	56	99	273	318	8e-05	35.6
OTU_25	fw20_Leuctra	91.67	24	2	0	56	79	191	214	8e-05	35.6
OTU_25	fw16_Rhithrogena	79.07	43	6	1	56	95	187	229	8e-05	35.6
OTU_25	fw56_Osmylus_fulvicephalus	91.30	23	2	0	56	78	278	300	3e-04	33.7
OTU_25	fw41_Siphonoperla_torrentium	91.30	23	2	0	57	79	191	213	3e-04	33.7
OTU_25	fw84_Ephemeridae	90.91	22	2	0	57	78	186	207	0.001	31.9
OTU_25	fw104_Cordulegaster_boltonii_(reversed)	94.74	19	1	0	56	74	192	210	0.003	30.1
OTU_25	fw94_Ephemerella_major	90.48	21	2	0	54	74	183	203	0.003	30.1
OTU_25	fw61_Simulium_velutinum	94.74	19	1	0	56	74	190	208	0.003	30.1
OTU_25	fw21_Ephemerella_major	90.48	21	2	0	54	74	183	203	0.003	30.1
OTU_25	fw7_Simuliidae	94.74	19	1	0	56	74	190	208	0.003	30.1
OTU_25	fw102_Limoniidae	94.44	18	1	0	57	74	280	297	0.012	28.3
OTU_25	fw98_Tipulidae	94.44	18	1	0	57	74	279	296	0.012	28.3
OTU_25	fw60_Dolichopus_nigricornis	94.44	18	1	0	57	74	190	207	0.012	28.3
OTU_25	fw37_Dicranota	94.44	18	1	0	57	74	192	209	0.012	28.3
OTU_25	fw36_Limoniidae	94.44	18	1	0	57	74	192	209	0.012	28.3
OTU_25	fw34_Paraleptophlebia_submarginata	94.44	18	1	0	57	74	187	204	0.012	28.3
OTU_25	fw72_Ancylus	94.12	17	1	0	89	105	112	96	0.041	26.5
OTU_25	fw15_Chironomidae	74.36	39	10	0	59	97	193	231	0.041	26.5
OTU_25	fw1_Ancylus_16S_F_00BC75_A01.ab1	94.12	17	1	0	89	105	82	66	0.041	26.5
OTU_25	fw86_Ecdyonurus	85.71	21	3	0	59	79	190	210	0.14	24.7
OTU_25	fw97_Drusus_annulatus	100.00	12	0	0	100	111	211	222	0.50	22.9
OTU_25	fw93_Anomalopterygella_chauvinia	100.00	12	0	0	100	111	211	222	0.50	22.9
OTU_25	fw73_Rhyacophila	100.00	12	0	0	98	109	308	319	0.50	22.9
OTU_25	fw43_Drusus_annulatus	100.00	12	0	0	100	111	211	222	0.50	22.9
OTU_25	fw25_Drusus_annulatus	100.00	12	0	0	100	111	211	222	0.50	22.9
OTU_25	fw2_Rhyacophila	100.00	12	0	0	98	109	218	229	0.50	22.9
OTU_25	fw101_Odontocerum_albicorne_(reversed)	100.00	11	0	0	99	109	14	24	1.7	21.1
OTU_25	fw99_Agabus_(reversed)	92.86	14	1	0	102	115	108	95	1.7	21.1
OTU_25	fw96_Ptychoptera_Pal__Assembly	100.00	11	0	0	102	112	369	379	1.7	21.1
OTU_25	fw66_Bivalvia	100.00	11	0	0	59	69	294	304	1.7	21.1
OTU_25	fw59_Chelifera_diversicauda	100.00	11	0	0	102	112	281	291	1.7	21.1
OTU_25	fw55_Agabus_cf_paludosus	92.86	14	1	0	102	115	108	95	1.7	21.1
OTU_25	fw48_Odontocerum_albicorne_(reversed)	100.00	11	0	0	99	109	145	155	1.7	21.1
OTU_25	fw46_Rhyacophila_fasciata_(reversed)	100.00	11	0	0	99	109	87	97	1.7	21.1
OTU_25	fw31_Odontocerum_albicorne	100.00	11	0	0	99	109	145	155	1.7	21.1
OTU_25	fw30_Limnius_(reversed)	92.86	14	1	0	102	115	108	95	1.7	21.1
OTU_25	fw27_Agabus	92.86	14	1	0	102	115	108	95	1.7	21.1
OTU_25	fw3_Scirtidae_(reversed)	100.00	11	0	0	133	143	264	254	1.7	21.1
OTU_26	fw101_Odontocerum_albicorne_(reversed)	100.00	145	0	0	1	145	1	145	3e-73	262
OTU_26	fw48_Odontocerum_albicorne_(reversed)	100.00	145	0	0	1	145	132	276	3e-73	262
OTU_26	fw31_Odontocerum_albicorne	100.00	145	0	0	1	145	132	276	3e-73	262
OTU_26	fw49_Potamophylax_cf_latipennis	78.30	106	14	5	28	131	185	283	3e-16	73.4
OTU_26	fw3_Scirtidae_(reversed)	83.82	68	9	1	28	95	184	249	1e-15	71.6
OTU_26	fw100_Halesus	76.53	98	16	3	34	131	283	373	5e-14	66.2
OTU_26	fw79_Philopotamidae	76.15	109	16	5	34	140	276	376	5e-14	66.2
OTU_26	fw63_Philopotamus_montanus	76.15	109	16	5	34	140	185	285	5e-14	66.2
OTU_26	fw11_Philopotamidae	76.15	109	16	5	34	140	185	285	5e-14	66.2
OTU_26	fw73_Rhyacophila	75.24	105	22	3	22	125	247	348	6e-13	62.6
OTU_26	fw64_Apatania_fimbriata	75.00	96	17	2	36	131	195	283	6e-13	62.6
OTU_26	fw62_Tinodes_rostocki	81.82	66	11	1	42	106	174	239	6e-13	62.6
OTU_26	fw2_Rhyacophila	75.24	105	22	3	22	125	157	258	6e-13	62.6
OTU_26	fw46_Rhyacophila_fasciata_(reversed)	76.09	92	19	2	34	125	38	126	2e-12	60.8
OTU_26	fw102_Limoniidae	73.58	106	18	4	3	99	245	349	2e-11	57.2
OTU_26	fw36_Limoniidae	73.58	106	18	4	3	99	157	261	2e-11	57.2
OTU_26	fw7_Simuliidae	81.16	69	9	3	18	83	171	238	2e-11	57.2
OTU_26	fw61_Simulium_velutinum	75.95	79	16	2	30	108	186	261	1e-09	51.8
OTU_26	fw59_Chelifera_diversicauda	76.71	73	10	3	34	99	191	263	1e-08	48.2
OTU_26	fw15_Chironomidae	71.07	121	29	4	23	142	181	296	1e-08	48.2
OTU_26	fw98_Tipulidae	84.62	39	6	0	34	72	278	316	1e-07	44.6
OTU_26	fw58_Crypteria_limnophiloides	88.24	34	4	0	52	85	181	148	1e-07	44.6
OTU_26	fw56_Osmylus_fulvicephalus	84.62	39	6	0	35	73	279	317	1e-07	44.6
OTU_26	fw53_Limnobaris_t-album_atriplicis_(reversed)	84.62	39	6	0	35	73	189	227	1e-07	44.6
OTU_26	fw41_Siphonoperla_torrentium	75.71	70	15	2	34	101	190	259	5e-07	42.8
OTU_26	fw37_Dicranota	80.39	51	7	2	3	50	157	207	2e-06	41.0
OTU_26	fw34_Paraleptophlebia_submarginata	86.49	37	4	1	35	71	187	222	2e-06	41.0
OTU_26	fw104_Cordulegaster_boltonii_(reversed)	82.93	41	6	1	35	74	193	233	6e-06	39.2
OTU_26	fw95_Ephemerella_mucronata	82.93	41	6	1	30	70	266	305	6e-06	39.2
OTU_26	fw22_Ephemerella_mucronata_(reversed)	82.93	41	6	1	30	70	180	219	6e-06	39.2
OTU_26	fw40_Leuctra_nigra_(reversed)	75.00	72	11	4	35	99	192	263	2e-05	37.4
OTU_26	fw20_Leuctra	75.00	72	11	4	35	99	192	263	2e-05	37.4
OTU_26	fw84_Ephemeridae	82.05	39	6	1	34	72	185	222	8e-05	35.6
OTU_26	fw76_Hydropsyche_(reversed)	80.85	47	5	3	18	60	38	84	8e-05	35.6
OTU_26	fw60_Dolichopus_nigricornis	75.93	54	12	1	19	71	173	226	8e-05	35.6
OTU_26	fw92_Leuctra	73.61	72	12	4	35	99	192	263	3e-04	33.7
OTU_26	fw83_Silo	83.33	36	2	2	48	82	243	211	3e-04	33.7
OTU_26	fw71_Nemouridae	76.00	50	11	1	35	83	283	332	3e-04	33.7
OTU_26	fw44_Hydropsyche_instabilis	80.56	36	7	0	36	71	192	227	3e-04	33.7
OTU_26	fw42_Protonemura_auberti	76.00	50	11	1	35	83	191	240	3e-04	33.7
OTU_26	fw103_Siphonoperla	77.55	49	9	2	35	81	191	239	0.001	31.9
OTU_26	fw94_Ephemerella_major	100.00	17	0	0	34	50	185	201	0.001	31.9
OTU_26	fw90_Sericostoma_personatum	79.07	43	5	2	78	118	149	189	0.001	31.9
OTU_26	fw89_Oecismus_monedula	79.07	43	5	2	78	118	150	190	0.001	31.9
OTU_26	fw50_Agapetus_fuscipes	68.57	70	7	2	33	87	185	254	0.001	31.9
OTU_26	fw45_Sericostoma_personatum	79.07	43	5	2	78	118	58	98	0.001	31.9
OTU_26	fw38_Isoperla_goertzi	77.55	49	9	2	35	81	191	239	0.001	31.9
OTU_26	fw21_Ephemerella_major	100.00	17	0	0	34	50	185	201	0.001	31.9
OTU_26	fw18_Oecismus_monedula	79.07	43	5	2	78	118	58	98	0.001	31.9
OTU_26	fw14_Ephemeridae	79.49	39	7	1	34	72	185	222	0.001	31.9
OTU_26	fw85_Rhithrogena	100.00	16	0	0	35	50	275	290	0.003	30.1
OTU_26	fw82_Epeorus	100.00	16	0	0	35	50	188	203	0.003	30.1
OTU_26	fw39_Nemurella_pictetii_(reversed)	100.00	16	0	0	35	50	191	206	0.003	30.1
OTU_26	fw33_Epeorus_assimilis_(reversed)	100.00	16	0	0	35	50	274	289	0.003	30.1
OTU_26	fw28_Gerroidea	70.00	70	18	1	37	106	193	259	0.003	30.1
OTU_26	fw23_Nemourinae	100.00	16	0	0	35	50	191	206	0.003	30.1
OTU_26	fw16_Rhithrogena	100.00	16	0	0	35	50	188	203	0.003	30.1
OTU_26	fw88_Leptophlebiidae	74.42	43	11	0	35	77	272	314	0.011	28.3
OTU_26	fw72_Ancylus	76.74	43	5	2	31	71	155	194	0.011	28.3
OTU_26	fw17_Leptophlebiidae	74.42	43	11	0	35	77	272	314	0.011	28.3
OTU_26	fw1_Ancylus_16S_F_00BC75_A01.ab1	76.74	43	5	2	31	71	125	164	0.011	28.3
OTU_26	fw99_Agabus_(reversed)	86.36	22	3	0	115	136	174	195	0.040	26.5
OTU_26	fw96_Ptychoptera_Pal__Assembly	80.65	31	5	1	53	82	240	270	0.040	26.5
OTU_26	fw87_Potamophylax	77.50	40	6	2	50	87	250	212	0.040	26.5
OTU_26	fw81_Dinocras_(reversed)	94.12	17	1	0	69	85	264	280	0.040	26.5
OTU_26	fw27_Agabus	86.36	22	3	0	115	136	174	195	0.040	26.5
OTU_26	fw13_Dinocras	94.12	17	1	0	69	85	174	190	0.040	26.5
OTU_26	fw93_Anomalopterygella_chauvinia	75.61	41	5	2	53	93	59	94	0.14	24.7
OTU_26	fw29_Agapetinae	100.00	13	0	0	55	67	98	110	0.14	24.7
OTU_26	fw55_Agabus_cf_paludosus	88.24	17	2	0	115	131	174	190	0.48	22.9
OTU_26	fw91_Baetis	100.00	11	0	0	14	24	228	238	1.7	21.1
OTU_26	fw74_Blephariceridae_(reversed)	100.00	11	0	0	51	61	28	18	1.7	21.1
OTU_26	fw69_Baetis_sp	100.00	11	0	0	14	24	228	238	1.7	21.1
OTU_26	fw66_Bivalvia	100.00	11	0	0	50	60	285	275	1.7	21.1
OTU_26	fw30_Limnius_(reversed)	100.00	11	0	0	30	40	75	85	1.7	21.1
OTU_26	fw19_Baetis_(reversed)	100.00	11	0	0	14	24	228	238	1.7	21.1
OTU_26	fw4_Blephariceridae	100.00	11	0	0	59	69	73	63	1.7	21.1
OTU_27	fw64_Apatania_fimbriata	80.14	146	17	5	29	168	159	298	8e-31	122
OTU_27	fw97_Drusus_annulatus	78.88	161	24	6	9	168	148	299	3e-30	120
OTU_27	fw25_Drusus_annulatus	78.88	161	24	6	9	168	148	299	3e-30	120
OTU_27	fw100_Halesus	78.12	160	26	5	9	168	238	388	3e-29	116
OTU_27	fw43_Drusus_annulatus	78.26	161	25	6	9	168	148	299	1e-28	114
OTU_27	fw49_Potamophylax_cf_latipennis	76.14	176	25	7	1	168	132	298	4e-28	113
OTU_27	fw93_Anomalopterygella_chauvinia	77.64	161	26	6	9	168	148	299	1e-27	111
OTU_27	fw87_Potamophylax	73.72	156	28	4	23	168	146	298	1e-21	91.5
OTU_27	fw59_Chelifera_diversicauda	73.65	167	23	7	5	160	128	284	1e-21	91.5
OTU_27	fw90_Sericostoma_personatum	100.00	12	0	0	6	17	192	203	7e-19	82.4
OTU_27	fw45_Sericostoma_personatum	100.00	12	0	0	6	17	101	112	7e-19	82.4
OTU_27	fw48_Odontocerum_albicorne_(reversed)	100.00	11	0	0	15	25	98	108	1e-16	75.2
OTU_27	fw31_Odontocerum_albicorne	100.00	11	0	0	15	25	98	108	1e-16	75.2
OTU_27	fw102_Limoniidae	70.37	162	31	5	2	160	223	370	4e-15	69.8
OTU_27	fw36_Limoniidae	70.37	162	31	5	2	160	135	282	4e-15	69.8
OTU_27	fw79_Philopotamidae	70.62	160	28	7	5	157	218	365	7e-13	62.6
OTU_27	fw63_Philopotamus_montanus	70.62	160	28	7	5	157	127	274	7e-13	62.6
OTU_27	fw11_Philopotamidae	70.62	160	28	7	5	157	127	274	7e-13	62.6
OTU_27	fw101_Odontocerum_albicorne_(reversed)	71.11	135	28	4	26	153	1	131	2e-12	60.8
OTU_27	fw98_Tipulidae	74.49	98	21	2	2	99	223	316	8e-12	59.0
OTU_27	fw96_Ptychoptera_Pal__Assembly	68.79	157	33	4	11	160	225	372	8e-12	59.0
OTU_27	fw89_Oecismus_monedula	80.60	67	7	3	41	104	242	305	1e-10	55.4
OTU_27	fw74_Blephariceridae_(reversed)	73.00	100	21	2	1	99	1	95	1e-10	55.4
OTU_27	fw58_Crypteria_limnophiloides	71.84	103	24	1	2	99	127	229	1e-10	55.4
OTU_27	fw37_Dicranota	68.52	162	34	5	2	160	135	282	1e-10	55.4
OTU_27	fw29_Agapetinae	74.23	97	18	3	3	99	134	223	1e-10	55.4
OTU_27	fw18_Oecismus_monedula	80.60	67	7	3	41	104	150	213	1e-10	55.4
OTU_27	fw4_Blephariceridae	73.00	100	21	2	1	99	133	227	1e-10	55.4
OTU_27	fw60_Dolichopus_nigricornis	74.44	90	15	3	1	88	133	216	3e-10	53.6
OTU_27	fw3_Scirtidae_(reversed)	74.29	105	18	5	1	101	131	230	3e-10	53.6
OTU_27	fw56_Osmylus_fulvicephalus	68.59	156	27	7	20	161	223	370	4e-09	50.0
OTU_27	fw55_Agabus_cf_paludosus	77.42	62	8	1	32	87	156	217	4e-09	50.0
OTU_27	fw99_Agabus_(reversed)	74.03	77	12	2	32	100	156	232	1e-08	48.2
OTU_27	fw27_Agabus	74.03	77	12	2	32	100	156	232	1e-08	48.2
OTU_27	fw50_Agapetus_fuscipes	70.71	99	19	4	3	99	134	224	7e-06	39.2
OTU_27	fw30_Limnius_(reversed)	81.40	43	3	2	78	120	111	74	3e-05	37.4
OTU_27	fw73_Rhyacophila	80.49	41	6	1	1	39	222	262	9e-05	35.6
OTU_27	fw61_Simulium_velutinum	83.33	36	4	1	8	41	212	247	9e-05	35.6
OTU_27	fw7_Simuliidae	81.58	38	4	1	28	65	136	170	9e-05	35.6
OTU_27	fw2_Rhyacophila	80.49	41	6	1	1	39	132	172	9e-05	35.6
OTU_27	fw46_Rhyacophila_fasciata_(reversed)	78.26	46	5	2	1	41	1	46	3e-04	33.7
OTU_27	fw62_Tinodes_rostocki	67.83	143	27	8	27	156	166	30	0.001	31.9
OTU_27	fw41_Siphonoperla_torrentium	77.78	45	6	2	78	122	111	71	0.001	31.9
OTU_27	fw28_Gerroidea	74.14	58	7	3	77	134	110	61	0.001	31.9
OTU_27	fw76_Hydropsyche_(reversed)	82.35	34	2	2	28	61	57	28	0.004	30.1
OTU_27	fw44_Hydropsyche_instabilis	94.74	19	1	0	31	49	59	77	0.004	30.1
OTU_27	fw83_Silo	83.33	30	4	1	128	157	234	206	0.013	28.3
OTU_27	fw81_Dinocras_(reversed)	82.76	29	2	1	54	79	271	299	0.013	28.3
OTU_27	fw71_Nemouridae	90.00	20	2	0	20	39	228	247	0.013	28.3
OTU_27	fw15_Chironomidae	94.44	18	1	0	39	56	182	165	0.013	28.3
OTU_27	fw13_Dinocras	82.76	29	2	1	54	79	181	209	0.013	28.3
OTU_27	fw8_Gammarus	90.91	22	1	1	10	30	155	134	0.013	28.3
OTU_27	fw92_Leuctra	93.75	16	1	0	20	35	145	160	0.16	24.7
OTU_27	fw70_Perla_marginata	93.75	16	1	0	64	79	198	213	0.16	24.7
OTU_27	fw66_Bivalvia	77.14	35	7	1	78	111	87	53	0.16	24.7
OTU_27	fw40_Leuctra_nigra_(reversed)	93.75	16	1	0	20	35	145	160	0.16	24.7
OTU_27	fw20_Leuctra	93.75	16	1	0	20	35	145	160	0.16	24.7
OTU_27	fw104_Cordulegaster_boltonii_(reversed)	100.00	11	0	0	100	110	237	227	2.0	21.1
OTU_27	fw95_Ephemerella_mucronata	100.00	11	0	0	149	159	292	302	2.0	21.1
OTU_27	fw54_Bythinella_compressa	100.00	11	0	0	78	88	223	233	2.0	21.1
OTU_27	fw53_Limnobaris_t-album_atriplicis_(reversed)	75.00	40	7	2	129	166	180	142	2.0	21.1
OTU_27	fw22_Ephemerella_mucronata_(reversed)	100.00	11	0	0	149	159	206	216	2.0	21.1
OTU_28	fw30_Limnius_(reversed)	100.00	156	0	0	1	156	134	289	4e-79	282
OTU_28	fw55_Agabus_cf_paludosus	77.92	154	31	3	3	154	136	288	1e-28	114
OTU_28	fw96_Ptychoptera_Pal__Assembly	81.25	96	15	2	55	148	278	372	5e-20	86.0
OTU_28	fw99_Agabus_(reversed)	79.21	101	20	1	55	154	189	289	2e-19	84.2
OTU_28	fw27_Agabus	79.21	101	20	1	55	154	189	289	2e-19	84.2
OTU_28	fw103_Siphonoperla	77.78	99	22	0	56	154	189	287	2e-18	80.6
OTU_28	fw61_Simulium_velutinum	72.55	153	40	2	3	154	136	287	2e-18	80.6
OTU_28	fw38_Isoperla_goertzi	77.78	99	22	0	56	154	189	287	2e-18	80.6
OTU_28	fw3_Scirtidae_(reversed)	79.35	92	18	1	59	149	192	283	3e-17	77.0
OTU_28	fw98_Tipulidae	78.79	99	17	3	58	154	279	375	1e-16	75.2
OTU_28	fw74_Blephariceridae_(reversed)	78.72	94	16	2	58	149	58	149	1e-16	75.2
OTU_28	fw7_Simuliidae	71.62	148	38	2	3	148	136	281	3e-16	73.4
OTU_28	fw53_Limnobaris_t-album_atriplicis_(reversed)	75.76	99	24	0	58	156	189	287	1e-15	71.6
OTU_28	fw15_Chironomidae	74.14	116	28	1	33	148	168	281	1e-15	71.6
OTU_28	fw4_Blephariceridae	78.49	93	18	2	58	149	190	281	1e-15	71.6
OTU_28	fw71_Nemouridae	76.00	100	23	1	56	154	281	380	4e-15	69.8
OTU_28	fw42_Protonemura_auberti	76.00	100	23	1	56	154	189	288	4e-15	69.8
OTU_28	fw41_Siphonoperla_torrentium	75.24	105	25	1	51	154	183	287	4e-15	69.8
OTU_28	fw58_Crypteria_limnophiloides	75.25	101	24	1	57	156	191	291	5e-14	66.2
OTU_28	fw73_Rhyacophila	75.47	106	23	3	51	154	253	357	2e-13	64.4
OTU_28	fw2_Rhyacophila	75.47	106	23	3	51	154	163	267	2e-13	64.4
OTU_28	fw87_Potamophylax	82.09	67	8	2	58	122	194	258	6e-13	62.6
OTU_28	fw59_Chelifera_diversicauda	76.60	94	18	3	58	148	192	284	2e-12	60.8
OTU_28	fw49_Potamophylax_cf_latipennis	85.45	55	5	2	53	106	188	240	3e-11	57.2
OTU_28	fw60_Dolichopus_nigricornis	75.00	92	21	2	58	148	190	280	9e-11	55.4
OTU_28	fw46_Rhyacophila_fasciata_(reversed)	73.58	106	25	3	51	154	31	135	9e-11	55.4
OTU_28	fw28_Gerroidea	74.77	107	20	5	51	154	182	284	9e-11	55.4
OTU_28	fw81_Dinocras_(reversed)	72.22	108	22	3	54	154	278	384	3e-10	53.6
OTU_28	fw50_Agapetus_fuscipes	80.65	62	8	2	96	154	221	281	3e-10	53.6
OTU_28	fw40_Leuctra_nigra_(reversed)	72.28	101	26	1	56	154	190	290	3e-10	53.6
OTU_28	fw20_Leuctra	72.28	101	26	1	56	154	190	290	3e-10	53.6
OTU_28	fw13_Dinocras	72.22	108	22	3	54	154	188	294	3e-10	53.6
OTU_28	fw70_Perla_marginata	74.23	97	22	3	60	154	198	293	1e-09	51.8
OTU_28	fw92_Leuctra	71.29	101	27	1	56	154	190	290	4e-09	50.0
OTU_28	fw29_Agapetinae	73.91	92	19	3	65	154	193	281	4e-09	50.0
OTU_28	fw97_Drusus_annulatus	71.43	112	23	4	52	154	186	297	1e-08	48.2
OTU_28	fw90_Sericostoma_personatum	77.78	72	12	3	58	127	261	330	1e-08	48.2
OTU_28	fw45_Sericostoma_personatum	77.78	72	12	3	58	127	170	239	1e-08	48.2
OTU_28	fw25_Drusus_annulatus	71.43	112	23	4	52	154	186	297	1e-08	48.2
OTU_28	fw100_Halesus	80.36	56	7	2	52	105	276	329	5e-08	46.4
OTU_28	fw93_Anomalopterygella_chauvinia	82.35	51	5	2	52	100	186	234	5e-08	46.4
OTU_28	fw43_Drusus_annulatus	82.35	51	5	2	52	100	186	234	5e-08	46.4
OTU_28	fw89_Oecismus_monedula	76.39	72	12	3	58	126	262	331	2e-07	44.6
OTU_28	fw18_Oecismus_monedula	76.39	72	12	3	58	126	170	239	2e-07	44.6
OTU_28	fw64_Apatania_fimbriata	75.00	68	16	1	56	122	192	259	6e-07	42.8
OTU_28	fw44_Hydropsyche_instabilis	74.32	74	17	2	51	123	183	255	2e-06	41.0
OTU_28	fw84_Ephemeridae	67.32	153	39	5	4	154	138	281	7e-06	39.2
OTU_28	fw62_Tinodes_rostocki	72.37	76	15	3	55	126	162	235	8e-05	35.6
OTU_28	fw14_Ephemeridae	75.51	49	12	0	106	154	233	281	8e-05	35.6
OTU_28	fw79_Philopotamidae	72.86	70	12	3	58	123	277	343	3e-04	33.7
OTU_28	fw63_Philopotamus_montanus	72.86	70	12	3	58	123	186	252	3e-04	33.7
OTU_28	fw11_Philopotamidae	72.86	70	12	3	58	123	186	252	3e-04	33.7
OTU_28	fw86_Ecdyonurus	69.35	62	19	0	89	150	219	280	0.043	26.5
OTU_28	fw76_Hydropsyche_(reversed)	93.75	16	1	0	59	74	60	75	0.15	24.7
OTU_28	fw95_Ephemerella_mucronata	100.00	12	0	0	2	13	195	184	0.53	22.9
OTU_28	fw88_Leptophlebiidae	89.47	19	1	1	105	123	340	357	0.53	22.9
OTU_28	fw22_Ephemerella_mucronata_(reversed)	100.00	12	0	0	2	13	109	98	0.53	22.9
OTU_28	fw17_Leptophlebiidae	89.47	19	1	1	105	123	340	357	0.53	22.9
OTU_28	fw104_Cordulegaster_boltonii_(reversed)	100.00	11	0	0	56	66	196	186	1.8	21.1
OTU_29	fw100_Halesus	80.00	110	15	3	3	112	386	284	4e-22	93.3
OTU_29	fw64_Apatania_fimbriata	77.87	122	18	3	3	123	296	183	4e-22	93.3
OTU_29	fw49_Potamophylax_cf_latipennis	77.05	122	21	2	3	124	296	182	1e-21	91.5
OTU_29	fw93_Anomalopterygella_chauvinia	76.61	124	19	3	3	126	297	184	5e-21	89.7
OTU_29	fw97_Drusus_annulatus	77.60	125	16	5	3	126	297	184	2e-20	87.8
OTU_29	fw25_Drusus_annulatus	77.60	125	16	5	3	126	297	184	2e-20	87.8
OTU_29	fw89_Oecismus_monedula	74.05	158	29	6	3	156	367	218	2e-19	84.2
OTU_29	fw87_Potamophylax	77.27	110	18	2	3	112	296	194	2e-19	84.2
OTU_29	fw43_Drusus_annulatus	76.80	125	17	5	3	126	297	184	2e-19	84.2
OTU_29	fw18_Oecismus_monedula	74.05	158	29	6	3	156	275	126	2e-19	84.2
OTU_29	fw90_Sericostoma_personatum	82.61	92	8	5	23	112	346	261	9e-18	78.8
OTU_29	fw45_Sericostoma_personatum	82.61	92	8	5	23	112	255	170	9e-18	78.8
OTU_29	fw3_Scirtidae_(reversed)	95.92	49	1	1	68	116	235	188	3e-17	77.0
OTU_29	fw59_Chelifera_diversicauda	81.58	76	9	2	49	123	256	185	4e-15	69.8
OTU_29	fw58_Crypteria_limnophiloides	77.36	106	19	4	12	114	293	190	4e-15	69.8
OTU_29	fw96_Ptychoptera_Pal__Assembly	72.73	121	27	3	49	165	345	227	7e-13	62.6
OTU_29	fw101_Odontocerum_albicorne_(reversed)	72.07	111	19	3	12	115	137	32	8e-12	59.0
OTU_29	fw48_Odontocerum_albicorne_(reversed)	72.07	111	19	3	12	115	268	163	8e-12	59.0
OTU_29	fw31_Odontocerum_albicorne	72.07	111	19	3	12	115	268	163	8e-12	59.0
OTU_29	fw29_Agapetinae	73.74	99	17	3	69	163	229	136	3e-11	57.2
OTU_29	fw73_Rhyacophila	86.67	45	6	0	68	112	305	261	1e-10	55.4
OTU_29	fw53_Limnobaris_t-album_atriplicis_(reversed)	79.45	73	10	3	41	112	257	189	1e-10	55.4
OTU_29	fw46_Rhyacophila_fasciata_(reversed)	78.31	83	14	4	68	148	83	3	1e-10	55.4
OTU_29	fw4_Blephariceridae	79.71	69	12	2	45	112	257	190	1e-10	55.4
OTU_29	fw2_Rhyacophila	86.67	45	6	0	68	112	215	171	1e-10	55.4
OTU_29	fw74_Blephariceridae_(reversed)	89.47	38	4	0	75	112	95	58	1e-09	51.8
OTU_29	fw30_Limnius_(reversed)	69.57	115	22	3	2	116	288	187	1e-08	48.2
OTU_29	fw104_Cordulegaster_boltonii_(reversed)	66.42	134	22	3	41	170	264	150	5e-08	46.4
OTU_29	fw44_Hydropsyche_instabilis	76.39	72	10	3	54	119	249	179	5e-08	46.4
OTU_29	fw79_Philopotamidae	70.87	103	13	5	64	166	323	238	2e-07	44.6
OTU_29	fw63_Philopotamus_montanus	70.87	103	13	5	64	166	232	147	2e-07	44.6
OTU_29	fw55_Agabus_cf_paludosus	82.61	46	7	1	69	113	236	191	2e-07	44.6
OTU_29	fw11_Philopotamidae	70.87	103	13	5	64	166	232	147	2e-07	44.6
OTU_29	fw81_Dinocras_(reversed)	80.43	46	9	0	74	119	320	275	6e-07	42.8
OTU_29	fw62_Tinodes_rostocki	80.00	50	4	2	64	111	211	166	6e-07	42.8
OTU_29	fw13_Dinocras	80.43	46	9	0	74	119	230	185	6e-07	42.8
OTU_29	fw83_Silo	71.72	99	17	5	71	169	233	146	2e-06	41.0
OTU_29	fw76_Hydropsyche_(reversed)	83.33	36	6	0	76	111	95	60	8e-06	39.2
OTU_29	fw99_Agabus_(reversed)	78.26	46	8	1	69	112	237	192	9e-05	35.6
OTU_29	fw27_Agabus	78.26	46	8	1	69	112	237	192	9e-05	35.6
OTU_29	fw50_Agapetus_fuscipes	82.86	35	4	1	135	167	236	202	3e-04	33.7
OTU_29	fw102_Limoniidae	88.89	27	2	1	139	164	324	298	0.001	31.9
OTU_29	fw36_Limoniidae	88.89	27	2	1	139	164	236	210	0.001	31.9
OTU_29	fw70_Perla_marginata	100.00	16	0	0	95	110	213	198	0.004	30.1
OTU_29	fw61_Simulium_velutinum	83.33	30	3	1	135	164	236	209	0.004	30.1
OTU_29	fw56_Osmylus_fulvicephalus	100.00	15	0	0	83	97	169	155	0.014	28.3
OTU_29	fw98_Tipulidae	82.76	29	4	1	137	164	325	297	0.048	26.5
OTU_29	fw42_Protonemura_auberti	76.74	43	8	2	34	74	111	69	0.048	26.5
OTU_29	fw107_Hirudinea_(reversed)	76.92	39	5	2	24	62	36	2	0.17	24.7
OTU_29	fw71_Nemouridae	100.00	12	0	0	108	119	52	41	0.58	22.9
OTU_29	fw60_Dolichopus_nigricornis	94.12	17	0	1	84	100	286	271	0.58	22.9
OTU_29	fw28_Gerroidea	100.00	12	0	0	33	44	223	212	0.58	22.9
OTU_29	fw15_Chironomidae	100.00	12	0	0	84	95	69	58	0.58	22.9
OTU_29	fw103_Siphonoperla	100.00	11	0	0	160	170	136	146	2.0	21.1
OTU_29	fw95_Ephemerella_mucronata	100.00	11	0	0	52	62	12	22	2.0	21.1
OTU_29	fw67_Asellus_aquaticus_Pal__Assembly	100.00	11	0	0	84	94	340	330	2.0	21.1
OTU_29	fw41_Siphonoperla_torrentium	100.00	11	0	0	66	76	136	146	2.0	21.1
OTU_29	fw38_Isoperla_goertzi	100.00	11	0	0	160	170	136	146	2.0	21.1
OTU_29	fw37_Dicranota	100.00	11	0	0	85	95	61	71	2.0	21.1
OTU_30	fw90_Sericostoma_personatum	100.00	144	0	0	1	144	223	366	1e-72	260
OTU_30	fw45_Sericostoma_personatum	100.00	144	0	0	1	144	132	275	1e-72	260
OTU_30	fw89_Oecismus_monedula	89.09	110	10	2	37	144	260	369	9e-36	138
OTU_30	fw18_Oecismus_monedula	89.09	110	10	2	37	144	168	277	9e-36	138
OTU_30	fw97_Drusus_annulatus	78.33	120	19	4	7	122	160	276	1e-20	87.8
OTU_30	fw43_Drusus_annulatus	78.33	120	19	4	7	122	160	276	1e-20	87.8
OTU_30	fw25_Drusus_annulatus	78.33	120	19	4	7	122	160	276	1e-20	87.8
OTU_30	fw4_Blephariceridae	82.76	87	12	3	21	105	172	257	7e-18	78.8
OTU_30	fw87_Potamophylax	81.18	85	12	2	39	122	194	275	2e-17	77.0
OTU_30	fw59_Chelifera_diversicauda	81.40	86	13	2	21	103	173	258	2e-17	77.0
OTU_30	fw53_Limnobaris_t-album_atriplicis_(reversed)	100.00	12	0	0	3	14	135	146	2e-17	77.0
OTU_30	fw37_Dicranota	83.78	74	11	1	33	105	186	259	2e-17	77.0
OTU_30	fw98_Tipulidae	84.51	71	10	1	30	99	270	340	9e-17	75.2
OTU_30	fw93_Anomalopterygella_chauvinia	77.88	104	18	3	7	106	160	262	9e-17	75.2
OTU_30	fw74_Blephariceridae_(reversed)	81.61	87	13	3	21	105	40	125	9e-17	75.2
OTU_30	fw61_Simulium_velutinum	86.15	65	8	1	39	102	191	255	3e-16	73.4
OTU_30	fw102_Limoniidae	83.10	71	11	1	36	105	277	347	1e-15	71.6
OTU_30	fw58_Crypteria_limnophiloides	77.67	103	16	4	39	135	192	293	1e-15	71.6
OTU_30	fw55_Agabus_cf_paludosus	84.72	72	7	3	39	108	192	261	1e-15	71.6
OTU_30	fw36_Limoniidae	83.10	71	11	1	36	105	189	259	1e-15	71.6
OTU_30	fw64_Apatania_fimbriata	76.85	108	18	5	40	144	195	298	5e-14	66.2
OTU_30	fw3_Scirtidae_(reversed)	77.45	102	16	5	40	135	192	292	2e-13	64.4
OTU_30	fw100_Halesus	80.56	72	12	2	7	76	250	321	2e-12	60.8
OTU_30	fw15_Chironomidae	80.88	68	8	2	41	105	193	258	2e-12	60.8
OTU_30	fw7_Simuliidae	82.54	63	10	1	39	100	191	253	2e-12	60.8
OTU_30	fw96_Ptychoptera_Pal__Assembly	81.16	69	11	2	39	105	281	349	7e-12	59.0
OTU_30	fw79_Philopotamidae	73.15	108	25	2	9	112	247	354	7e-12	59.0
OTU_30	fw63_Philopotamus_montanus	73.15	108	25	2	9	112	156	263	7e-12	59.0
OTU_30	fw11_Philopotamidae	73.15	108	25	2	9	112	156	263	7e-12	59.0
OTU_30	fw49_Potamophylax_cf_latipennis	75.56	90	14	3	36	122	191	275	2e-11	57.2
OTU_30	fw62_Tinodes_rostocki	77.11	83	15	3	40	118	166	248	8e-11	55.4
OTU_30	fw73_Rhyacophila	80.77	52	10	0	33	84	255	306	3e-09	50.0
OTU_30	fw2_Rhyacophila	80.77	52	10	0	33	84	165	216	3e-09	50.0
OTU_30	fw99_Agabus_(reversed)	76.39	72	14	2	39	108	192	262	1e-08	48.2
OTU_30	fw30_Limnius_(reversed)	77.78	72	12	3	39	108	191	260	1e-08	48.2
OTU_30	fw27_Agabus	76.39	72	14	2	39	108	192	262	1e-08	48.2
OTU_30	fw44_Hydropsyche_instabilis	78.95	57	11	1	40	95	192	248	4e-08	46.4
OTU_30	fw76_Hydropsyche_(reversed)	76.47	68	13	2	10	75	29	95	1e-07	44.6
OTU_30	fw46_Rhyacophila_fasciata_(reversed)	78.85	52	11	0	33	84	33	84	1e-07	44.6
OTU_30	fw71_Nemouridae	67.21	122	19	4	3	103	228	349	2e-06	41.0
OTU_30	fw81_Dinocras_(reversed)	79.55	44	9	0	37	80	280	323	6e-06	39.2
OTU_30	fw13_Dinocras	79.55	44	9	0	37	80	190	233	6e-06	39.2
OTU_30	fw70_Perla_marginata	72.06	68	17	1	38	103	195	262	8e-05	35.6
OTU_30	fw41_Siphonoperla_torrentium	85.71	28	3	1	75	102	287	261	0.003	30.1
OTU_30	fw107_Hirudinea_(reversed)	78.38	37	7	1	93	129	101	66	0.011	28.3
OTU_30	fw92_Leuctra	90.00	20	2	0	75	94	290	271	0.011	28.3
OTU_30	fw84_Ephemeridae	87.50	24	1	1	70	93	284	263	0.011	28.3
OTU_30	fw60_Dolichopus_nigricornis	100.00	15	0	0	56	70	160	146	0.011	28.3
OTU_30	fw40_Leuctra_nigra_(reversed)	90.00	20	2	0	75	94	290	271	0.011	28.3
OTU_30	fw20_Leuctra	90.00	20	2	0	75	94	290	271	0.011	28.3
OTU_30	fw14_Ephemeridae	87.50	24	1	1	70	93	284	263	0.011	28.3
OTU_30	fw56_Osmylus_fulvicephalus	65.32	124	22	5	3	105	223	346	0.039	26.5
OTU_30	fw86_Ecdyonurus	93.75	16	1	0	81	96	278	263	0.14	24.7
OTU_30	fw85_Rhithrogena	93.75	16	1	0	106	121	335	320	0.14	24.7
OTU_30	fw16_Rhithrogena	93.75	16	1	0	106	121	248	233	0.14	24.7
OTU_30	fw67_Asellus_aquaticus_Pal__Assembly	88.24	17	2	0	58	74	331	347	0.48	22.9
OTU_30	fw48_Odontocerum_albicorne_(reversed)	100.00	12	0	0	62	73	16	5	0.48	22.9
OTU_30	fw42_Protonemura_auberti	100.00	12	0	0	6	17	193	182	0.48	22.9
OTU_30	fw31_Odontocerum_albicorne	100.00	12	0	0	62	73	16	5	0.48	22.9
OTU_30	fw28_Gerroidea	100.00	12	0	0	20	31	98	109	0.48	22.9
OTU_30	fw1_Ancylus_16S_F_00BC75_A01.ab1	93.33	15	1	0	61	75	223	237	0.48	22.9
OTU_30	fw101_Odontocerum_albicorne_(reversed)	85.71	21	2	1	60	80	79	60	1.7	21.1
OTU_30	fw72_Ancylus	92.86	14	1	0	31	44	102	89	1.7	21.1
OTU_30	fw66_Bivalvia	100.00	11	0	0	55	65	87	77	1.7	21.1
OTU_30	fw54_Bythinella_compressa	100.00	11	0	0	55	65	223	233	1.7	21.1
OTU_30	fw50_Agapetus_fuscipes	100.00	11	0	0	56	66	313	303	1.7	21.1
OTU_31	fw100_Halesus	92.90	169	10	2	1	169	222	388	1e-67	244
OTU_31	fw93_Anomalopterygella_chauvinia	88.76	169	18	1	1	169	132	299	5e-59	215
OTU_31	fw97_Drusus_annulatus	88.17	169	19	1	1	169	132	299	6e-58	212
OTU_31	fw43_Drusus_annulatus	88.17	169	19	1	1	169	132	299	6e-58	212
OTU_31	fw25_Drusus_annulatus	88.17	169	19	1	1	169	132	299	6e-58	212
OTU_31	fw49_Potamophylax_cf_latipennis	88.24	170	16	4	1	169	132	298	3e-55	203
OTU_31	fw87_Potamophylax	87.06	170	18	4	1	169	132	298	2e-52	194
OTU_31	fw64_Apatania_fimbriata	77.71	175	25	6	1	169	132	298	7e-32	125
OTU_31	fw73_Rhyacophila	88.46	26	2	1	28	53	243	267	1e-28	114
OTU_31	fw2_Rhyacophila	88.46	26	2	1	28	53	153	177	1e-28	114
OTU_31	fw59_Chelifera_diversicauda	76.69	163	24	8	1	161	134	284	3e-24	100
OTU_31	fw79_Philopotamidae	75.00	152	29	5	17	168	232	374	5e-21	89.7
OTU_31	fw63_Philopotamus_montanus	75.00	152	29	5	17	168	141	283	5e-21	89.7
OTU_31	fw11_Philopotamidae	75.00	152	29	5	17	168	141	283	5e-21	89.7
OTU_31	fw3_Scirtidae_(reversed)	74.29	175	22	10	1	168	131	289	5e-21	89.7
OTU_31	fw46_Rhyacophila_fasciata_(reversed)	74.29	35	7	1	1	35	1	33	2e-18	80.6
OTU_31	fw89_Oecismus_monedula	80.00	85	15	1	64	146	262	346	1e-16	75.2
OTU_31	fw18_Oecismus_monedula	80.00	85	15	1	64	146	170	254	1e-16	75.2
OTU_31	fw58_Crypteria_limnophiloides	71.71	152	33	4	13	161	139	283	1e-15	71.6
OTU_31	fw90_Sericostoma_personatum	82.19	73	10	2	29	101	229	298	2e-14	68.0
OTU_31	fw45_Sericostoma_personatum	82.19	73	10	2	29	101	138	207	2e-14	68.0
OTU_31	fw101_Odontocerum_albicorne_(reversed)	76.53	98	17	3	63	154	34	131	5e-14	66.2
OTU_31	fw48_Odontocerum_albicorne_(reversed)	76.53	98	17	3	63	154	165	262	5e-14	66.2
OTU_31	fw31_Odontocerum_albicorne	76.53	98	17	3	63	154	165	262	5e-14	66.2
OTU_31	fw76_Hydropsyche_(reversed)	77.78	90	15	3	15	100	7	95	2e-13	64.4
OTU_31	fw74_Blephariceridae_(reversed)	72.09	129	28	3	40	168	35	155	2e-13	64.4
OTU_31	fw62_Tinodes_rostocki	71.65	127	29	2	42	168	145	264	2e-13	64.4
OTU_31	fw4_Blephariceridae	72.31	130	26	4	40	168	167	287	2e-13	64.4
OTU_31	fw99_Agabus_(reversed)	69.49	177	25	9	1	168	134	290	7e-13	62.6
OTU_31	fw44_Hydropsyche_instabilis	71.23	146	30	5	2	135	124	269	7e-13	62.6
OTU_31	fw29_Agapetinae	71.74	138	17	7	17	143	131	257	7e-13	62.6
OTU_31	fw27_Agabus	69.49	177	25	9	1	168	134	290	7e-13	62.6
OTU_31	fw96_Ptychoptera_Pal__Assembly	76.67	90	14	3	16	101	232	318	2e-12	60.8
OTU_31	fw55_Agabus_cf_paludosus	69.32	176	26	9	1	168	134	289	8e-12	59.0
OTU_31	fw60_Dolichopus_nigricornis	73.79	103	15	5	1	100	133	226	3e-10	53.6
OTU_31	fw41_Siphonoperla_torrentium	67.07	167	42	3	2	168	135	288	1e-09	51.8
OTU_31	fw15_Chironomidae	72.16	97	20	2	33	129	167	256	1e-09	51.8
OTU_31	fw81_Dinocras_(reversed)	69.92	123	33	2	49	168	264	385	4e-09	50.0
OTU_31	fw53_Limnobaris_t-album_atriplicis_(reversed)	70.00	120	27	3	49	167	174	285	4e-09	50.0
OTU_31	fw13_Dinocras	69.92	123	33	2	49	168	174	295	4e-09	50.0
OTU_31	fw50_Agapetus_fuscipes	67.47	166	26	8	22	168	126	282	5e-08	46.4
OTU_31	fw7_Simuliidae	72.50	80	10	3	34	101	149	228	6e-07	42.8
OTU_31	fw83_Silo	79.17	48	2	3	17	63	133	173	9e-05	35.6
OTU_31	fw30_Limnius_(reversed)	72.86	70	15	2	64	131	191	258	9e-05	35.6
OTU_31	fw70_Perla_marginata	100.00	16	0	0	66	81	198	213	0.004	30.1
OTU_31	fw61_Simulium_velutinum	78.38	37	5	1	3	36	215	251	0.004	30.1
OTU_31	fw56_Osmylus_fulvicephalus	100.00	14	0	0	79	92	155	168	0.047	26.5
OTU_31	fw107_Hirudinea_(reversed)	93.75	16	1	0	6	21	28	13	0.16	24.7
OTU_31	fw98_Tipulidae	100.00	13	0	0	10	22	199	187	0.16	24.7
OTU_31	fw102_Limoniidae	100.00	12	0	0	30	41	12	23	0.58	22.9
OTU_31	fw37_Dicranota	100.00	12	0	0	126	137	191	180	0.58	22.9
OTU_31	fw28_Gerroidea	100.00	12	0	0	37	48	69	58	0.58	22.9
OTU_31	fw82_Epeorus	100.00	11	0	0	48	58	146	136	2.0	21.1
OTU_31	fw72_Ancylus	100.00	11	0	0	12	22	233	223	2.0	21.1
OTU_31	fw71_Nemouridae	100.00	11	0	0	49	59	205	195	2.0	21.1
OTU_31	fw67_Asellus_aquaticus_Pal__Assembly	84.21	19	3	0	52	70	274	292	2.0	21.1
OTU_31	fw54_Bythinella_compressa	100.00	11	0	0	150	160	41	51	2.0	21.1
OTU_31	fw42_Protonemura_auberti	100.00	11	0	0	10	20	100	110	2.0	21.1
OTU_31	fw33_Epeorus_assimilis_(reversed)	100.00	11	0	0	48	58	232	222	2.0	21.1
OTU_31	fw1_Ancylus_16S_F_00BC75_A01.ab1	100.00	11	0	0	12	22	203	193	2.0	21.1
OTU_32	fw79_Philopotamidae	100.00	152	0	0	1	152	224	375	5e-77	275
OTU_32	fw63_Philopotamus_montanus	100.00	152	0	0	1	152	133	284	5e-77	275
OTU_32	fw11_Philopotamidae	100.00	152	0	0	1	152	133	284	5e-77	275
OTU_32	fw100_Halesus	75.61	164	25	7	3	151	224	387	8e-24	98.7
OTU_32	fw73_Rhyacophila	78.29	129	20	4	29	152	234	359	3e-23	96.9
OTU_32	fw46_Rhyacophila_fasciata_(reversed)	77.30	141	22	5	16	152	3	137	3e-23	96.9
OTU_32	fw2_Rhyacophila	78.29	129	20	4	29	152	144	269	3e-23	96.9
OTU_32	fw97_Drusus_annulatus	73.94	165	27	6	3	151	134	298	1e-21	91.5
OTU_32	fw25_Drusus_annulatus	73.94	165	27	6	3	151	134	298	1e-21	91.5
OTU_32	fw93_Anomalopterygella_chauvinia	73.33	165	28	6	3	151	134	298	1e-20	87.8
OTU_32	fw49_Potamophylax_cf_latipennis	75.47	159	25	8	5	151	141	297	1e-20	87.8
OTU_32	fw43_Drusus_annulatus	73.33	165	28	6	3	151	134	298	1e-20	87.8
OTU_32	fw87_Potamophylax	73.17	164	29	7	3	151	134	297	2e-18	80.6
OTU_32	fw53_Limnobaris_t-album_atriplicis_(reversed)	75.00	140	28	5	2	136	134	271	8e-18	78.8
OTU_32	fw59_Chelifera_diversicauda	73.05	141	22	6	2	137	147	276	1e-15	71.6
OTU_32	fw101_Odontocerum_albicorne_(reversed)	74.75	99	11	3	53	138	34	131	5e-14	66.2
OTU_32	fw48_Odontocerum_albicorne_(reversed)	74.75	99	11	3	53	138	165	262	5e-14	66.2
OTU_32	fw31_Odontocerum_albicorne	74.75	99	11	3	53	138	165	262	5e-14	66.2
OTU_32	fw62_Tinodes_rostocki	80.68	88	12	5	17	104	133	215	2e-13	64.4
OTU_32	fw44_Hydropsyche_instabilis	73.28	131	19	7	4	122	131	257	6e-13	62.6
OTU_32	fw102_Limoniidae	72.08	154	30	8	1	152	236	378	2e-12	60.8
OTU_32	fw36_Limoniidae	72.08	154	30	8	1	152	148	290	2e-12	60.8
OTU_32	fw90_Sericostoma_personatum	73.15	108	25	2	24	131	231	334	7e-12	59.0
OTU_32	fw76_Hydropsyche_(reversed)	78.87	71	13	1	23	93	30	98	7e-12	59.0
OTU_32	fw45_Sericostoma_personatum	73.15	108	25	2	24	131	140	243	7e-12	59.0
OTU_32	fw29_Agapetinae	73.39	124	22	6	1	119	132	249	7e-12	59.0
OTU_32	fw3_Scirtidae_(reversed)	70.34	118	28	2	3	113	133	250	3e-10	53.6
OTU_32	fw89_Oecismus_monedula	71.56	109	28	2	41	147	249	356	1e-09	51.8
OTU_32	fw64_Apatania_fimbriata	70.50	139	27	6	12	139	149	284	1e-09	51.8
OTU_32	fw18_Oecismus_monedula	71.56	109	28	2	41	147	157	264	1e-09	51.8
OTU_32	fw74_Blephariceridae_(reversed)	79.41	68	7	4	3	70	14	74	1e-08	48.2
OTU_32	fw4_Blephariceridae	79.41	68	7	4	3	70	146	206	1e-08	48.2
OTU_32	fw96_Ptychoptera_Pal__Assembly	70.87	127	26	6	3	121	225	348	4e-08	46.4
OTU_32	fw83_Silo	79.03	62	5	4	6	60	195	135	5e-07	42.8
OTU_32	fw58_Crypteria_limnophiloides	69.70	99	17	3	2	91	135	229	5e-07	42.8
OTU_32	fw98_Tipulidae	77.97	59	5	4	80	136	284	232	2e-05	37.4
[truncated: 13,090 more rows]
