# Supplementary material for: Testing the potential of a ribosomal 16S marker for DNA metabarcoding of insects
Source: PeerJ. 2016 Apr 19;4:e1966. doi: 10.7717/peerj.1966 (PMC4841222; doi:10.7717/peerj.1966)
Supplement: Supplemental Information 1 [file peerj-04-1966-s006.zip › scripts/5 match BLAST/151103_localhits_no_dust.csv]

	ID	sseqid	pident	length
1	OTU_1	fw88_Leptophlebiidae	100	151
2	OTU_2	fw39_Nemurella_pictetii_(reversed)	100	157
3	OTU_3	fw103_Siphonoperla	100	156
4	OTU_4	fw84_Ephemeridae	100	152
5	OTU_5	fw86_Ecdyonurus	89.03	155
6	OTU_6	fw40_Leuctra_nigra_(reversed)	100	159
7	OTU_7	fw82_Epeorus	100	155
8	OTU_8	fw55_Agabus_cf_paludosus	81.53	157
9	OTU_9	fw74_Blephariceridae_(reversed)	99.36	156
10	OTU_10	fw96_Ptychoptera_Pal__Assembly	100	158
11	OTU_11	fw71_Nemouridae	100	157
12	OTU_12	fw86_Ecdyonurus	100	155
13	OTU_13	fw28_Gerroidea	100	155
14	OTU_14	fw89_Oecismus_monedula	100	146
15	OTU_15	fw85_Rhithrogena	100	156
16	OTU_16	fw94_Ephemerella_major	100	153
17	OTU_17	fw95_Ephemerella_mucronata	100	151
18	OTU_18	fw81_Dinocras_(reversed)	100	164
19	OTU_19	fw104_Cordulegaster_boltonii_(reversed)	100	158
20	OTU_20	fw15_Chironomidae	100	156
21	OTU_21	fw42_Protonemura_auberti	100	157
22	OTU_22	fw70_Perla_marginata	100	162
23	OTU_23	fw55_Agabus_cf_paludosus	83.12	160
24	OTU_24	fw102_Limoniidae	100	157
25	OTU_25	fw91_Baetis	100	148
26	OTU_26	fw101_Odontocerum_albicorne_(reversed)	100	145
27	OTU_27	fw64_Apatania_fimbriata	80.14	146
28	OTU_28	fw30_Limnius_(reversed)	100	156
29	OTU_29	fw100_Halesus	80	110
30	OTU_30	fw90_Sericostoma_personatum	100	144
31	OTU_31	fw100_Halesus	92.9	169
32	OTU_32	fw79_Philopotamidae	100	152
33	OTU_33	fw93_Anomalopterygella_chauvinia	100	168
34	OTU_34	fw67_Asellus_aquaticus_Pal__Assembly	99.26	136
35	OTU_35	fw100_Halesus	99.4	167
36	OTU_36	fw87_Potamophylax	100	167
37	OTU_37	fw99_Agabus_(reversed)	100	158
38	OTU_38	fw97_Drusus_annulatus	100	168
39	OTU_39	fw73_Rhyacophila	100	138
40	OTU_40	fw3_Scirtidae_(reversed)	100	160
41	OTU_41	fw40_Leuctra_nigra_(reversed)	88.68	159
42	OTU_42	fw37_Dicranota	100	157
43	OTU_43	fw100_Halesus	100	13
44	OTU_44	fw37_Dicranota	88.54	157
45	OTU_45	fw29_Agapetinae	100	152
46	OTU_46	fw58_Crypteria_limnophiloides	77.56	156
47	OTU_47	fw29_Agapetinae	87.58	153
48	OTU_48	fw7_Simuliidae	92.31	156
49	OTU_49	fw67_Asellus_aquaticus_Pal__Assembly	95.59	136
50	OTU_50	fw7_Simuliidae	96.15	156
51	OTU_51	fw107_Hirudinea_(reversed)	81.08	74
52	OTU_52	fw99_Agabus_(reversed)	96.86	159
53	OTU_53	fw69_Baetis_sp	100	148
54	OTU_54	fw3_Scirtidae_(reversed)	79.88	164
55	OTU_55	fw39_Nemurella_pictetii_(reversed)	93.63	157
56	OTU_56	fw64_Apatania_fimbriata	93.75	16
57	OTU_57	fw107_Hirudinea_(reversed)	89.74	39
58	OTU_58	fw107_Hirudinea_(reversed)	99.21	127
59	OTU_59	fw59_Chelifera_diversicauda	79.29	169
60	OTU_60	fw37_Dicranota	83.01	153
61	OTU_61	fw89_Oecismus_monedula	88.35	103
62	OTU_62	fw88_Leptophlebiidae	96.69	151
63	OTU_63	fw59_Chelifera_diversicauda	80.26	76
64	OTU_64	fw55_Agabus_cf_paludosus	81.53	157
65	OTU_65	fw86_Ecdyonurus	86.45	155
66	OTU_66	fw61_Simulium_velutinum	93.59	156
67	OTU_67	fw44_Hydropsyche_instabilis	100	175
68	OTU_68	fw59_Chelifera_diversicauda	79.58	142
69	OTU_69	fw83_Silo	82.35	34
70	OTU_70	fw62_Tinodes_rostocki	76.56	128
71	OTU_71	fw103_Siphonoperla	93.67	158
72	OTU_72	fw81_Dinocras_(reversed)	95.78	166
73	OTU_73	fw102_Limoniidae	81.74	115
74	OTU_74	fw103_Siphonoperla	86.62	157
75	OTU_75	fw74_Blephariceridae_(reversed)	92.99	157
76	OTU_76	fw40_Leuctra_nigra_(reversed)	92.45	159
77	OTU_77	fw102_Limoniidae	74.14	174
78	OTU_78	fw85_Rhithrogena	87.9	157
79	OTU_79	fw107_Hirudinea_(reversed)	72.63	95
80	OTU_80	fw81_Dinocras_(reversed)	85.63	167
81	OTU_81	fw28_Gerroidea	96.18	157
82	OTU_82	fw89_Oecismus_monedula	87.67	146
83	OTU_83	fw102_Limoniidae	76.02	171
84	OTU_84	fw40_Leuctra_nigra_(reversed)	88.75	160
85	OTU_85	fw89_Oecismus_monedula	82.41	108
86	OTU_86	fw70_Perla_marginata	92.02	163
87	OTU_87	fw76_Hydropsyche_(reversed)	100	178
88	OTU_88	fw96_Ptychoptera_Pal__Assembly	93.04	158
89	OTU_89	fw102_Limoniidae	81.53	157
90	OTU_90	fw103_Siphonoperla	89.1	156
91	OTU_91	fw84_Ephemeridae	100	98
92	OTU_92	fw70_Perla_marginata	93.25	163
93	OTU_93	fw103_Siphonoperla	99.03	103
94	OTU_94	fw70_Perla_marginata	96.91	162
95	OTU_95	fw76_Hydropsyche_(reversed)	88.24	34
96	OTU_96	fw70_Perla_marginata	82.21	163
97	OTU_97	fw70_Perla_marginata	92.64	163
98	OTU_98	fw90_Sericostoma_personatum	85.51	138
99	OTU_99	fw103_Siphonoperla	88.61	158
100	OTU_100	fw39_Nemurella_pictetii_(reversed)	100	101
101	OTU_101	fw60_Dolichopus_nigricornis	77.92	77
102	OTU_102	fw28_Gerroidea	94.27	157
103	OTU_103	fw102_Limoniidae	76.02	171
104	OTU_104	fw97_Drusus_annulatus	77.66	94
105	OTU_105	fw90_Sericostoma_personatum	96.53	144
106	OTU_106	fw60_Dolichopus_nigricornis	85.99	157
107	OTU_107	fw59_Chelifera_diversicauda	75.97	154
108	OTU_108	fw28_Gerroidea	87.18	156
109	OTU_109	fw96_Ptychoptera_Pal__Assembly	96	25
110	OTU_110	fw59_Chelifera_diversicauda	83.65	159
111	OTU_111	fw88_Leptophlebiidae	80.43	46
112	OTU_112	fw55_Agabus_cf_paludosus	79.62	157
113	OTU_113	fw99_Agabus_(reversed)	89.35	169
114	OTU_114	fw67_Asellus_aquaticus_Pal__Assembly	95.59	136
115	OTU_115	fw54_Bythinella_compressa	80.77	52
116	OTU_116	fw61_Simulium_velutinum	72.32	112
117	OTU_117	fw88_Leptophlebiidae	100	97
118	OTU_118	fw94_Ephemerella_major	100	98
119	OTU_119	fw89_Oecismus_monedula	81.4	129
120	OTU_120	fw37_Dicranota	82.05	156
121	OTU_121	fw37_Dicranota	84.18	158
122	OTU_122	fw89_Oecismus_monedula	91.78	146
123	OTU_123	fw84_Ephemeridae	100	99
124	OTU_124	fw81_Dinocras_(reversed)	96.95	164
125	OTU_125	fw7_Simuliidae	100	156
126	OTU_126	fw42_Protonemura_auberti	83.33	42
127	OTU_127	fw90_Sericostoma_personatum	91.78	146
128	OTU_128	fw89_Oecismus_monedula	99.32	146
129	OTU_129	fw70_Perla_marginata	95.68	162
130	OTU_130	fw37_Dicranota	72.46	167
131	OTU_131	fw67_Asellus_aquaticus_Pal__Assembly	98.15	54
132	OTU_132	fw81_Dinocras_(reversed)	95.12	164
133	OTU_133	fw55_Agabus_cf_paludosus	79.17	72
134	OTU_134	fw104_Cordulegaster_boltonii_(reversed)	89.94	159
135	OTU_135	fw53_Limnobaris_t-album_atriplicis_(reversed)	100	155
136	OTU_136	fw74_Blephariceridae_(reversed)	80.49	41
137	OTU_139	fw15_Chironomidae	92.95	156
138	OTU_140	fw79_Philopotamidae	77.55	49
139	OTU_141	fw37_Dicranota	84.85	33
140	OTU_142	fw37_Dicranota	92.99	157
141	OTU_143	fw82_Epeorus	88.54	157
142	OTU_144	fw44_Hydropsyche_instabilis	89.33	178
143	OTU_146	fw28_Gerroidea	92.81	139
144	OTU_148	fw28_Gerroidea	78.02	91
145	OTU_149	fw88_Leptophlebiidae	80.85	47
146	OTU_150	fw104_Cordulegaster_boltonii_(reversed)	79.55	44
147	OTU_151	fw74_Blephariceridae_(reversed)	80.99	142
148	OTU_152	fw81_Dinocras_(reversed)	94.51	164
149	OTU_154	fw97_Drusus_annulatus	80.12	161
150	OTU_157	fw84_Ephemeridae	100	98
151	OTU_159	fw100_Halesus	95.24	168
152	OTU_161	fw81_Dinocras_(reversed)	90.85	164
153	OTU_163	fw58_Crypteria_limnophiloides	77.42	155
154	OTU_169	fw79_Philopotamidae	99.34	152
155	OTU_171	fw64_Apatania_fimbriata	75.61	164
156	OTU_185	fw102_Limoniidae	88	25
157	OTU_187	fw89_Oecismus_monedula	88.35	103
158	OTU_190	fw55_Agabus_cf_paludosus	79.62	157
159	OTU_191	fw15_Chironomidae	98.08	156
160	OTU_203	fw15_Chironomidae	98.04	153
161	OTU_215	fw92_Leuctra	98.74	159
162	OTU_228	fw70_Perla_marginata	96.91	162
163	OTU_238	fw74_Blephariceridae_(reversed)	98.05	154
164	OTU_250	fw55_Agabus_cf_paludosus	82.17	157
165	OTU_252	fw55_Agabus_cf_paludosus	80.89	157
166	OTU_260	fw55_Agabus_cf_paludosus	83.44	157
167	OTU_263	fw39_Nemurella_pictetii_(reversed)	98.73	157
168	OTU_271	fw84_Ephemeridae	96.71	152
169	OTU_292	fw100_Halesus	98.78	164
170	OTU_304	fw55_Agabus_cf_paludosus	81.53	157
171	OTU_307	fw86_Ecdyonurus	98.06	155
172	OTU_310	fw15_Chironomidae	98.08	156
173	OTU_312	fw55_Agabus_cf_paludosus	83.45	139
174	OTU_316	fw104_Cordulegaster_boltonii_(reversed)	96.84	158
175	OTU_321	fw58_Crypteria_limnophiloides	82.14	112
176	OTU_341	fw94_Ephemerella_major	96.73	153
177	OTU_345	fw81_Dinocras_(reversed)	96.95	164
178	OTU_348	fw3_Scirtidae_(reversed)	98.12	160
179	OTU_355	fw40_Leuctra_nigra_(reversed)	97.48	159
180	OTU_366	fw85_Rhithrogena	98.67	150
181	OTU_369	fw81_Dinocras_(reversed)	96.95	164
182	OTU_371	fw100_Halesus	98.2	167
183	OTU_383	fw55_Agabus_cf_paludosus	80.13	156
184	OTU_389	fw55_Agabus_cf_paludosus	80.65	155
185	OTU_394	fw55_Agabus_cf_paludosus	80.25	157
186	OTU_399	fw84_Ephemeridae	96.05	152
187	OTU_405	fw71_Nemouridae	98.09	157
188	OTU_406	fw90_Sericostoma_personatum	97.22	144
189	OTU_407	fw55_Agabus_cf_paludosus	80.89	157
190	OTU_411	fw84_Ephemeridae	96.71	152
191	OTU_420	fw85_Rhithrogena	98.03	152
192	OTU_422	fw88_Leptophlebiidae	96.69	151
193	OTU_424	fw70_Perla_marginata	95.09	163
194	OTU_425	fw55_Agabus_cf_paludosus	79.62	157
195	OTU_430	fw86_Ecdyonurus	98.06	155
196	OTU_433	fw86_Ecdyonurus	87.16	148
197	OTU_437	fw40_Leuctra_nigra_(reversed)	96.86	159
198	OTU_443	fw74_Blephariceridae_(reversed)	97.47	158
199	OTU_444	fw55_Agabus_cf_paludosus	83.45	139
200	OTU_445	fw55_Agabus_cf_paludosus	80.89	157
201	OTU_449	fw55_Agabus_cf_paludosus	81.53	157
202	OTU_459	fw15_Chironomidae	96.79	156
203	OTU_469	fw97_Drusus_annulatus	98.81	168
204	OTU_489	fw55_Agabus_cf_paludosus	79.62	157
205	OTU_491	fw55_Agabus_cf_paludosus	80.65	155
206	OTU_493	fw71_Nemouridae	98.73	158
207	OTU_498	fw85_Rhithrogena	96.79	156
208	OTU_505	fw55_Agabus_cf_paludosus	80.25	157
209	OTU_508	fw55_Agabus_cf_paludosus	80.25	157
210	OTU_511	fw55_Agabus_cf_paludosus	79.62	157
211	OTU_512	fw90_Sericostoma_personatum	97.22	144
212	OTU_513	fw71_Nemouridae	96.18	157
213	OTU_514	fw90_Sericostoma_personatum	97.93	145
214	OTU_524	fw40_Leuctra_nigra_(reversed)	98.11	159
215	OTU_528	fw15_Chironomidae	96.15	156
216	OTU_529	fw88_Leptophlebiidae	97.32	149
217	OTU_531	fw55_Agabus_cf_paludosus	83.23	161
218	OTU_533	fw55_Agabus_cf_paludosus	80.25	157
219	OTU_539	fw55_Agabus_cf_paludosus	79.62	157
220	OTU_542	fw39_Nemurella_pictetii_(reversed)	98.09	157
221	OTU_545	fw70_Perla_marginata	96.91	162
222	OTU_558	fw15_Chironomidae	96.79	156
223	OTU_561	fw55_Agabus_cf_paludosus	79.62	157
224	OTU_562	fw55_Agabus_cf_paludosus	81.53	157
225	OTU_565	fw86_Ecdyonurus	97.42	155
226	OTU_577	fw86_Ecdyonurus	89.03	155
227	OTU_583	fw55_Agabus_cf_paludosus	79.62	157
228	OTU_585	fw40_Leuctra_nigra_(reversed)	96.86	159
229	OTU_595	fw74_Blephariceridae_(reversed)	98.73	157
230	OTU_596	fw15_Chironomidae	96.79	156
231	OTU_599	fw15_Chironomidae	96.15	156
232	OTU_606	fw85_Rhithrogena	98.08	156
233	OTU_607	fw55_Agabus_cf_paludosus	79.75	158
234	OTU_611	fw55_Agabus_cf_paludosus	80.25	157
235	OTU_619	fw85_Rhithrogena	98.04	153
236	OTU_620	fw97_Drusus_annulatus	80.28	142
237	OTU_623	fw15_Chironomidae	96.79	156
238	OTU_625	fw74_Blephariceridae_(reversed)	97.44	156
239	OTU_636	fw74_Blephariceridae_(reversed)	97.44	156
240	OTU_640	fw55_Agabus_cf_paludosus	80.89	157
241	OTU_655	fw15_Chironomidae	96.15	156
242	OTU_657	fw74_Blephariceridae_(reversed)	99.35	153
243	OTU_662	fw55_Agabus_cf_paludosus	79.62	157
244	Below0.003	NA	NA	NA
