# Supplementary material for: Testing the potential of a ribosomal 16S marker for DNA metabarcoding of insects
Source: PeerJ. 2016 Apr 19;4:e1966. doi: 10.7717/peerj.1966 (PMC4841222; doi:10.7717/peerj.1966)
Supplement: Supplemental Information 1 [file peerj-04-1966-s006.zip › scripts/5 match BLAST/blast_tab_v2.R]

# 151102 - blast local DB otu merging

setwd("~/Documents/UNI_und_VORLESUNGEN/11 phd projects/1 Meta Taberlet 16S/1 R Sequ processing/5 match BLAST")


data <- read.csv("151103_hits_no_dust.txt", sep="\t", stringsAsFactors=F)


head(data)

# subset data

data <- data[duplicated(data$qseqid)==F, ]


maintab <- read.csv("../5 match OTUs/151009_hit_incsequ_SUB_v3.csv", stringsAsFactors=F)


temp <- merge(maintab[,1:2], data, by.x="ID", by.y="qseqid", all=T, sort=F)


temp2 <- temp[match(maintab[,1], temp$ID),]

temp2$ID==maintab[,1]


write.csv(temp2[c(1, 3, 4, 5)], file="151103_localhits_no_dust.csv")
