# Supplementary material for: Testing the potential of a ribosomal 16S marker for DNA metabarcoding of insects
Source: PeerJ. 2016 Apr 19;4:e1966. doi: 10.7717/peerj.1966 (PMC4841222; doi:10.7717/peerj.1966)
Supplement: Supplemental Information 1 [file peerj-04-1966-s006.zip › scripts/5 match BLAST/commands_v1.txt]

# 1501102 - blast OTUs against local ref (sanger)

cd '/Users/luckylion/Documents/UNI_und_VORLESUNGEN/11 phd projects/1 Meta Taberlet 16S/1 R Sequ processing/5 match BLAST'


makeblastdb -in 151013_FW_94_trimmed_SUB.fasta -dbtype nucl -out 151013_FW_94_trimmed_SUB_DB


Building a new DB, current time: 11/02/2015 13:40:39
New DB name:   /Users/luckylion/Documents/UNI_und_VORLESUNGEN/11 phd projects/1 Meta Taberlet 16S/1 R Sequ processing/5 match BLAST/151013_FW_94_trimmed_SUB_DB
New DB title:  151013_FW_94_trimmed_SUB.fasta
Sequence type: Nucleotide
Keep Linkouts: T
Keep MBits: T
Maximum file size: 1000000000B
Adding sequences from FASTA; added 86 sequences in 0.00328779 seconds.


#blastn -query 151010_sub_243_OTU.fasta -task blastn -db 151013_FW_94_trimmed_SUB_DB -out 151102_hits.txt -max_target_seqs=100 -max_hsps=1 -outfmt=6 -num_threads=10


blastn -query 151010_sub_243_OTU.fasta -task blastn -db 151013_FW_94_trimmed_SUB_DB -out 151103_hits_no_dust.txt -max_target_seqs=100 -max_hsps=1 -outfmt=6 -num_threads=10 -dust no


qseqid	sseqid	pident	length	mismatch	gapopen	qstart	qend	sstart	send	e value	bitscore
