# Supplementary material for: Testing the potential of a ribosomal 16S marker for DNA metabarcoding of insects
Source: PeerJ. 2016 Apr 19;4:e1966. doi: 10.7717/peerj.1966 (PMC4841222; doi:10.7717/peerj.1966)
Supplement: Supplemental Information 1 [file peerj-04-1966-s006.zip › scripts/5 match OTUs/151012_tax_NCBI.csv]

	NCBI_accession	NCBI_order	NCBI_Fam	NCBI_sp	NCBI_Ident
2	GQ118289	Ephemeroptera	NA	Habroleptoides confusa	100
73	EF623192	Plecoptera	Nemouridae	Nemurella pictetii	100
94	EF623221	Plecoptera	Perlodidae	Isoperla oxylepis	96.79
122	KF855860	Ephemeroptera	Ephemeridae	Ephemera danica	100
154	AY749775	Ephemeroptera	Heptageniidae	Ecdyonurus dispar	91.61
189	EF623176	Plecoptera	Leuctridae	Leuctra inermis	89.31
212	AY749757	Ephemeroptera	Heptageniidae	Epeorus longimanus	87.1
223	HF931524	Coleoptera	Dytiscidae	Oreodytes sanmarkii	98.73
234	EU005435	Diptera	Pediciidae	Pedicia albivitta	87.82
3	JN861744	Diptera	Ptychopteridae	Ptychoptera sp. ATB-2011	91.14
14	EF623193	Plecoptera	Nemouridae	Protonemura meyeri	95.54
25	AY749775	Ephemeroptera	Heptageniidae	Ecdyonurus dispar	89.68
36	EU871185	Hemiptera	Veliidae	Velia caprai	100
45	KP455290	Trichoptera	Sericostomatidae	Sericostoma personatum	81.94
54	LN868672	Ephemeroptera	Heptageniidae	Rhithrogena sp. 13 LV-2015	100
61	FJ443047	Ephemeroptera	Ephemerellidae	Torleya major	100
65	FJ443029	Ephemeroptera	Ephemerellidae	Cincticostella insolta	80.65
67	KF484757	Plecoptera	Perlidae	Dinocras cephalotes	100
70	EU477688	Odonata	Cordulegastridae	Cordulegaster boltonii	99.37
74	KT003702	Diptera	Chironomidae	Parochlus steinenii	88.46
76	EF623193	Plecoptera	Nemouridae	Protonemura meyeri	91.72
78	EF623249	Plecoptera	Perlidae	Hansonoperla appalachia	88.35
80	EU734902	Megaloptera	Sialidae	Sialis californica	94.3
82	NA	NA	NA	NA	NA
83	KF438121	Ephemeroptera	Baetidae	Baetis pseudorhodani	90.83
86	NA	NA	NA	NA	NA
89	NA	NA	NA	NA	NA
91	DQ198627	Coleoptera	Elmidae	Limnius volckmari	100
92	NA	NA	NA	NA	NA
95	KP455290	Trichoptera	Sericostomatidae	Sericostoma personatum	98.61
98	FJ002820	Trichoptera	Limnephilidae	Chaetopteryx fusca	97.63
102	NA	NA	NA	NA	NA
104	EU215174	Trichoptera	Limnephilidae	Anomalopterygella chauviniana	100
105	KC610270	Isopoda	Asellidae	Asellus aquaticus	100
109	FJ002819	Trichoptera	Limnephilidae	Annitella apfelbecki	93.41
111	KM001840	Trichoptera	Limnephilidae	Allogamus uncatus	89.82
114	LM654777	Coleoptera	Dytiscidae	Agabus guttatus	100
116	EU215182	Trichoptera	Limnephilidae	Drusus annulatus	100
119	FJ002822	Trichoptera	Rhyacophilidae	Rhyacophila balcanica	90.58
123	NA	NA	NA	NA	NA
127	EF623176	Plecoptera	Leuctridae	Leuctra inermis	88.68
129	EU005435	Diptera	Pediciidae	Pedicia albivitta	94.9
134	NA	NA	NA	NA	NA
138	KJ136713	Diptera	Mycetophilidae	Bolitophila occlusa	88.96
143	NA	NA	NA	NA	NA
145	NA	NA	NA	NA	NA
147	JQ671100	Diptera	Tephritidae	Bactrocera abdopallescens	74.36
148	NA	NA	NA	NA	NA
150	KC610270	Isopoda	Asellidae	Asellus aquaticus	96.32
155	GU073059	Diptera	Simuliidae	Simulium vernum	96.15
158	JQ821464	Arhynchobdellida	Erpobdellidae	Erpobdella obscura	86.3
163	AY039260	Coleoptera	Dytiscidae	Agabus binotatus	99.37
167	KF438121	Ephemeroptera	Baetidae	Baetis pseudorhodani	83.78
171	NA	NA	NA	NA	NA
174	EF623187	Plecoptera	Nemouridae	Nemoura trispinosa	95.54
176	NA	NA	NA	NA	NA
180	AY885612	Haplotaxida	Naididae	Limnodrilus udekemianus	93.13
182	JQ821464	Arhynchobdellida	Erpobdellidae	Erpobdella obscura	89.52
185	DQ317406	Diptera	Diopsidae	Cladodiopsis seyrigi	81.66
190	EU005435	Diptera	Pediciidae	Pedicia albivitta	84.97
193	EF394993	Trichoptera	Sericostomatidae	Notidobiella chacayana	77.78
196	GQ118289	Ephemeroptera	NA	Habroleptoides confusa	96.69
200	NA	NA	NA	NA	NA
202	HF931524	Coleoptera	Dytiscidae	Oreodytes sanmarkii	96.82
204	AY749775	Ephemeroptera	Heptageniidae	Ecdyonurus dispar	90.54
207	NA	NA	NA	NA	NA
209	AB265414	Lepidoptera	Geometridae	Comostola subtiliaria	68
210	NA	NA	NA	NA	NA
211	KM978386	NA	Paronellidae	Salina sp. BXW-2014	90.48
213	NA	NA	NA	NA	NA
214	EF623221	Plecoptera	Perlodidae	Isoperla oxylepis	93.04
215	KF484757	Plecoptera	Perlidae	Dinocras cephalotes	95.78
216	NA	NA	NA	NA	NA
217	EF623221	Plecoptera	Perlodidae	Isoperla oxylepis	87.34
218	GU947379	Diptera	Stratiomyidae	Chorisops tunisiae	85.35
219	EF623225	Plecoptera	Perlodidae	Cascadoperla trictura	85.35
220	NA	NA	NA	NA	NA
221	LN868657	Ephemeroptera	Heptageniidae	Rhithrogena alpestris	87.82
222	AY885577	Lumbriculida	Lumbriculidae	Stylodrilus heringianus	95.16
224	KF484757	Plecoptera	Perlidae	Dinocras cephalotes	85.63
225	EU871185	Hemiptera	Veliidae	Velia caprai	96.18
226	KP455290	Trichoptera	Sericostomatidae	Sericostoma personatum	77.88
227	NA	NA	NA	NA	NA
228	EF623176	Plecoptera	Leuctridae	Leuctra inermis	87.5
229	FO818637	Enterobacteriales	Enterobacteriaceae	Xenorhabdus bovienii	76.39
230	EF623249	Plecoptera	Perlidae	Hansonoperla appalachia	88.35
231	KF736157	Hymenoptera	Apidae	Apis andreniformis	72.19
232	JN861744	Diptera	Ptychopteridae	Ptychoptera sp. ATB-2011	91.14
233	JQ613909	Diptera	Sciaridae	Zygoneura sciarina	97.45
235	EF623198	Plecoptera	Nemouridae	Nanonemoura wahkeena	89.87
236	KF855860	Ephemeroptera	Ephemeridae	Ephemera danica	100
237	EF623251	Plecoptera	Perlidae	Acroneuria lycorias	87.5
238	KF855860	Ephemeroptera	Ephemeridae	Ephemera danica	84.62
239	EF623249	Plecoptera	Perlidae	Hansonoperla appalachia	87.38
240	KP082008	Lepidoptera	Lymantriidae	Calliteara wolongensis	81.37
241	EF623249	Plecoptera	Perlidae	Hansonoperla appalachia	86
242	EF623251	Plecoptera	Perlidae	Acroneuria lycorias	87.5
243	FJ263207	Trichoptera	Sericostomatidae	Sericostoma clypeatum	87.77
244	EF623221	Plecoptera	Perlodidae	Isoperla oxylepis	88.61
4	EF623192	Plecoptera	Nemouridae	Nemurella pictetii	100
5	HQ230382	Diptera	Mycetophilidae	Boletina gripha	76.53
6	NA	NA	NA	NA	NA
7	AB257230	Diptera	Tachinidae	Exorista cantans	79.65
8	NA	NA	NA	NA	NA
9	FJ263207	Trichoptera	Sericostomatidae	Sericostoma clypeatum	97.24
10	EU863970	Diptera	Dolichopodidae	Gymnopternus aerosus	98.73
11	AM946004	Coleoptera	Dytiscidae	Copelatus caelatipennis	75.31
12	EU871188	Hemiptera	Veliidae	Velia hoberlandti	88.16
13	HF931524	Coleoptera	Dytiscidae	Oreodytes sanmarkii	97.28
15	NA	NA	NA	NA	NA
16	KC236195	NA	Entomobryidae	Entomobrya aino	79.8
17	HF931524	Coleoptera	Dytiscidae	Oreodytes sanmarkii	96.82
18	HF931356	Coleoptera	Dytiscidae	Agabus picotae	90.53
19	KC610270	Isopoda	Asellidae	Asellus aquaticus	96.32
20	JN869773	Haplotaxida	Lumbricidae	Aporrectodea rosea	100
21	LL999055	Rhabditida	Strongyloididae	Strongyloides stercoralis	71.01
22	KF855860	Ephemeroptera	Ephemeridae	Ephemera danica	86.18
23	FJ443047	Ephemeroptera	Ephemerellidae	Torleya major	100
24	EF087003	Pinales	Pinaceae	Picea sitchensis	74.36
26	GU947390	Diptera	Stratiomyidae	Pachygaster piriventris	82.69
27	EU005435	Diptera	Pediciidae	Pedicia albivitta	83.02
28	KP455290	Trichoptera	Sericostomatidae	Sericostoma personatum	90.14
29	KF855860	Ephemeroptera	Ephemeridae	Ephemera danica	100
30	KF484757	Plecoptera	Perlidae	Dinocras cephalotes	96.95
31	GU073059	Diptera	Simuliidae	Simulium vernum	100
32	AY555553	NA	Neanuridae	Neanura muscorum	100
33	KP455290	Trichoptera	Sericostomatidae	Sericostoma personatum	90.41
34	KP455290	Trichoptera	Sericostomatidae	Sericostoma personatum	80.42
35	EF623249	Plecoptera	Perlidae	Hansonoperla appalachia	88.35
37	NA	NA	NA	NA	NA
38	KC610270	Isopoda	Asellidae	Asellus aquaticus	94.44
39	KF484757	Plecoptera	Perlidae	Dinocras cephalotes	95.12
40	KF591920	NA	Isotomidae	Folsomia candida	82.29
41	AB707886	Odonata	Cordulegastridae	Anotogaster sieboldii	89.31
42	AJ495548	Coleoptera	Curculionidae	Rhynchaenus fagi	100
43	JN970945	NA	Hypogastruridae	Hypogastrura vernalis	89.06
44	EU005435	Diptera	Pediciidae	Pedicia albivitta	88.54
46	JF750949	NA	Epitoniidae	Epitonium ancillotoi	93.18
47	EU548227	NA	NA	uncultured organism	84.51
48	NA	NA	NA	NA	NA
49	LN868672	Ephemeroptera	Heptageniidae	Rhithrogena sp. 13 LV-2015	100
50	JF911819	Lepidoptera	Plutellidae	Plutella xylostella	66.84
51	EU871185	Hemiptera	Veliidae	Velia caprai	92.81
52	AY252798	Hemiptera	Thyreocoridae	Allocoris sp. WCW-2003	80.77
53	JN970946	NA	Isotomidae	Isotoma viridis	73.47
55	JN970946	NA	Isotomidae	Isotoma viridis	83.92
56	HM588450	Coleoptera	Hydraenidae	Hydraena nigrita	100
57	KF484757	Plecoptera	Perlidae	Dinocras cephalotes	94.51
58	NA	NA	NA	NA	NA
59	KF855860	Ephemeroptera	Ephemeridae	Ephemera danica	100
60	FJ002820	Trichoptera	Limnephilidae	Chaetopteryx fusca	94.08
62	KF484757	Plecoptera	Perlidae	Dinocras cephalotes	90.85
63	EU494411	Diptera	Drosophilidae	Scaptodrosophila lebanonensis	80.75
64	NA	NA	NA	NA	NA
66	NA	NA	NA	NA	NA
68	KF591912	NA	Hypogastruridae	Ceratophysella sp. FZ-2014	74.23
69	EF394993	Trichoptera	Sericostomatidae	Notidobiella chacayana	78.85
71	HF931524	Coleoptera	Dytiscidae	Oreodytes sanmarkii	98.09
72	KT003702	Diptera	Chironomidae	Parochlus steinenii	88.46
75	KT003702	Diptera	Chironomidae	Parochlus steinenii	87.58
77	EF623176	Plecoptera	Leuctridae	Leuctra inermis	88.05
79	EF623194	Plecoptera	Nemouridae	Nemoura cinerea	90.1
81	EU005435	Diptera	Pediciidae	Pedicia albivitta	86.36
84	HF931524	Coleoptera	Dytiscidae	Oreodytes sanmarkii	99.36
85	HF931524	Coleoptera	Dytiscidae	Oreodytes sanmarkii	99.36
87	HF931524	Coleoptera	Dytiscidae	Oreodytes sanmarkii	98.09
88	EF623192	Plecoptera	Nemouridae	Nemurella pictetii	98.73
90	KF855860	Ephemeroptera	Ephemeridae	Ephemera danica	96.71
93	FJ002819	Trichoptera	Limnephilidae	Annitella apfelbecki	93.9
96	HF931524	Coleoptera	Dytiscidae	Oreodytes sanmarkii	96.82
97	AY749775	Ephemeroptera	Heptageniidae	Ecdyonurus dispar	89.68
99	KT003702	Diptera	Chironomidae	Parochlus steinenii	88.46
100	HF931524	Coleoptera	Dytiscidae	Oreodytes sanmarkii	99.36
101	AB707904	Odonata	Cordulegastridae	Neallogaster pekinensis	96.86
103	KT186667	Diptera	Diopsidae	Diasemopsis longipedunculata	80.25
106	FJ443047	Ephemeroptera	Ephemerellidae	Torleya major	96.73
107	KF484757	Plecoptera	Perlidae	Dinocras cephalotes	96.95
108	NA	NA	NA	NA	NA
110	EF623176	Plecoptera	Leuctridae	Leuctra inermis	86.79
112	LN868673	Ephemeroptera	Heptageniidae	Rhithrogena semicolorata	99.33
113	KF484757	Plecoptera	Perlidae	Dinocras cephalotes	96.95
115	FJ002819	Trichoptera	Limnephilidae	Annitella apfelbecki	93.41
117	HF931524	Coleoptera	Dytiscidae	Oreodytes sanmarkii	98.72
118	HF931524	Coleoptera	Dytiscidae	Oreodytes sanmarkii	97.42
120	HF931524	Coleoptera	Dytiscidae	Oreodytes sanmarkii	96.82
121	KF855860	Ephemeroptera	Ephemeridae	Ephemera danica	96.05
124	EF623193	Plecoptera	Nemouridae	Protonemura meyeri	94.27
125	NA	NA	NA	NA	NA
126	HF931524	Coleoptera	Dytiscidae	Oreodytes sanmarkii	97.45
128	KF855860	Ephemeroptera	Ephemeridae	Ephemera danica	96.71
130	LN868673	Ephemeroptera	Heptageniidae	Rhithrogena semicolorata	98.68
131	GQ118289	Ephemeroptera	NA	Habroleptoides confusa	96.69
132	EF623249	Plecoptera	Perlidae	Hansonoperla appalachia	88.35
133	HF931524	Coleoptera	Dytiscidae	Oreodytes sanmarkii	98.09
135	AY749775	Ephemeroptera	Heptageniidae	Ecdyonurus dispar	91.55
136	AY749775	Ephemeroptera	Heptageniidae	Ecdyonurus dispar	89.68
137	EF623176	Plecoptera	Leuctridae	Leuctra inermis	87.42
139	EU005435	Diptera	Pediciidae	Pedicia albivitta	88.68
140	HF931524	Coleoptera	Dytiscidae	Oreodytes sanmarkii	98.09
141	HF931524	Coleoptera	Dytiscidae	Oreodytes sanmarkii	97.45
142	HF931524	Coleoptera	Dytiscidae	Oreodytes sanmarkii	98.09
144	KT003702	Diptera	Chironomidae	Parochlus steinenii	87.18
146	EU215182	Trichoptera	Limnephilidae	Drusus annulatus	98.81
149	HF931524	Coleoptera	Dytiscidae	Oreodytes sanmarkii	98.09
151	HF931524	Coleoptera	Dytiscidae	Oreodytes sanmarkii	99.35
152	EF623193	Plecoptera	Nemouridae	Protonemura meyeri	94.94
153	LN868673	Ephemeroptera	Heptageniidae	Rhithrogena semicolorata	97.44
156	HF931524	Coleoptera	Dytiscidae	Oreodytes sanmarkii	98.09
157	HF931524	Coleoptera	Dytiscidae	Oreodytes sanmarkii	98.73
159	HF931524	Coleoptera	Dytiscidae	Oreodytes sanmarkii	96.82
160	NA	NA	NA	NA	NA
161	EF623193	Plecoptera	Nemouridae	Protonemura meyeri	92.36
162	NA	NA	NA	NA	NA
164	EF623176	Plecoptera	Leuctridae	Leuctra inermis	87.42
165	KT003702	Diptera	Chironomidae	Parochlus steinenii	86.54
166	GQ118289	Ephemeroptera	NA	Habroleptoides confusa	97.32
168	EU734902	Megaloptera	Sialidae	Sialis californica	93.08
169	HF931524	Coleoptera	Dytiscidae	Oreodytes sanmarkii	98.09
170	HF931524	Coleoptera	Dytiscidae	Oreodytes sanmarkii	98.09
172	EF623192	Plecoptera	Nemouridae	Nemurella pictetii	98.09
173	EF623251	Plecoptera	Perlidae	Acroneuria lycorias	86.54
175	KT003702	Diptera	Chironomidae	Parochlus steinenii	87.18
177	HF931524	Coleoptera	Dytiscidae	Oreodytes sanmarkii	98.09
178	HF931524	Coleoptera	Dytiscidae	Oreodytes sanmarkii	98.09
179	AY749775	Ephemeroptera	Heptageniidae	Ecdyonurus dispar	88.39
181	AY749775	Ephemeroptera	Heptageniidae	Ecdyonurus dispar	90.32
183	HF931524	Coleoptera	Dytiscidae	Oreodytes sanmarkii	98.09
184	EF623176	Plecoptera	Leuctridae	Leuctra inermis	87.42
186	EU005435	Diptera	Pediciidae	Pedicia albivitta	85.9
187	KT003702	Diptera	Chironomidae	Parochlus steinenii	87.82
188	KT003702	Diptera	Chironomidae	Parochlus steinenii	87.18
191	LN868673	Ephemeroptera	Heptageniidae	Rhithrogena semicolorata	98.72
192	HF931524	Coleoptera	Dytiscidae	Oreodytes sanmarkii	98.1
194	HF931524	Coleoptera	Dytiscidae	Oreodytes sanmarkii	98.09
195	LN868673	Ephemeroptera	Heptageniidae	Rhithrogena semicolorata	98.69
197	NA	NA	NA	NA	NA
198	KT003702	Diptera	Chironomidae	Parochlus steinenii	87.82
199	EU005435	Diptera	Pediciidae	Pedicia albivitta	85.9
201	EU005435	Diptera	Pediciidae	Pedicia albivitta	85.9
203	HF931524	Coleoptera	Dytiscidae	Oreodytes sanmarkii	98.09
205	KT003702	Diptera	Chironomidae	Parochlus steinenii	85.9
206	EU005435	Diptera	Pediciidae	Pedicia albivitta	87.07
208	HF931524	Coleoptera	Dytiscidae	Oreodytes sanmarkii	98.09
